# Supplementary material for: Adaptive and multi-scale feature fusion for Chinese news headline classification
Source: PLoS One. 2026 May 27;21(5):e0345779. doi: 10.1371/journal.pone.0345779 (PMC13215558; doi:10.1371/journal.pone.0345779)
Supplement: S1 Data — (ZIP) [file pone.0345779.s001.zip]

Archive with 11 entries (8 files):
- data/
- data/10data/
- data/10data/10class.txt
- data/10data/10dev.txt
- data/10data/10test.txt
- data/10data/10train.txt
- data/13data/
- data/13data/13class
- data/13data/13dev.txt
- data/13data/13test.txt
- data/13data/13train.txt
