# Supplementary material for: Adaptive and multi-scale feature fusion for Chinese news headline classification
Source: PLoS One. 2026 May 27;21(5):e0345779. doi: 10.1371/journal.pone.0345779 (PMC13215558; doi:10.1371/journal.pone.0345779)
Supplement: S1 Data — (ZIP) [file pone.0345779.s001.zip › data/10data/10dev.txt]

体验2D巅峰，倚天屠龙记十大创新概览	8
60年铁树开花形状似玉米芯(组图)	5
同步A股首秀：港股缩量回调	2
中青宝sg现场抓拍，兔子舞热辣表演	8
锌价难续去年辉煌	0
2岁男童爬窗台不慎7楼坠下获救(图)	5
布拉特：放球员一条生路吧，FIFA能消化俱乐部的攻击	7
金科西府，名墅天成	1
状元心经：考前一周重点是回顾和整理	3
发改委治理涉企收费每年为企业减负超百亿	6
一年网事扫荡10年纷扰开心网李鬼之争和平落幕	4
2010英国新政府“三把火”或影响留学业	3
俄达吉斯坦共和国一名区长被枪杀	6
朝鲜要求日本对过去罪行道歉和赔偿	6
《口袋妖怪，黑白》日本首周贩售255万	8
图文：借贷成本上涨致俄罗斯铝业净利下滑21%	2
组图：新《三国》再曝海量剧照，火战场面极震撼	9
麻辣点评：如何走出“被留学”的尴尬	3
美股评论：SUN的苦涩曙光	2
拾荒男子捡到任命书假冒老总，连骗二十多位女子	5
英国夫妇再育“黑白”双胞胎	4
从跟班到战友，灵兽伴你畅游传奇世界	8
你有随身听，我有随身看：掌上故事会	8
一封1968年的平信45.92万元成交	0
女主人成功说服杀人躲避者自首	5
NBA球员孙悦女友生活照，黑丝袜显美腿妖娆(图)	9
卧龙电气：电机牵引变压器大增，蓄电池陷入低迷	2
基金高管离职带来业绩地震	0
首只沪市中小盘ETF来了	0
第14名陈志民：5年超越大盘270%	0
农产品价格上涨支撑依旧强劲	0
工行个人网银客户过亿	4
股基首尾相差66%，华夏等旗下分化明显	0
前活塞传奇球星重返NBA，“坏小子”加入狼队教练组	7
圣殿序章13日开新区角色预注册开放	8
保利地产两股东大举套现	2
阿森纳不被看好之人惊喜一战，枪手一直缺的就是这类人	7
华商基金举办北京客户交流会	0
传奇3经典续作重现深挖品牌文化底蕴	8
台湾斥资3千亿新台币建造反导弹系统	6
辽宁2009年运动员考生统一测试开始	3
绝杀之夜男篮并非一无是处，魔兽制造神奇半场一投	7
星河湾杯商界高尔夫巡回赛9月29日广州开赛(图)	1
带GPS定位的广角旗舰，尼康P6000售2700	4
2011香港电子展，AEE再度发力新品曝光	4
斐济洪灾持续数日至少6人死亡	6
跑赢A股基金9%，QDII基金经理露制胜法则	0
回龙观泰华龙旗广场商住公寓预计9月开盘(图)	1
河南硕士生奖学金提高到每月600元	3
Rain入伍前最后开唱，本周六“雨”润京城(图)	9
北京明星豪宅地图之那英(图)	1
锋线进补皇马锁定未来新星，两大强人恐无缘伯纳乌	7
佳能新旗舰降价，一周数码相机降价排行	4
《赤壁OL》最新美图赏析	8
杀害医生嫌犯被批捕，13年前医患纠纷引发仇恨	5
他山之石或为国足支良招，欧足联报告：时尚打单前锋	7
快讯：沪指震荡回升重返2500上方，新疆股走强	2
初中生遭同学围殴后开始报复他人(图)	5
电脑卖场样机流向大调查：以旧充新缺乏监管	4
北美票房综述：《厄夜三十》吸血鬼镇压北美	9
德云社停演非上级命令，，属自发行为	9
文凭情结助推考研热，应届生报考人数过半	3
中国IC市场首次出现个位数增长	4
跌停板上明目张胆的利益输送何时休	2
铜价上涨趋势不变，短期震荡后进一步上扬	0
高考作文写作必备的八种结构模式	3
节前加仓节后迎反弹，2月股基均获得正收益	0
一季度赴美中概股“几家欢喜几家愁”	4
携带方便，佳能，A495最新报价仅为760元	4
涿州翔天万和城70-119平米2-3居均价7000元	1
《赛猪》激情只等你的加入！	8
安徽10年后高考本科和专科可能分开考试	3
北京院子第一轮年终业主答谢活动启动	1
欧洲理事会主席范龙佩抵达北京开始访华	6
怀恩豪斯生前挥霍，遗产缩水严重仅有200万英镑	9
阿雅新春献爱心，主动掏钱资助贫困流浪人(图)	9
精神病患者住院期间溺水死亡，医院被判担责40%	5
刘涛产后复出有缘由？，传其老公破产离婚在即	9
台当局称两岸即将合拍电视剧	6
索尼PS3网络遭攻击，黑客无意伤害玩家	8
2011年高考英语试题(江西卷)	3
收评：国内商品全线上扬，沪锌沪胶郑棉领涨	0
熊乃瑾成新一代“嘟嘴女王”，清纯中不失性感	9
顺义中景江山赋4-5月待售97-169平米一至四居	1
曼联王牌破进球荒变身关键先生，无惧失败证明自己价值	7
HIT-5录制阿雅节目，现场换装演绎不同舞种(图)	9
央视过火楼10月实拆，离主楼近成为施工难点(图)	9
高考生收到34封入学通知书，疑报名信息被泄密	5
省级机关公开遴选公务员，最热岗位251人竞争	3
戒毒人员在戒毒所猝死，排除机械性暴力致死因素	5
模特刘羽琦机车写真新鲜出炉，朋克味道十足(图)	9
超Q超可爱，《艾尔之光》的小怪物！	8
公司开出15万年薪只招自考生	5
女大学生网上应聘连续被骗	5
文化部官员透露将遏制网游虚拟财产交易	4
温格成为世界杯官方赞助商代言人，联手打造独特理念	7
女生写给男生宿舍要求监督男友亲笔信7年后曝光	5
广西高考最低录取分数线划定，三本分数线上升	3
高速大容量硬盘，东芝M600-02S报价7799	4
少妇被男网友骗走8万元，曾租房与其幽会	5
融通内需驱动基金拟首次分红	0
丰田雷克萨斯10月在美销量超越奔驰宝马	2
媒体称CIA联合巴勒斯坦特工虐待哈马斯支持者	6
2008年台湾1000大企业最爱的大学排名	3
缅甸首都发生严重火灾致数百商铺烧毁	6
十天竟降300，夏普46寸液晶电视11299元	4
赵薇为毕业将暂别娱乐圈，称爱情要顺其自然	9
外交部就阿富汗总统访华及中印关系等答问	6
麦考林盘中最大跌幅47%	4
国际大宗商品牛市终结的利与弊	0
邪风曲新版表情，秀出风格萌翻全场	8
北京15所高校本周末举办校园开放日	3
切尔西欧冠英雄一战失去主力位，安帅首发恐划去此人	7
不错过旅途中美丽风景，奥林巴斯SP600	4
《梦幻天劫》2月24日更新公告	8
丹麦小镇打造别墅区舒适精装洋房	1
凯德置地逆势发力北京，嘉德置地看好中国楼市	1
中国石化和中国石油分别上涨1.20%和1.24%	2
美国青年网上直播自杀，千余人观看无人阻止	5
卡扎菲称如果北约停止空袭将辞职	6
ROM中的秘密，EVO，4G刷机后开启WiMAX网络	4
快讯：道指攀升超过200点	2
涉股理财品PK基金正规军	0
日政府高规格接待曾炸毁韩国客机朝鲜女特工	6
亦庄IN北京仅余11套尾房在售起价220万享94折	1
哈尔滨工程大学2010年高考录取结果查询开通	3
奥巴马任命经济复苏顾问委员会主席	6
刘炜首开口：可能过几天就归队，与俱乐部谈判愉快	7
日锌冶炼厂减产能，供应减少全球锌价或趋高	0
金融地产强势不减，3000点攻关在即	1
国内商品期货盘初多数下跌，沪铜跌0.71%	0
4月增资7月进场金鹰自购基金3000万	0
鹰王25+5+5联盟能有几人，另一20分先生却动念离开	7
北京别墅金九银十成交有望再创新高	1
房山鸿顺园东区45-121平米1-3居在售全款98折	1
六月触发考研“多米诺”--统考专业课指导	3
斯杯-中国男篮22分胜伊朗，复仇夜阿联轰下16+10	7
鲁比尼：金融危机可能引发长时间全球衰退	2
传蔡卓妍与英皇约满后跳槽金牌大风	9
畅游申请1.38亿美元IPO计划	4
千万豪宅时代保利垄上厚积薄发，三期热销京城	1
建邦礼仕阁首批业主顺利入住	1
留英新政来不及消化，学生中介齐忐忑(组图)	3
孕妇待产列车紧急停靠8分钟(图)	5
传《半条命2：第三章》今年发售无望	8
德国国防部长博士论文涉嫌抄袭，学位恐被取消	6
万通天竺新新家园，市场缘何青睐绿色宜居型别墅	1
动视暴雪反诉讼两名被解雇高管	8
WCG2011欧洲杯比赛项目投票结束	8
马拉加即将迎来强劲斗富对手，印度大亨入主西甲保级队	7
武汉大学生消费调查报告：人均月支出980元(图)	3
消息称Facebook接近收购Foursquare	4
外交部中美存在一些敏感问题需妥善处理(实录)	6
标准银行：基金属盘整看下周经济数据	0
热点观察：中国高中生也有这样的暑假作业	3
专家核聚变开发可能致美韩对朝态度更强硬	6
网游《核金风暴》亮相常州动漫节	8
61家基金二季报全线报亏，整体亏损金额超890亿	2
全球化运营是游戏企业做强唯一出路	8
国土部筹谋地王风险防控	1
平凡女孩用画笔叩开清华大门	3
2011年研招三大变化，品德不合格学生不予录取	3
北京广渠路15号地临阵变卦	1
澳大利亚总理称英女王去世后澳将建共和国	6
首节砍17分！杜兰特大爆发，克雷扎被小AI彻底冻结	7
胡瓜“诈赌案”官司仍在进行，全面封口拒受访	9
大兴线金色漫香郡15日推新起价10800全款96折	1
西城西单上国阙165平2居和280平3居精装在售	1
国家互联网信息办公室负责人就职能等答问	4
英国女子遭劫时胸罩挡住利刃保住性命(图)	5
韩雪剧版《十三钗》变身神枪手准备冲击艾美奖	9
国际白银经历黑色一周，金银饰品价格变化不大	0
不到中国不知易建联价值，雄鹿总经理：我恨换走他	7
AC米兰最接近之人成最好补充，德甲王牌早已心向圣西罗	7
中国太保：稳定增长持续改善，买入	2
A股市场倒头肩形态突破形成	2
巴萨挑战皇马寻求两大突破：在伯纳乌主客场四杀皇马	7
欧洲债务危机危中有机	2
美专家盛赞阿联有两双潜力，场均17分12板并不遥远	7
房管所干部侵吞公款213万拒不交代去向	5
昆明中考加分政策出台，省级三好生加10分	3
博时价值一往情深，烟台万华渐露春色	0
[短讯]截至4月2日当周欧央行黄金储备为3506.670亿欧元	0
检方证据显示陈水扁家族至少还有十亿不法所得	6
IEF2009联盟高校DOTA联赛即将开赛	8
教师应付学生失望，大学公选课呼唤优胜劣汰	3
刚性需求宽松信贷投资客卷土重来	1
上海复地：德银维持评级，目标价1.2港元	2
合景香悦四季悦享春天时尚party璀璨闭幕(组图)	1
东盟与中日韩外长会上午在巴厘岛举行(图)	6
南三环方庄文成建筑精装二居现房230万98折(图)	1
“导演新人戏剧”子榜调查揭晓，王宝强得新人王	9
考研路上相逢勇者胜，英语词汇是关键	3
上海拒载拾荒老人公交车司机已被停职	5
项目具有一定升值潜力，自住投资皆可	1
正视问题共同面对，林结鸿：消费税只是短期性问题	7
FinePix，HS22EXR真的很牛	4
张震岳跨年演出唱足30首，将与卓文萱对唱(组图)	9
女子当街发传单为母亲生日拉赞助(图)	5
富国天时货币暂停大额申购	0
公安部将加大对违法互联网单位处罚力度	4
调查-马刺太阳在西部半决赛相遇，您认为谁将晋级	7
男子为已逝父亲骨灰买票乘飞机	5
科比比赛感觉像指挥乐队，拜纳姆：第6场解决战斗	7
兔首加息利空出尽，三大点位悉数收复	2
2010年海南卷高考作文：给材料作文	3
朝阳北京星河湾尾房在售精装大面积4居现房(图)	1
男子无牌新车出事故，保险公司拒赔	5
偏股基金净值涨幅下滑	0
香港四富豪身家缩水800亿，李嘉诚损失最为惨重	0
川大开建国内首个“灾难学”学院，2011年招生	3
舞台上升10公尺，张惠妹恐高双腿发抖演唱中断	9
万千百货2010年新动力校园招聘全面铺开	1
东亚去年核心资本充足率升0.4%至9.8%	2
索尼，DSC-T110，3D卡片机迎中秋优惠送礼!	4
林志颖出售名下悍马车，被疑股票惨赔套现(图)	0
能源和矿业股提振澳股27日早盘上扬	2
金百灵投资：静候IPO这只靴子	2
留队点燃小宇宙小李不觉累，终极目标重返首发当核心	7
组图：杭州举行万人相亲大会	5
马伊，博客分享宝宝看病事项，质疑医生开药方	9
玩宠新理念，剖析神鬼世界灵宠进化论	8
PTA主力移仓，期价继续维持震荡上行	0
男生用999朵玫瑰向参加毕业典礼女友求婚(图)	5
制冰超爽体验，各类型制冰装置冰箱推荐	4
香河大运河孔雀城叠拼别墅均价9000元享95折	1
福州处罚名人富人超生，一对夫妇多生一胎罚72万	5
俄天然气公司称3月起长期向日出口液化天然气	6
报考指导：新政策下报高职要“三看”	3
行情纠结再度收星，拉锯战中关注能否突破5日线	2
FC《战地小子：危机四伏》试玩放出	8
密云海阔水岸花墅精装131平起别墅均价13000	1
两名楼市炒家的资金路线图：哪来这么多钱	1
泰国红衫军称可以接受阿披实和解路线图	6
诸葛梓岐惊艳日本，迷倒山本耀司(图)	9
《狄仁杰》中刘嘉玲胡人造型令人捧腹(组图)	9
广州市2010年成人高考报名注意事项	3
女孩开网店出售剩余人生，一天最多赚2000元	5
唯成绩逆民意炮制行政足球，中国足球究竟属于谁？	7
2011年广东为高考考场配金属探测器	3
国资委：央企要慎入股市与期货等高风险领域	0
台检方再传唤陈水扁妻兄吴景茂，不排除申请羁押	6
考特鲁克：明年全球棉花仍将供大于求	0
亦庄IN北京148平起大户型享94折2013年推二期	1
中路股份：迪士尼预期引爆8个涨停	2
人气之王，佳能EOS，5D，MarkII沈阳热销	4
哥本哈根会议带动新能源“留学热”	3
郑秀文七年后重现商场签唱，男歌迷喜极而泣(图)	9
看好楼市，雅戈尔10亿宁波拿地	1
5倍光变广角DC，佳能A3300售价1180元!	4
北京股商：金融地产处于破位边缘	2
预告誉天下一期百套精装大宅正式交房	1
CRRC报告认为央企将继续推动拿地潮	1
吉尔吉斯官员建议将国家租给他国划区治理	6
郑白糖雄居去年全球商品期货交易量老大	0
安雯开微博否认与苏越结婚，表示要尽力帮助苏越	9
2011考研复试英语，名师为您出谋划策	3
店员杀害老板娘后照常上班半个月	5
一渡新新小镇高尔夫精英邀请赛免费试打	1
环保部处罚减排存在问题的8个市和5家电厂	6
酒店老板欲跳楼在楼顶中暑晕倒被救下	5
MF，Global：2010年世界10大宏观经济主题	2
热带风暴艾达逼近尼加拉瓜数百人被疏散	6
方正与宏，展开全面战略合作，不互相参股	4
台当局民调显示多数民众支持两岸制度化协商	6
大盘碎步盘整，静待明日宏观数据出炉	2
09年文科第一名何川洋再上考场	3
华商收益增强基金新增工行代销渠道	0
洛杉矶一座商厦疑天然气爆炸致1人死亡	6
取消特长生加分，特辅班学生“大逃亡”	3
外围市场走强提振，棕榈油价格上行	0
部分二线地产股拉升，ST兰光逆势涨停	2
午评：工行H股半日收跌7.90%，高盛拟售24亿股	2
房地产：重点关注商业地产	2
艳星歌星都爱体感，与Kinect有染明星	8
基金业绩严重折损，股基全线告负	0
男子持双刀砍伤7人被鉴定为精神分裂获释(图)	5
汉密尔顿盛赞超级星期五，巴顿赛车调校仍有余地	7
东三环苹果社区精装小户型现房均价22000(图)	1
索爱PSPhone游戏手机在英国上市遇阻	8
小法为投巴萨自掏400万，温格：或许某天他会回阿森纳	7
中国地能半日涨14.61%，未受折让配股影响	2
英国女王穿旧衣赢掌声，节俭应对金融海啸(图)	9
盛世骄阳起诉影著协及网尚文化侵权	4
高拍价难挺多头信心，郑糖尾盘大跳水	0
名人战古灵益漏算翻盘妙手，那一刻古力心跳如擂鼓	7
马浚伟中六合彩旺事业，同事争握其手沾福气(图)	9
热议：高考要改的不是时间而是观念	3
英国男子造出高仿版二战德国潜艇(组图)	6
欧美股市自由落体，QDII净值一跌回到去年底	0
亦庄天鹅堡悦湖180平起叠拼别墅在售全款91折	1
坦克世界超级杯赛打造专业电竞联赛	8
银行辞职合同工冒领100多张信用卡套现200余万	0
独家对话俞敏洪：50岁的时候要去留学(图)	3
时评：对川大破格招收奇偏怪才的喝彩与提醒	3
兰州练摊帝出书讲述创业故事	5
组图：文根英张根锡《玛丽外宿中》吻戏曝光	9
澳际留美天才挑战赛：这是一场什么样的比赛	3
短期PTA将呈现高位强势振荡，上方测试11000压力	0
瑞士考虑放弃核能发电计划	6
日本落实超600亿美元经济刺激计划	6
火箭曾为保一人拒绝阿泰，他的表现比街球王更出色	7
看行业谈环境小析动作网游的发展前景	8
亚洲杯李晓霞爆冷负香港选手，张继科输球差在运气	7
2009年福建高考考试说明补充说明通知	3
资金市愈演愈烈，大宗商品强势上行	0
通州龙湖蔚澜香醍洋房及别墅均价1万8优惠面议	1
部分国家驻华使馆联系方式(9)	3
清华研究生社会实践基地落户石河子	3
国米震撼欧洲强阵始于亚特兰大，穆帅意甲欧冠追求各异	7
资料：演员白雨个人档案(附图)	9
东海证券：在发展中化解市场矛盾	2
中国电子商务的自救运动	4
三亚高层公寓25度阳光4月中旬三个组团对外开放	1
粮食局：提高粮食价格与稳物价不矛盾	0
李毅笑言下赛季或许会复出，称感情深不会抛弃深圳	7
分食雷曼不完全指南	2
浙江德比四杆洋枪唱主角，效率强人风头盖过斯奈德	7
现货基础动摇，PTA弱势难改	0
法核设施爆炸能源股下跌，银行仍是拉低股市元凶	2
凡客诚品签约李宇春代言	4
韩国网游成瘾少年迷失，血案频发震惊社会	8
7X光变广角大屏，理光CX1上市价2350元	4
广州中考提前批录取开始，省实分数线最高	3
收评：期市再度大跌，橡胶沪锌塑料跌停	0
上海升初中面试学生家长各有侧重	3
温家宝会见印度总理辛格(组图)	6
调查称俄罗斯达吉斯坦爆炸为恐怖活动(图)	6
海牙法庭决定为卡拉季奇指定辩护律师	6
歌唱家韩红出任空政文工团副团长已二月有余	9
E3，2010《NBA精英11》游戏影像曝光	8
意联赛杨昊砍第二高分拦网发威，佩鲁贾2连胜冲4强	7
改变收粮原生态，外资粮商的阳谋	0
绝望“出柜”主妇可能离开紫藤街	9
哈尔滨中考监考老师不准穿高跟鞋	3
宁夏粮食局副局长：用好粮食期货发展经济	0
韩国拟在韩日争议岛屿召开国会会议	6
组图：郑融低胸裙突显上围，张可颐望有私人空间	9
Grubby因CEPL延期选择SC2，偶尔War3	8
机构做多意愿依然不强	2
湖人有望连续3年埋葬爵士，科比乔丹同列犹他仇人榜	7
世奥国际中心精装现房19200元全款每平减400元	1
白银期货价格创31年新高	0
东四环安徒生花园精装149平大户型4月开盘(图)	1
每日晚间实力机构点评热门个股精选	2
恒生指数早盘高开0.21%，中国人寿领涨蓝筹	2
《袁崇焕》看片会，于魁智不避谈欠缺(组图)	9
快讯：四环生物生物科技龙头逆势飙升，屡战新高	2
陶，180万加盟深圳卫视跨年，高于巨星平时价格	9
欧元区或将因削减财赤不当而陷入双底衰退	2
50ETF上周净申购1.92亿份	0
东吴货币基金首募44.33亿	0
天津翠金湖美墅岛230平起联排均价8900享96折	1
“海选虞姬”首次曝光，刘烨曝张震可能明年结婚	9
两司机因两元钱价格纠纷将六旬老人打致重伤	5
女子拒绝抚养8岁女儿，法庭上扬言将其杀害(图)	5
江西08年高考一本二本录取分数线揭晓	3
《Core，Blaze》试玩视频公布，明年开测	8
再战佳能5D，II，尼康D700豪华套装19900	4
北京开放大学最快3月挂牌，毕业生将有三张证书	3
聂卫平欲向央视领导讨说法，中国棋院牵线安排场合	7
大盘为何踌躇不前，一些板块正在密谋新升势	2
温家宝会见日首相鸠山，鸠山称日本正视历史问题	6
顺网科技重新包装再战创业板	4
全球首款Facebook手机下月面市	4
民生银行今日赴港上市聆讯，可能11月下旬挂牌	2
中外合拍片境遇：独立导演押身家，公司有话语权	9
高速路上20米长拖车突然断成3截(图)	5
男生在学校踢球时猝死续：校方赔偿10万元	5
球迷：希望新帅不是又一个傀儡，期待曹，定当队长	7
乌克兰日采购俄天然气量增至1.2亿立方米	6
酒井法子获保释：涂粉底遮纹身，一天换两造型	9
中青旅：景区经营进一步，盈利能力强化中	2
2011考研五六月份必做工作大盘点	3
世行行长呼吁重视发展中国家发展经验	6
村妇假扮尼姑入室诈骗老人钱财	5
特鲁西埃中国首次被喊下课，被曝刚愎自用搞乱球队	7
山西医科大学2008年考研成绩可上网查询	3
建邦华庭打造浪漫生活，首场DIY活动圆满举办	1
外交部：将根据需要派渔政船赴钓鱼岛巡航护渔	6
市场开盘抛售压力较大，低吸优质蓝筹	2
超值低价来袭，暑促四千超值本本推荐	4
上半年北京二手房成交破10万套，超过07年总量	1
美院教授30幅名画疑被儿子女友盗走(图)	5
《哈利波特》7部小说电子版10月上线	4
驻俄大使：中国并不谋求在俄建立华人聚居区	6
5岁女孩咬断体温计吞下水银	5
国米收获伊布归来，适应穆帅瑞典天才需要一点改变	7
联赛南一分区赛首轮结束，珠海金湾领先碧海湾居次	7
恒指再跌207点收报22661点，成交679亿港元	2
VeriFone将收购Orange，Logic	2
收评：沪基指大跌3.68%，全天震荡下挫	0
美元兑人民币23日中间价为6.8368元	0
《契约》web平台即将上线	8
期指追涨热情不足，空方主力继续加码	0
名师揭秘：修炼成中考状元必记十个秘诀	3
办展会编中文指南，美国大学出招揽中国学生	3
金贸中心世家官邸4月中旬盛大揭幕(图)	1
期市午评：菜油强势上涨，强麦冲高回落	0
张曼玉化身维纳斯，不求重回青春称现在最美(图)	9
倡导节约学会感恩，新生市场成为大学第一课	3
期货公司分类设点规定今起实施	0
中国移动：四川2300个基站瘫痪	4
26X光变带手柄长焦，柯达Z981套装1780元	4
初一女生与家人争执后出走，父母悬赏10万寻人	5
英国欲向尼日利亚监狱转移囚犯	6
24名村民被20余名持土枪等凶器男子打伤	5
篮网3少跻身新秀榜前30，DDM战术让洛佩斯必须升级	7
52岁大巴司机停车场内对车练习小提琴(图)	5
3寸触屏全键盘社交机，LG，GT350评测	4
朝方团长表示六方会谈中将不进行日朝磋商	6
恐慌杀跌致A股下挫，，机构现分歧外资关注	2
笔记本也有山寨机，世界最便宜NB出现	4
造纸行业暖风劲吹，机会不容错过	2
合肥中考跳绳无“准绳”可自带绳子	3
妻子结婚6年不能自食其力，丈夫不堪重负欲离婚	5
端午出游好选，九款超便携广角卡片DC推荐	4
日本民间捕鲸之都遭重创可能就此告别历史舞台	2
袁大头银币市价一年来涨近一倍	0
盘面解读：八大机构预测今日市场走向	2
万科112亿融资今表决，增发价或超13元	1
避免变海待：留学成功的“八步曲”	3
专家称不宜片面强化网络有害论	4
《战锤：战争黎明2》1.4补丁测试展开	8
《诸侯OL》精彩副本揭秘	8
钢贸巨头期待尝鲜	0
专家剖析：“五校联考”击中上海学生软肋	3
尼日利亚总统选举选民登记将延长7天	6
刘德华告别纷乱，48岁写博客《长情》谢歌迷	9
三宝科技落实投资于南京医药供应链管理公司	2
上海大学自主招生方案：推荐名额计划为100名	3
波罗的海干散货运价指数下滑，运船供应量增加	0
亲密接触《封神OL》背包储存功能	8
火星发现远古温泉可能孕育生命(图)	4
意大利戴黑纱悼念传奇英雄，如此表现怎能告慰英灵？	7
中国建筑IPO受阻，拟借道债市融资62亿	2
长城景顺长城整改：6高管被警示，老鼠仓仍待解	0
花旗中国电力购水电资产代价超预期	2
光大银行A股首日收涨18.06%，光控股价偏好	2
老人称188万大奖彩票丢失被冒领，警方无法立案	5
《杀出重围3》新DLC内容将不再外包	8
Android超半数，8款HTC神秘新机资料曝光	4
全球WiMAX网络达519个，95个为2G运营商部署	4
基金募资额创5年次新低	0
学生沉迷网游，家长叫停账号手续繁琐	8
穆里尼奥：今生永不回巴萨执教，在皇马能拿三冠王	7
200艺人参与台湾赈灾晚会，明星踊跃献爱心	9
首探共有产权两年厘清路径，淮安试解夹心层困局	1
超级碗预告片大作战：好莱坞09年暑期大片来袭	9
广电研究会会长：新闻人才培养亟待变革创新	3
上海高考平行志愿“托底”志愿怎么填	3
北京电台“名嘴”诞生，多位主持人获殊荣	9
北京2010年高考报名首日忙坏学生(图)	3
周慧敏5日嫁倪震，好心情尽在不言中(图)	9
青海省09年高招艺术类专业考试合格分数线公布	3
村书记走访村民时被故意杀害	5
刘德华模仿者进入明星脸改造最后环节	5
女生称在电梯内遭非礼贴大字报声讨(图)	5
瑞信：内地今年GDP增速9.1%，香港全年通胀率5%	2
FIA澄清S弯规则，T6T9T12三个弯道严惩车手切弯	7
《文明II》“新春大礼包”获奖名单	8
西恩-潘成“大满贯影帝”，温斯莱特不再接裸戏	9
EA工具显示：战地3将于11月2日推出	8
浙江杭州中考体育培训热浪滚滚	3
金隅万科城：以节日之名让生活更快乐	1
高考零分牛人称要做“中国比尔?盖茨”(图)	3
黄奕印小天赴南非旅行，演绎顶级时尚大片(组图)	9
男子持台湾和澳门双重身份证娶两位妻子被告	5
赵忠祥重提饶颖事件，自曝曾被敲诈100万	9
佣兵天下十大团队活动有配合更有竞争	8
卖场首现低价机，创维32寸液晶2799元	4
2人为举报黑车得奖冒充执法者扣留出租车	5
紫金矿业环保门拷问基金地雷股投资	0
李明博将不与到访朝鲜吊唁团会面	6
对冲基金资金暴增，，接近危机前水平	0
摩登不夜城国际星时尚，世茂工三明星公寓限量发售	1
快讯：联储声明后美股走软	2
高晓松微博透露要拍商业大片，网友表示不感冒	9
河北石家庄一中09届高三入学摸底考题	3
索马里反政府武装袭击非盟部队基地8人死亡	6
主任出马说服三大主力签字，江苏正全力公关唐正东	7
专业全幅单反，佳能5D，Mark，II单机15280元	4
熊黛林被传为情自残，玩自闭只以方便面充饥(图)	9
无视日本当局干预言论，日元再刷15年新高	2
伊朗法院审理在押美国女记者上诉案(图)	6
法国电信因员工系列自杀事件更换副CEO	4
谢霆锋细述得知事件始末，希望张柏芝比自己先死	9
吸金使命完成，平安下调万能险结算利率	0
天津理工大学2010年普通本科分省招生计划	3
教师连杀两亲人跳桥自尽续：曾抢劫出租车司机	5
《烈焰行动》激活码稀少催生共享风	8
我国首个职务犯罪侦查方向研究生班探秘(图)	3
图文：墨西哥边境城市6人遭枪杀	6
公车司机起步行驶未关门致乘客死亡	5
国务院公告：8月15日将举行全国哀悼	8
韩国海力士半导体出售股份无人问津	4
德甲半程王从小酒馆中杀出，成功财政运作保证正确道路	7
日本考虑APEC峰会结束前不派驻俄大使返任	6
探访秘鲁沙漠地画纳斯卡文明源于水且止于水	4
美国会领袖同意调高借债上限，促欧股午盘上涨	2
西班牙偷情女子被判向丈夫赔偿20万欧元	5
比伯驰骋NBA球场卖力秀球技，专业架势帅气(图)	9
阿娇不信张柏芝与陈冠希和好：我要亲眼看到	9
列车长捡到五万现金交还乘客	5
《仙剑奇侠传-镜花水月》图文攻略一	8
杀手科比已无限接近乔丹，剑指太阳令人嗅到血腥气	7
河北联合大学2011年分省分专业招生计划	3
印度分离组织阿萨姆联合解放阵线1名头目被捕	6
成都教委：中职学校一二年级必须军训	3
节后首批新基金集中放行	0
手机网游《神域OL》封测火爆盛况	8
环球天下教育上市敲钟流程	3
基金小幅减仓大幅购债，浦银安盛心急建仓成笑柄	0
重磅出击：三大英语水平测试大对比	3
英媒评十大最受欢迎游戏马里奥居榜首	8
西班牙国际银行将回购236亿美元债券	2
《拆弹部队》制片方起诉5000名BT下载者	4
易替身诠释何为有心无力，阿联若在将直指对手死穴	7
校长被网帖诬称疯狂敛财状告网站	5
南京农业大学2009年自主招生保送生政策公布	3
袁弘《仙剑奇侠传三》客串演云霆，与胡歌抢杨幂	9
凶手杀死一家3口后在命案现场住两天(组图)	5
大成食品趁低收集	2
传酒井法子等缓刑期满返歌坛，以台湾为复出起点	9
最高检：深挖黑恶势力保护伞杜绝有案不查	6
双星整风拿大牌开刀，今晚迎战战上海欲叫板邓华德	7
邱淑贞现身香港中环，口罩蒙面携爱女美容(图)	9
360与腾讯弹窗大战获10万顶帖创纪录	8
李世石：充分利用了古力的弱点，我不比常昊强很多	7
中年男子趴在高速行驶汽车引擎盖上	5
父子俩冲进起火面包车救出5人后车子爆炸	5
日本首相菅直人可能本月下台	6
《深度谜案》首款海报曝光，揭秘悬疑谋杀案(图)	9
女子离家出走全村进山搜寻(图)	5
基金仓位已减无可减，周三股市四大看点	2
阿根廷一流阵容混入二流教练，除了堆砌球星他还会什么	7
香港中旅称将开发嵩山风景区	2
日本曾力保巴米扬大佛，塔利班拒绝并建议其改教	6
冷酷的事实，微软告诉你Xb360完胜PS3	8
张剑：北京郊区逐步城镇化，城市别墅稀缺性加大	1
祝易建联23岁生日快乐！，经历风雨后方能看见彩虹	7
张艺谋：最喜欢拍“文革”题材	9
放宽外商投资房地产是给高烧房价浇油	1
曹阳悔过书劝罢训队友认错归队，俱乐部将从轻发落	7
建造业工作量依然下跌，但有迹象衰退速度放缓	1
中石油人士：团购系员工个人出钱，绝非福利分房	1
经合组织测验称中国学生水平领先世界	3
瑞士金融监管局警示银行加息	2
博瑞梦工厂“寻梦计划”需要的资料	8
明星素颜照相似度排名，张韶涵垫底阿娇夺冠(图)	9
女排对日本两年不败终结，30年5个0比3这次最尴尬	7
不是每一个人都能成功，考研三大风险剖析	3
博盈投资拉响巨亏警报，商业地产转型迟滞	1
组图：美女上演裸身切割呼吁保护动物	6
通州龙湖蔚澜香醍洋房以及别墅享95折现房入住	1
新东方拒绝信用卡缴费，多位家长表示不满	0
考研英语完形填空解题步骤及案例分析	3
妖风来袭，传梦回山海欲出神秘新职业	8
辉立证券：港股中期展望仍然偏淡	2
中海发展：四季度内贸煤运价值得关注	2
市民在批发市场购物被强收手续费	5
《失落的星球2》GDC最新宣传视频	8
台积电26岁女工跳楼身亡	4
王亚伟点股，山鹰纸贵	0
中央财政下拨248亿元汶川震后重建基金	6
韩国前总统卢武铉就家人收受商人钱财道歉	6
淘金中国网络股第四浪潮：纳斯达克更懂互联网	4
打开高考志愿填报锦囊，妙招助你“过关”	3
2010年中国将招46.5万研究生，报名10月开始	3
地王背后的货币链条	1
科技行业最糟糕CEO决策：杨致远拒绝微软收购	4
宿茂臻：国青路线非曼联巴萨，选择队员的标准是什么	7
美表示仅在六方会谈框架内与朝鲜进行接触	6
4300整数关口失守，期钢拉开调整序幕	0
马萨术后恢复呈积极信号，苏醒后已能主动进行交流	7
吉林农业大学2012年硕士研究生招生简章	3
专家提醒：考研选专业不宜跨度过大	3
专户一对多合同指引征求意见稿下发	0
世界杯《文明》冠军赛正式开幕	8
高虎《天眼》杀青很另类，受“诅咒”死画面恐怖	9
华润置地首次试水电子商务六天引发四千人关注	1
汉堡攻击乏力却遇锋线危机，美洲杯金靴伤停恐休战数周	7
温家宝：巩固扩大房地产市场调控成效	6
2010年华北地区空军招飞3月2日起全面检测	3
英国男子在听证会上袭击默多克被判入狱6周	6
量增价涨后市乐观，短期量能仍是关键	2
美国一名法官因法院没钱雇保安带枪出庭	6
专家测算平均调整幅度不大	0
2011年考研政治每日一题：热门大题预测一	3
电焊工世博园门口被撞倒掉6颗牙获赔近2万元	5
全运大片不逊好莱坞，女飞人拍案惊奇精武门全武行	7
Baird调升A.O.史密斯目标价及财测	2
艾灵顿公爵大乐团驾临大剧院，玫瑰之夜不寻常	9
安监总局近期重大事故存官商勾结腐败现象	6
尤因：梦一不可能被梦八击败，因乔丹走上教练之路	7
研究表明：暴力游戏可助士兵摆脱噩梦	8
外向张柏芝突然隐居，7月亮相穿宽松上衣(图)	9
女足英雄创逆转群英赋OL人物显神威	8
《海贼王》新增三种炫丽拉风坐骑	8
QFII机构客户大幅赎回，海外资金流失或波及A股	0
暑促压轴价，最值得购买的超值平板电视	4
张柏芝与霆锋正式摊牌离婚，要儿子不要财产	9
多头能量衰竭，经济数据成空头帮凶	2
极游网首发“水果忍者中国版”	8
烽火通信：分享PTN盛宴	2
通州8哩岛全款97折贷款99折优惠(图)	1
中电信推两款千元Android手机	4
男子冰灾期间破坏电力设备获刑12年	5
组图：妮可-里奇挺大肚与男友海边戏水让人捏汗	9
女性如何选择适合的保险	0
刘兴强：期货市场应正确引导市场预期	0
2010年招收军队、武警部队国防生普通高校名单	3
学历门之后又有抽身门，，唐骏抛股闪人	8
高考“零分状元”自述：没为妹妹做榜样很后悔	3
里弗斯：我们就是不想被湖人击败，科比是最大挑战	7
公交车临时改线路送吐血乘客赴医院(图)	5
伊朗准备与六国重启核谈判	6
运渣车失控压垮围墙后砸扁轿车(图)	5
200所高职院校2011年可申报自主招生	3
40岁男子身高76厘米，常在母亲怀中玩耍(图)	5
任天堂正式宣布3DS掌机发售日期和售价	8
特里保持缄默走留之间犹豫不决，巴拉克他肯定会留下	7
九龙仓斩获杭州单价新地王	2
红歌会济南八强出炉，翻版韩红小沈阳被淘汰(图)	9
保姆因过失致雇主被烧死获刑	5
四川师范大学2011硕士研究生初试成绩查询开通	3
摄影师驳斥吴晓敏房照传闻：只是艺人写真	9
2010年考研政治核心考点冲刺背诵20讲	3
斑马王子公开发表世界杯宣言，皮耶罗：我还会有机会	7
网站称美国拟在中亚部署特种精锐部队	6
公积金留存半年保底房奴忧心房贷断供	1
大盘具备进一步反弹的条件	2
当乐手机网游同乐会南京站完美落幕	8
江苏高考生用文言文写作文，专家称自己不全懂	5
《上古卷轴5》的DLC将更少但更大	8
起凡群雄逐鹿入围网吧热门游戏前十	8
业绩放两旁规模摆中间，基金争排位各尽其招	0
北京成招一批录取结束，7502名考生被录	3
光大银行或于6月9日申请H股上市	2
朝鲜外相与法国总统特使会谈	6
两市基指涨幅逾2%，封基涨势喜人	0
37亿参与7公司增发，基金浮盈近30亿	0
隔夜美股上涨未能刺激A股反弹	2
最恐怖伊布怎样才能场场出现，他武器库里还有多少大招	7
央视做美式橄榄球节目，五月天参与推广	9
文件称希特勒进餐时吃相难看行为粗鲁	6
工体北路屯三里精装60平起办公在售享97折	1
哈尔滨工业大学2010年高招政策有变	3
《棒棒堂》充值多送游戏暴率翻倍	8
每天交6000元，北大教明星搞懂奢侈品	3
湖人久违武器终露狰狞一面，对抗绿军魔术靠的就是他	7
七天双倍占满《封神ol》虎年春节狂欢	8
零售行业：关注通胀预期下超市投资机会	2
墨西哥涉毒暴力事件造成至少23人死亡	6
第15次不结盟运动首脑会议闭幕	6
大都会人寿正在为酒店行业提供融资	2
破产重整按期完成，SST星美业绩剧增15473%	2
人人公司推迟公布IPO定价	4
通州龙湖蔚澜香醍240平起别墅在售享97折优惠	1
长腿MM阵2010showgirl，依旧美丽	8
《钟无艳》又玩女强男弱，内地观众认同程度更高	9
广东公布三A投档线，30院校第一志愿无人投档	3
北大(含医学部)02-07硕士研究生招生录取统计	3
智利空军1架载有20人飞机失踪	6
北戴河金海戴河首岭在售均价13000精装送家电	1
二手房有点火	1
《信长之野望?天道》移植PS3Xb360	8
大S结婚照公布，甜蜜赞老公帅气不输妹夫	9
河北戴河庭院70-131平精装期房在售均价16800	1
俄罗斯货运军机坠毁11人死亡	6
中国山寨神器街机游戏盒可玩PS2游戏	8
黄金基金周五募集催生变局	0
英法对派兵利比亚说法不一，利反对派领导人访意	6
中金：A股还有20%下调空间	2
淘宝网苏大10万年薪签下本科生	4
网游实名制将实施，家长为办法叫好	8
京洲世家低密度阳光板楼均价6677元(图)	1
《心灵之窗》被指抄袭，制作方承认确有雷同(图)	9
锂电池退烧：中场休息还是盛宴尾声	2
螺纹早盘收涨0.7%，盘中创近两月新高	0
淘宝网店主售卖假名牌被查	4
易晓明：下半年A股市场会处于底部震荡	0
巨人史玉柱预订首批杭州网游毕业生	8
齐秦揭秘和王祖贤分手内幕：一直没有勇气结婚	9
蔡琴即将春茧度“良宵”，个唱门票已全部售罄	9
保安经理伙同手下非法拘禁保安中介员工	5
悠嘻猴联手上海银行信用卡俏皮上市	8
上投摩根基金获批专户理财资格	0
《棒棒堂》鬼故事挑战你胆量	8
怀柔镇江南460平起独栋现房在售最高优惠30万	1
我国12年查出官员经济问题金额逾20亿	6
韩国1名富翁公开招婿400余人报名	5
《真人快打9》人物选择界面截图泄露	8
08年山东高考录取工作结束录取率达65%	3
东五环富力又一城通透板楼两居均价14500元(图)	1
深交所暂停揭示上市基金盘中模拟净值	0
俄罗斯格鲁吉亚重新开放边境陆路口岸	6
无线反击行动古巨基渔翁得利，势要连庄男歌星奖	9
朱亚文成年度新人王，09年好戏连台	9
《聚仙》全国网吧冲级赛，杭州站盛况	8
高尔夫球场“贵族”标签下的尴尬	7
怀柔雁栖湖雁栖半岛大户型独栋别墅明年开盘	1
两市翻红，有色板块又复活了	2
团伙3个月连环盗车20辆被抓获	5
五一楼市繁华恐难持续	1
盘前：法德共商希腊问题，美股期指走高	2
巧用留学资金，做到留学理财两不误	3
微软收取Vista降级费遭用户起诉	4
稀土永磁再度活跃市场人气	2
《真三国无双6》胸上广告放出，走国际潮流	8
英超阿森纳vs斯托克首发本特纳突前，枪手公敌出战	7
泛欧交易所：希望成上交所国际板首家美国公司	2
名媛专用，三星S7070S5150行货将上市	4
再婚女士婚姻财产两不误	0
北京二手公寓被抛真相：租金缩水六成	1
记得豪血寺吗动漫游戏拟人化十二生肖	8
重病女孩留绝笔信离家出走，好心人上门捐钱鼓励	5
少女戒网瘾校坠楼亡，该校曾打死学生	8
山东VS北京首发：蒿俊闵替补韩鹏遭雪藏，凯塔突前	7
基金密集获批，股基仍是主角	0
上海市2011年春考录取新生346人	3
《黑色洛城》全新案件“失言”预告片	8
华泰金融：恒指高位震荡，挑战24200	2
伊俄两国总统强调将如期启动核电站	6
午后达华智能逆势封涨停，拟设立全资子公司	2
阿根廷救世主击出命运之锤，4500万神锋皇马若买赚死了	7
钢铁板块早盘反弹，个股多数飘红	2
房山北京半岛9月底推230-500平独栋别墅	1
原版《龙纹身的女孩》主演出演《福尔摩斯2》	9
全景广角时尚家用DC，索尼W570仅1399	4
华尔街恐慌指数暴涨25%	2
中信证券关于挂牌转让华夏基金股权进展公告	0
期货日报：金属大涨沪锌涨停，豆类弱势依旧	0
组图：美国摄影师拍摄金门大桥雷暴照片	6
山东顶梁柱低迷有爱情原因，爱妻常伴引发负面效应	7
5岁男童患白血病生命只剩3个月，母亲避而不见	5
轻便小巧入门级硬盘DV，JVC，MG830降价	4
9日15时视频播象棋年终赛决赛次局：许银川VS洪智	7
精工细琢，复古旗舰!富士X100报价9500元	4
股海网：3月14日股市早班车	2
高考要签诚信承诺书，认定考生作弊范围扩大	3
《质量效应3》开发灵感来自最终幻想	8
桥牌亚洲杯确定四年一办，桥牌或可进军2014亚运会	7
剑雨一闪一闪亮晶晶，红钻黄钻送妹子	8
法国欲介入调查非洲三国首脑财产状况	6
9月全国70大中城市房价同比涨2.8%，涨幅增0.8%	1
做星梦的孩子无才艺准备，艺招考场秀广播操	3
贵研铂业(600459)：小盘铂贵+军工+重组	2
网游《英雄无敌在线》竞技场PK盛宴	8
WOZ联姻灾难大片天际浩劫揭秘末日危机	8
河北省20所硕士研究生招生单位公布复试办法	3
华夏基金围攻三板块	0
9日行情：韩系52寸高端液晶电视低价热卖	4
谭咏麟承认假唱遭抨击，自曝曾帮成龙追求林凤娇	9
缺少战术支持阿联很无奈，想得分只能抢完篮板单干	7
丰台中海九号公馆8月6日开盘36平起0-4居	1
这支巴西哪点不配美洲四强，最大毒瘤竟走回邓加老路	7
何丽全回应暂停四台联颁大奖，称决定过于仓促	9
郭富城“影坛中坚”入伙报告，三位导演提点支招	9
陈水扁称红衫军倒扁期间民进党内无人逼其下台	6
兴奋点聚集市场人气	2
燕郊东贸国际花园5月29日开盘总价22万起(图)	1
林溪碧肯山在售双拼别墅15000元全款96折(图)	1
英国警方反恐搜查拘捕12名巴基斯坦疑犯	6
苏丹两辆公共汽车相撞致37人死亡26人伤	6
律师阐述高管薪酬含义，主要包括年薪和股权激励	2
摩纳哥元首阿尔贝二世亲王将举办盛大婚礼	6
少女网吧内遭陌生男子胁迫卖淫	5
林志玲影院力挺本土片，愿试镜《海角》前传(图)	9
散户股民阿花的飞来横财梦：搭车新股川润股份	0
天然橡胶：七年一梦，牛去熊来	0
广州疯狂球迷让火箭球星惊呆，巴蒂尔：有点怕但很酷	7
重上千亿，下周解禁又临洪峰	2
中国概念股周一早盘几乎全线上涨	4
30支球队最烂合同大将军1亿余毒，黄曼巴被迫堕落	7
海德菲尔德被罚退后3位发车，由第6位下降至第9位	7
新地王再催房地产泡沫	1
银河消费基金29日开放申购	0
欧洲与基地有联系科学家曾密谋在英发动核袭击	6
美元兑人民币12日中间价为6.8347元	0
基金网上直销再遇银行加价	0
湖人一战验出联盟第一真金，全欧之王露出血性一面	7
2010年北京大学校本部招生计划(文科)	3
西山唯你私有，香江别墅提高休闲生活品质	1
1800万像素8张连拍，佳能7D套机降至11300元	4
《偶像大师》声优成PC杂志封面女郎	8
《战争机器3》BETA测试启动，参与指南	8
温家宝与韩国总统李明博会谈	6
诚意+亚冠让李玮锋别无他选，铁卫眼中天津就是最佳	7
勒沃库森大将出征欧战后院起火，窃贼光顾跑车也没幸免	7
商业零售：发展动力较足业绩增长将持续	2
男子恋爱不成持械毁人容貌潜逃	5
基金座次重排：东吴动力跌到第六，基金安顺升冠	0
大学新生入校第一课扫厕所，高校称吃苦要上档次	5
杀人嫌犯逃亡10年落网后感谢警察	5
韩SBS滑冰真人秀海报曝光，金妍儿等现身(图)	9
大变局大应对第五届中国地产金融年会(组图)	1
香港上半年楼宇买卖量按半年升2.8%	2
分食黑嘴汪建中	2
中邮东山再起狂奔超22%，2009是英雄的年份	0
东方阿尔卑斯小镇酒店公寓均价4400享98折(图)	1
13岁少年沿高速路步行一天一夜找妈妈	5
星际2惊现科技外挂，兵营传送不朽者	8
8秒快启平台，Splashtop巨奖征集中文名	4
海地同意为流亡7年前总统签发护照	6
京二手房价三年涨120%	1
男子称没钱过年绑架小学生受审	5
男子持枪和液化气瓶抢银行，与警方对峙两小时	5
19岁魔兽吹响辽宁崛起号角，低迷一年他已破茧而出	7
F1车手赛道之外不舍狂飙，阿隆索莱科宁有同样的理想	7
囊中羞涩，偏股基金三季度分红寥寥	0
《卧底将军》用好莱坞营销模式，抢占谍战剧高点	9
基金周开户数小幅走高环比增6.3%	0
远洋万和公馆，大望京CBD办公商务区央心潜邸	1
力拓领涨矿业股，英股高收1.2%	2
英国空军机密文件失窃，包括高官吸毒召妓等信息	6
传黑客彻底攻陷PSN，索尼偷窥用户信息	8
价格偏高，尼康D5100套机到货报价5400	4
《仙镜OL》帮派秀，获奖名单公布	8
长实人民币REIT冲刺，最快明天递交上市申请	2
小室哲哉被捕，安室地球乐团等人著作权被滥用	9
丈夫当着4名子女面砍断妻子头颅被判死刑	5
F1股份重组分散风险集纳智慧，伯尼将成最大受益人	7
图像影音随意播放，纽曼DVD-D901仅699	4
质检总局原官员问题奶粉事件责任不全归质检	6
南无乐队曝光新单曲为“影&响”Vol.2造势(图)	9
技术前瞻：标普进入短期修正	2
考试院：北京自考五专业停止新生注册	3
男子在公安局审讯室被打骨折获赔六万	5
华润置地09年纯利增长1.2倍	2
七旬老汉蹊跷死在发廊，家人怀疑被强行拖入气死	5
组图：妮可-里奇一家出游，爱女模样粉嫩可爱	9
网游分级标准重点在于内容和年龄	8
秘鲁南部车祸致22人丧生31人受伤	6
深证指拉升创将近一年以来新高	2
心理指导：如何集中精力备战中考	3
《秋之回忆，约定的记忆》移植PSP平台	8
制冷制热皆可，艾美特空调扇不到2000元	4
北京教育考试院院长：稳步推进高考制度改革	3
组图：赵又廷邹承恩亲自制西点，爱心不落人后	9
周慧敏恶补琴技拍TVB特辑为演唱会热身(图)	9
范玮琪担任粉红重建大使，为自己胸部打满分(图)	9
美国对朝鲜金融制裁名单拟包括23家企业	6
林志玲赴日发展受力捧，木村拓哉转型不成功(图)	9
594只基金09年利润逾9100亿元，两极分化加剧	0
挪威要求美方解释雇人跟踪该国居民事件	6
考研时事政治：2009年十大国内国际新闻	3
县政府网站显示欠费关闭，网友质疑资金去向(图)	5
金融股红旗飘扬，沪指翻红	2
B股指数创年内新高，两大助推因素尚未衰竭	2
日本股市日经指数小幅收升，创三个月最高收位	2
温家宝考察社区周末蔬菜直销市场	6
通州金隅花石匠2期推140平3居特价房起价14100	1
城管队员执行任务时打伤人，城管局赔偿6万	5
飞利浦三款飞声纯音MP3推荐，，尽享天籁之音	4
7岁男孩从高处跃下导致肛门插入10厘米钢管	5
福原爱期待夺牌给灾民力量，忆日本地震灾情含热泪	7
两市延续震荡，10日均线力撑股指	2
医院挂号员为维持恋爱花销盗窃同事	5
商品热点纷呈，黄金白银抢眼	0
指数基金提升幸福指数	0
或在CES大展现身，Android系统LG，LS680	4
前进韩国WCG火线菁英美少女战队征选	8
房产租金回报率持续走低，房价快速上涨值得忧虑	1
市场方向不明，基金经理齐唱忐忑	0
中电信计划向C网三年投资800亿	4
蔡康永出书说话有“道”	9
皮特独自看艺术展，朱莉父亲大骂奥巴马(图)	9
1手多交1万多，贵金属T+D保交易证金统一为15%	0
10月自考，考后考生需关注3件事	3
欧盟将与巴基斯坦加强反恐合作	6
伦敦奥运订票系统蹈北京覆辙，最后时刻瘫痪1小时	7
阶段利空出尽，节前备货有望引导豆粕走出阴霾	0
董浩专注儿童主持，已推掉9个亿广告	9
粮农组织与欧盟合作援助津巴布韦农业	6
组图：潜水员骑车从鲨鱼身边经过	5
无限续航，Intivation推太阳能手机	4
金隅万科城悦动家居生活，为年轻情侣造婚房	1
征途2将公测，前期网游下乡素材已曝光	8
《魔兽世界》例行维护停服约10小时	4
朝阳棕榈泉白金公寓120-240平精装现房享99折	1
蔡琳《做得好做得好》收视欠佳将提前落幕(图)	9
通州德比户型大PK，珠江拉维小镇vs京贸国际城	1
重庆拟推精装公寓	1
男青年遵爷爷遗言追踪杀父仇人8年使其落网	5
2010年高考数学试题及答案(江苏卷)	3
顺义北京苏活精装88-140平米均价17000(图)	1
牛年红盘高开，短期挑战万四	2
网游《流星蝴蝶剑OL》之武斗面面俱到	8
三上真司批日本游戏审核像中国互联网	8
固安橘洲16-18层通透板楼50平起1-3居在售(图)	1
公安部：举报伪造货币窝点可奖励30万	6
映美发盈警，料08年大幅亏损	2
《四世同堂》5月4日打分揭晓，分数出现下跌(图)	9
工人欲多吃馒头遭保安阻拦，发生冲突被捅伤	5
玛丽亚-凯莉疑有身孕，亮相奥斯卡被搀扶上台	9
姚晨承认有新欢，网友态度大逆转	9
东风冀销量增长优于同业	2
民调显示野田内阁支持率跌至40%左右	6
中考体育过程性考核，出勤率低于70%不及格	3
第六届中国-东盟博览会下月在广西举办	6
2010年起保送生必须参加高校文化测试	3
美上周MBA抵押贷款申请指数创今年最高跌幅	2
巴勒斯坦拟于明年1月前举行大选	6
马丁：罗斯表现令人难以置信，公牛防守是最狠敌人	7
斯图加特头号射手再创新高，前拜仁射手策反托尼也示好	7
快讯：双汇发展开盘跌4.7%，首次开盘未现跌停	2
交银施罗德签署国内首单QDII专户合同	0
李宁恩师将赴韩国执教，将担任韩国体操女队教练	7
大三学生称为求职愿每月倒贴单位千元	5
巴基斯坦最高法院将开庭审理全国和解令	6
午评：商品普遍冲高回落，农产品表现欠佳	0
商户将质监局告上法庭：放7台组装电脑被罚7万	4
全战开发商新作《风暴骤起》已上市	8
大兴线红木林5月开盘现办优惠卡总减1万	1
恒指全日跌230点报20778，成交554亿元	2
段奕宏再扮老年角色，新剧《圣天门口》杀青	9
日本前财务相谷垣祯一当选自民党新总裁	6
张斌谈伍兹丑闻，将其与贝克汉姆做比较	9
六年级学生模仿电视剧情当街抢劫	5
段博文获封文艺片新贵，《万有引力》成亮点(图)	9
深圳一手房均价半年涨50%，下半年涨价趋势不改	1
揭秘领跑基金抗跌绝招	0
国奥三天集训敲定大半主力，两场热身为奥预赛练兵	7
组图：高虎超人气硬汉写真曝光，时尚潮人新感觉	9
福建出新规父母可在有合法住所成年子女处落户	1
法国和比利时同意拆分德克夏银行	6
上海海洋大学2011年在沪计划招1465人	3
独立游戏手柄+YAMAHA功放，Spice，X1登场	8
陈美诗透露瘦身不瘦胸秘方，坚持慢跑不忌甜食	9
旅游车连冲三道关卡撞倒执法人员(图)	5
固安龙TOWN6月推1-3居购房有机会获赠宝马	1
《口袋精灵》最接近神的人	8
后5.12钢结构时代崛起(图)	1
熊黛林不怕郭富城被抢，吴佩慈自嘲是“小矮人”	9
巨头NVIDIA，确定成为CGDC钻石赞助商	8
泰达铁卫停赛被取消再生变故，亚足联名单将见分晓	7
塞尔维亚与科索沃首次达成协议	6
日本计划编织大网打捞太空垃圾	6
海淀领秀新硅谷在售95平2居均价22000元起(图)	1
王牌警察王喜王茜《民歌大会》对决(组图)	9
意大利末代王妃与艳舞夜总会签约将参演	6
日本6月底橡胶库存为3176吨，一直呈下滑趋势	0
风雨历程，痴心不改炒股路	2
长沙理工大学08工程硕士专业学位招生简章	3
潮白河孔雀城12月18日开盘180-290平米新房源	1
小将军：活塞无承诺导致谈判失败，不急于复出执教	7
地产开发商在软肋上能舞多久	1
房山金鸽园60-93平1-3居现房均价7100元(图)	1
名师讲解雅思口语卡片：名人明星篇	3
光良为四川拍公益片，数字销量破千万成都庆功	9
郑欣宜只想瘦身不想瘦脸，只因鼻子嘴巴大(附图)	9
50余岁男子强奸霸占18岁弱智女4年	5
产婆用刮胡刀和菜刀接生致婴儿窒息	5
美国内华达州神秘地区60年间坠机2000架	4
香港政府呼吁菲律宾当局保证人质安全	6
丰台同馨家园60平米起1-3居在售均价7300元	1
雨润食品早盘劲升，获基金增持近2千万股	2
校长称合作办学遭遇骗局，多次报案未立案	5
大盘的走势，2700点仍可期待	2
图文-职业锦标赛郑州站次轮，袁浩开球	7
杨洁篪出席金砖国家外长会晤	6
皇马巨鳄复出秘触卡卡C罗，惊天计划4.5亿巨资轻易注入	7
家用选它正合适，索尼SR65E报价3800元	4
北京晚报：在线活动“实名”化	4
《江湖世界Online》封测设计初稿	8
机构视点：9月09日九大机构谈后市	2
谭晶“木兰”变“女将”，跨国华丽转身(图)	9
大连港小跌0.6%，CPY重申买入评级	2
通州K2清水湾板楼40平起1-3居在售均价25000元	1
经典中端单反，尼康D90机身热卖报5188元	4
涿州新盘联合七号院2011年内开盘三居点评(图)	1
对冲基金热炒农产品赚取高利润	0
央视称张怡宁为自己划完美句号，复出可能几乎为零	7
《额吉》母亲节公映，民族史诗抒写深情传奇	9
决战《封神OL》之巅，，细数最牛X第一	8
《最终幻想14》Beta版任务系统详解	8
倪震一个湿吻一身麻烦，形象负面遭六台弃用(图)	9
霸王OL赚铜全攻略几天几十万不是梦	8
影著协调研针对视频网站收费，希望按点击收费	4
昌平领秀慧谷57平起1-3居28日开盘均价15100	1
网络视频新规出台：VC急寻退路	4
虚拟货币征税面临法律难题	8
亦庄君安国际96平起精装2-4居在售享95折(图)	1
台湾男子在陈水扁造势会上呛声遭围殴(组图)	6
基地组织占领也门南部一个城镇	6
章子怡赵薇蒋雯丽周迅姚星彤五女争“金鸡”	9
欧文进球率更胜离队特维斯，与鲁尼能否组黄金搭档	7
工作需求让“上班族”热报北京电大	3
油价普涨与中石油购房门，石化板块今天悬了	1
俄罗斯客机坠毁至少36人死亡	6
美国第三季度个人消费支出终值为2.8%	2
新世纪泛资源基金7月8日结束募集	0
假日办发布第6号旅游通报出游高峰顺利度过	6
通州月亮湾晓镇小产权现房均价4300元(图)	1
肖鹰：郭敬明活着就是为了被粉丝消费	9
巴蒂尔点出防守三点原则，透露自己不断进取小诀窍	7
谷物崛起，期市突现冰火共存	0
期货交易所、期货公司需按季缴投资者保障基金	0
技术前瞻：标普或处当前升势最后阶段	2
丈夫持刀劫持妻子与警方对峙	5
男子冒充警察逃火车票被识破	5
糗事不断，新生报到六大趣事	3
危地马拉雨季已经造成272人死亡	6
朝鲜向韩方发电文提议进行局长级工作接触	6
分析称Windows，Phone手机成本可能比Android低	4
4G技术：LTE主流优势日益明显	4
地铁宣武门站明恢复运营	1
黄晓明携李冰冰亮相，自曝选车就像挑女友(图)	9
中国平安重挫，部分基金净值遭遇垂直打击	0
李玲玉时尚亮相风格迥异，演绎不同红裙风(组图)	9
武汉晚报：李湘式炒作后遗症(图)	9
合生世界村购房日乐居会员优惠11888元	1
iPhone，3GS性能，iPod，touch热卖2070元	4
以色列最高法院为换俘协议扫清障碍	6
11月10日基金分红及交易提示	0
萨日娜吐露演“妈”秘籍，八字箴言道玄机(图)	9
阿尔斯通：已经不再关心休斯顿，魔兽风格很适合我	7
沪指暴跌60点，银行地产成元凶	2
新奇思路：揭秘东京人卖书的绝活儿(组图)	3
奚国华：云计算和智能终端引发ICT巨变	4
男子用女友睡衣将其勒死被判死刑	5
1秒拍22张，连拍旗舰单反佳能EOS1Di谣言起	4
加拿大大学恢复录取高门槛，保证生源质量	3
森林狼经理公开信谈选秀，他在卢比奥身上的如意算盘	7
《白鹿原》已拍摄大半，王全安：情欲不等于要脱	9
新西兰女子网上拍卖“鬼魂”，网友花万余元购得	6
网吧行业空有300亿产值无一家上市	8
香港上市公司最新股权变动一览	2
东三环优品国际公寓均价15800元(图)	1
中银国际降华能评级至持有，指成本控制恶化	2
轻巧实惠家用相机，索尼S2100不到1K	4
钢材市场调整渐行渐近，会否再陷暴跌陷阱	0
英国留学新政“满月”实施细则现高质风范	3
明星微博进入马甲时代：不同账号重回微博界	4
七旬老汉积蓄被邻居骗光流浪2个月	5
图文：2名驻阿富汗美军士兵遇爆炸身亡	6
居委会主任讲述维稳经历：化解基层矛盾靠疏导	5
2010高校招收艺术特长生报名陆续开始	3
3D《赤壁OL》22日重大更新内容揭秘	8
卫生部党组书记：将全面推进医改	6
对话导师：科研院所，不可忽视的选择	3
锡价基本面最强，有望继续创出新高	0
雷士照明召回82.4万只问题节能灯	2
遭遇战《泡泡战士》韩服皮蛋家初体验	8
土耳其地区选举发生骚乱致6人死亡	6
银行股已死，好日子或已结束	2
国足带刀后卫14场A级赛4球，英媒视此人为未来之星	7
15寸宽屏，索尼新VAIO，NW笔记本多图评测	4
两市基指微涨，场内基金多数翻红	0
中考英语指导：不可缺少的宾语补足语	3
公交司机与乘客为一元钱互殴	5
执法局在人行道设胶囊摊位收费，一年创收45万	5
保安兼职当小偷作案被业主逮住	5
谷歌2.1平台，索尼爱立信X10X12曝光	4
圣诞巨献，佳能IXUS，210低价限量抢购	4
外贸B2C米兰网“迟到者”的底气	4
英国再现麦田怪圈：图案似耶稣脸(图)	4
09年宁夏高考“平行志愿”录取模式实施方案	3
人保部：就业特困难高校毕业生将托底安置	6
快讯：日本橡胶下跌超过4%，至384.1日元	0
小白必读，佣兵天下发布新兵入伍指南	8
巴基斯坦发生自杀式爆炸袭击致13死12伤	6
许巍：快20年了，和她已相濡以沫(图)	9
巴菲特：美国高失业率问题短期不会消除	2
绝地反击大兵技术课堂，捷键应用优势	8
永丰金证券：宝峰时尚定价合理，不建议申购	2
撼动人心，国家地理2010最佳环境摄影作品	4
继续看好豆类油脂，行情或延续至明年首季	0
京轨道交通周边储地24平方公里，或可保障房建设	1
地产职业经理人要有承受挨骂的心理素质	1
郑秀文称暂时无意结婚，大赞许志安好相处	9
修魔世界面面观，酷炫技能快意恩仇	8
图文：卡梅伦称英国需要欧元强大稳定	2
2010年自考教育心理学名词解释(2)	3
重庆晚报：打假斗士方舟子，住所附近遭袭击	4
房山万科幸福汇8月中开盘82平起2居享96折	1
和罗尼一样让人惋惜，即将退市经典机型盘点	4
同济大学09年启动艺术特长生招生	3
美政府赤字将突破1.8万亿美元为上一财年4倍	6
长春高中不得以物质奖励抢挖生源	3
《黑手党2》最新截图放出，光头吉米出阵	8
王牌制作人亮出绿灯，电影房不剩防投资欲追加千万	1
阿娇复工拍封面，面对传媒和市民全程微笑(图)	9
姚晨称十年婚姻无人能拆散，避谈离婚因怕遭反感	9
富国天盈分级债券型基金5月16日起发售	0
住房与幸福指数：住房拥有者不比租房者更幸福	1
男子借钱遭拒杀死夫妻两人后碎尸	5
东3环合生霄云路8号434-450平米4居在售(图)	1
华菱钢铁巨亏26亿背后独特二元结构致决策失效	2
也门总统萨利赫被严重烧伤需休养数月	6
希望赛山东青岛站首轮战罢，男女四选手均74杆领先	7
老太起纠纷后凿墙放臭虫报复	5
奶奶拿不出20万抢救费亲手遗弃双胞胎(图)	5
女子与有妇之夫相恋分手后险遭其杀害	5
房屋坍塌掩埋3岁女童，村民手刨废墟救人(图)	5
海淀中铁置业翰庭小户型100万起全款98折(图)	1
男篮热身助攻少得惊人，组织后卫们请别忘吃饭手艺	7
现场：洛瑞大师级传球惊艳，巴丁格与杜兰特演对飙	7
美政府官员称有必要扩大失业救助	2
患精神分裂症男子情人节捅伤情敌获刑2年半	5
美元兑欧元汇率创5个月来新高	0
美元储备货币地位堪忧	2
收藏水很深：宫廷收藏也不能免假	0
北京二手房成交井喷，涨幅超过150%	1
《降龙之剑极致版》迷宫探宝步步惊心	8
全民总动员DV大赛，菲星喝彩《中国红	4
宋家庄扑满山150平开间现房在售均价20000(组图)	1
韩网吧联盟要求法律部门定义青少年龄	8
住建部部长姜伟新：保持房价平稳，防止波动过大	1
男子与人同居10年构成事实重婚被判赔妻子10万	5
南二环嘉特美公馆预计9月开盘价格待定	1
泰国取消与柬埔寨商讨停火协议计划	6
微软紧急发布SMBv2安全漏洞补丁	4
台北49岁妇女隆胸后咳嗽不止身亡	5
怀柔天恒别墅山8月16日田园采摘活动记	1
曼联曝购世界杯国脚飞翼，1年前意外新援恐成筹码离队	7
河北香河香公馆预计10月份开盘均价4800元	1
中央提出组建国家级广电网络公司	4
图文-火箭常规训练，小布离复出之日又近一步	7
库比卡明年复出日渐明确，重返赛场仍需等待“数月”	7
广州亚运城市志愿者网开通	4
湖北九万考生9日考研，120人因去年作弊禁考	3
美林子公司被控忽视麦道夫欺诈警示信号	2
沪指3000点附近还将有震荡	2
面对金融危机，47条妙计护好您的钱袋子	0
中山大学2010年自主招生面试题	3
伦敦骚乱加剧，英国经济或面临长期衰退	2
快讯：紫鑫药业复牌三跌停，成交量渐放大	2
《当婆婆遇上妈》热播，80后艰难婚姻引发共鸣	9
郭晓冬郭晓峰《我是真的》戏里戏外兄弟情深	9
组图：《新宿事件》剧照曝光，成龙上演激烈枪战	9
香港豪宅多个项目抢攻内地富豪	1
艺电2.75亿美元收购Playfish	2
男子欲跳江被救后称只为向心仪女孩表决心	5
大客车深夜追尾司机身亡，受伤乘客互相救援(图)	5
窝轮视点：腾讯整固后或再呈强势，留意其认购证	2
惠誉下调吉百利评级至BBB-	2
考研10月10日起开始正式报名	3
派出所副所长驾车撞死2人逃逸让妻子顶包	5
西班牙和葡萄牙国债违约风险涨至历史新高	2
预告：23日直播朱珠首张个人专辑发布会	9
国药称适当时会考虑回归A股	2
拿破仑家族密藏200年，裸体蒙娜丽莎浮出水面	0
中农大校长“力捧”13岁新生(图)	3
专家称日本半年内必将出现新型流感大感染	6
带票含税，尼康D7000套机特惠仅9799元	4
考研故事：放弃保研，为了梦想而战	3
预告-18日14时，杨毅做客新浪，畅谈火箭抢七大战	7
河北泊爱蓝岛270平起别墅8000起售全款97折	1
华友世纪向盛大增发5.5亿股	4
陈奕迅北京个唱获李小鹏撑场兴奋夺国家队风衣	9
一场虚拟的游戏，一个真实的梦	8
时尚上网本，富士通M2010报价4399元	4
中国平安全年多赚25%至173.1亿元，派息40分	2
房山芭蕾雨悦都80平起2-3居均16000元省8万(图)	1
富力地产与世博同行营造低碳绿色新生活	1
轿车在大学门口连撞4名学生后逃逸	5
密云观唐云鼎别墅18日抽取代金券最高减50万	1
快讯：携程第三季净利2800万美元同比增长80%	4
前八月新基金成立数已达去年全年水平	0
抽粪车管道爆裂粪便四射，居民疑其偷抽粪便变卖	5
《大众网球，便携版》中文版6月推出	8
历届亚洲杯冠军：日本近6届4次夺冠，伊朗曾三连冠	7
单反性能+卡片身材，佳能G12仅3750送礼	4
NYMEX原油期货3日亚洲电子盘再攀高位	0
伊母曝婆媳不和致婚变，伊能静称母亲被套话(图)	9
广佛地铁工地旁路脆脆，泥头车驶过失蹄	1
加息预期压制，纽约金价连跌2天	2
传蔡斌对裁判不满离场抗议：只希望比赛有公平环境	7
柳暗花明又一村，考研成功调剂有高招	3
三普药业进军电子商务	4
电影《国家代表》蝉联韩国周末票房冠军(图)	9
育儿算出惊心帐：北京养大1个孩成本超42万	0
远兴能源：股价严重超跌，逢低关注	2
大半年牛市，上市公司投基亏多赚少	0
市场阶段性供给宽松，豆类将进入天气市	0
美国密歇根州发生枪击事件7人丧生	6
萨科齐自称压力大可能不再寻求连任	6
贪官与情妇博文被指影射女公务员，作者赔偿4万	5
12英寸金属壳，联想昭阳K23商务本低价	4
超牛资源：无孔不入的耶鲁校友网(组图)	3
切尔西亮最强11人也亮出命门，穆帅都没迈过这道坎	7
枪手代中学生写作业自称月挣1500元	5
农用三轮车行驶中侧翻起火致车主肢体残疾	5
大商所发布实际控制关系账户持仓管理规定	0
股票难赚钱，股民转战期市放空	0
香港警方重案组介入调查红，旧楼倒塌	6
《噗哟噗哟7》WiiPSP版发售日公布	8
高考评论：考生大幅“跳水”是个好现象	3
媒体称圆明园兽首铜像买家为佳士得高管	0
收评：有色金属延续反弹，郑糖强劲创新高	0
蒙牛否认美私募巨头入股，投资者期望已成泡影	2
友谊赛-意大利VS荷兰首发：吉拉迪诺领衔433对攻	7
胡锦涛同塔吉克斯坦总统会谈	6
6名男子假冒军警驾驶假军车持警棍抢劫车辆	5
美军参联会主席称朝鲜对地区和平构成威胁	6
激情如火，挑战英雄岛火爆拉锯赢好礼	8
荣昊鼻梁骨骨折将手术复位，紧急订制面罩盼周末复出	7
移动电视来到身边，AOC推出CMMB产品X850	4
外媒评选：游戏中最酷反派角色Top25	8
《边缘战士》最新实战预告，通力合作	8
招聘启事显示iPhone，5或于8月中旬发布	4
绿城成合营拓浙江省商住项目	2
空战新作《伊尔2：多佛白崖》公布	8
陈水扁体重增加3斤，继续绝食书写诉状	6
赵薇透露想带孩子看看家乡，与老公品尝美食(图)	9
吴晓灵：证券投资基金法已征求第一轮意见	0
i3芯5470独显，戴尔4G内存思跃15本促销	4
各国高考盘点：日本国立大学不易上	3
默克尔将与自由民主党联合组阁	6
正官庄前瞻：三国风云再起，叶桂率四小丫剑指冠军	7
皇马官方确认范尼伤别本赛季，残缺阵容遭沉痛打击	7
西班牙中国留学生难适应生活“潜规则”	3
楼市吉尼斯：最深地下室户型纵深8.2米	1
手游《仙镜》酷爽季百万饮料免费送	8
成龙“被去世”后亮相晚会，开腔唱《相信自己》	9
客运商人求垄断扎他人车胎打伤外地司机	5
基金公司发力指数基金	0
内存升级双3G支持，天翼黑莓Bold，9650评测	4
消息面进入真空期，市场下行压力加大	2
清华女生解说游戏走红被人肉搜索	5
3.7寸AMOLED屏，三星Galaxy，U韩国上市	4
以色列前总理沙龙中风5年出现好转迹象	6
通胀欲来之，黄金能否保航	0
2011年北京14所高职自主招生3345人	3
NYMEX原油期货13日亚洲电子盘维稳于89美元	0
2011年考研英语翻译备考三步骤	3
伊拉克逮捕93名击基地组织嫌犯	6
成功企业家父母教育孩子的20条妙招	3
卧铺客车偷运430条毒蛇被查	5
昌平雍，台景观板楼8月开盘均价8800元(图)	1
权威人士认为2009年中国期市将迎来三大突破	0
网购防“网络钓鱼”风险出新招	4
国际刑事法庭决定临时释放刚果(金)前副总统	6
上海倒覆楼房评估价格出炉，每平米1.8万到2.1万	1
绝地反击隐身幽灵，战场上的一把利剑	8
抽丝剥茧：有毒资产侵蚀银行全过程	0
官网称邵佳一因伤缺席热身，没有他的球队进攻打折扣	7
消息称诺基亚明年发布第二款Linux手机	4
电影票房期货市场初露头角，好莱坞巨头全力反击	0
传加护亚依签约拍AV作品，昔日早安少女麻烦不断	9
组图：摄影师拍下高坡梯田雨后景观	5
张惠妹揭晓最后奖项，蔡依林成最受欢迎女歌手	9
SE成立北京事务处，预备进军中国市场	8
基金：总是挨打的乖孩子	0
华为高管集体上微博	4
创富档案：首个电池专卖网站	4
霍震霆笑而不谈娶儿媳，郭晶晶进驻豪门时间成谜	9
2011年考研时间确定，1月15日至17日进行	3
复旦校长称希望5年内每个本科生都能出国交流	3
新期货司法解释为期市健康稳定发展保驾护航	0
丈夫转让夫妻共有土地遭妻子起诉	5
华东师范大学09考研初试成绩查询开通	3
江西2010年成考录取最低控制分数线	3
光大证券6月实现净利润2.14亿元	2
恒指早盘高开0.31%报22587，中资银行股略有反弹	2
狂贺！“红之乐章Super，Collection”	8
赵丹阳不忘向巴菲特荐股	0
华润电力：德银评级买入，目标价17.6港元	2
高校贫困三好生行窃受审，20余名同学求情	5
王菲狂做瑜伽备战成都，艳丽休闲装神态轻松(图)	9
工商总局拟要求个人开网店须实名注册	6
厦门保障房法规出台	1
《灵兽世界》周年活动海量奖励发送	8
姚明：我为队友自豪，中国男篮可以打出漂亮篮球	7
韩国男子连杀7名妇女称失去妻子后受打击	6
小学奥数题太难耗掉理科博士半小时	5
工银沪深300基金募集逾27亿份	0
外交部：胡锦涛明年1月将对美国进行国事访问	6
海口球迷误将韩鹏当杜威，雷人资深球迷急寻贾秀全	7
老人桥洞内教农民工子女乐器遭周边居民驱赶	5
保安队长抓歹徒牺牲，家属获赔56万	5
情人节派对周丽淇关心妍合照扭扭捏捏(图)	9
风暴莫兰蒂下午到夜里可能进入浙江境内	6
大商所进一步加强风险防范工作	0
象棋个人赛6轮赵鑫鑫擒赵国荣领跑，蒋川失好局(谱)	7
从中国平安隐退后，张子欣或将经营新基金	0
汽车商柳暗花明，橡胶震荡筑底	0
江丙坤宣布将留任海基会董事长	6
专家解读：浙江省2009年高考技术考试说明出台	3
龙湖区连续第八年开展“慈善助学”活动	1
上海公办高中“择校生”计划数不超15%	3
盘点09年楼市，房价疯狂	1
影视地产火爆体验，益田奥斯卡城新品推介会(组图)	1
港股认股证成交额32.88亿元，占大市11.5%	2
快乐电竞，华联万柳“十一”邀你打擂	8
东2环悠唐麒麟公馆在售70平1居低层房优惠(图)	1
赛迪网承建2009软博会官网，主题为两化融合	4
微博联播：导演网友热议电影版权	9
利多因素叠加，天胶或挑战新高	0
摩通维持上实增持评级，目标价44.3元	2
专家：有姚明可多赢10场球，火箭更倾向留下巴蒂尔	7
23险企已获QDII资格，多数赴港打新股	2
陕西下血本天价买回于海，留洋先锋身价绝不低标王	7
网易第三季度业绩低于分析师预期	4
《开天Q传2》新手进阶之操作大全	8
高盛遭指控引发避险情绪升温，美元急涨	2
京华山一：恒生银行上升空间有限，维持观望	2
报考指南：三大类电气工程热门院校搜索	3
时尚卡片数码相机，三星PL120促销售890元	4
润枫嘉尚1号楼16至18层全景式行邸发售(图)	1
北5环中国铁建国际城2期152平4居尾房在售(图)	1
阿根廷圣地亚哥-德尔埃斯特罗省发生6.9级地震	6
美股评论：选举结果与IT业无关	2
兔牙男林宥嘉极度自卑，上学时遭同学排挤(图)	9
全民网络游戏大赛落幕	4
希拉里与叙利亚外长握手交谈	6
人保部称金融国企高管薪酬280万封顶偏高	0
姚良松：从家居的角度看房地产发展趋势	1
全球大宗商品价格普涨	0
男子被用铁链锁在栏杆上，民警将其带回调查(图)	5
米克尔森不赞成禁止长推杆，自己或许也会去尝试	7
基金看走眼收益差两成，今年最牛基金收益不足1%	0
查韦斯表示将拒绝美国新大使入境	6
“绝对唱响”发布《选秀七律》	9
派出所民警执法时抽烟被停职(图)	5
须知：成考报名现场确认考生必备五种物品	3
民警假扮买家潜入藏脏窝点破获近百万元案件	5
波兰正全力营救在巴基斯坦遭绑工程师	6
扩散器尘埃落定新秩序继续，KERS在上赛道有用武之地	7
南方深成ETF今日深交所挂牌上市	0
组图：戒毒所内的特殊婚礼	5
图文-莱德杯四人两球赛战况，埃多奥多欢呼	7
女大学生被车撞飞身亡，肇事司机是偷车贼	5
手机网游《神域OL》年后开服更精彩	8
AC米兰转会重开闪电确定一笔收购，高性价比强人将加盟	7
播种希望品尝风景乐活主题项目11日启动(组图)	1
男子遭10余人当街围砍，疑为对方认错人	5
蒋方舟称北京高考作文题目过于飘，有性别歧视	3
东亚银行加入国际板首单争夺战	0
汇总：2011年高考各地成绩公布时间及查分方式	3
Apple2011年游戏销售额将达16亿美元	8
中国金属再生资源主席配股集资6.36亿元	2
2009中国房地产管理高峰论坛(组图)	1
老布乐观面对处子秀，直言破“恐韩症”有独家秘诀	7
农产品抛储释价格降温信号，下半年或现拐点	0
法国法院批准拍卖中国圆明园青铜兽首(组图)	0
韩国外长召见日本大使就日本教科书表不满	6
IPO首发阵容料两日内见分晓，最快下周重启	1
微博联播：李冰冰探访切尔西，送秘扇为切赫庆生	9
股民用他人账户密码恶意炒作损失10万元	5
威尔金斯：勒布朗应参加扣篮大赛，不夺冠影响不大	7
国家级高铁网络催生轨道交通商务区论坛（组图）	1
受让建行H股供股认购权，淡马锡加仓国内资产	2
入门单反性能王，佳能550D价格略有小涨	4
财通证券：多空进入战略相持，大盘重回区间震荡	2
重质量更要重价格，IPS硬屏液晶电视盘点	4
夏季联赛总决赛QQ飞车御用A车劲霸曝光	8
LG笔记本和上网本集成HSPA移动宽带	4
阿富汗首都喀布尔发生爆炸	6
四川德阳08年10月自考补报名时间确定	3
《生日》全国公映，祝愿父亲节亲情回归(组图)	9
土耳其在过境伊朗飞机上发现非法物资	6
大兴东亚马赛公馆9月18日开盘现每日优惠300	1
英国军情五处疑误招基地组织支持者	6
德国公布大名单：绝对核心伤愈归队，勒沃库森红人入选	7
李美凤保养得宜，自曝遇年轻男子搭讪(图)	9
汇添富抽调精兵拓展专户	0
需求不振，棉价涨势受考验	0
FOX火箭需做出改变，让巴丁格分享巴蒂尔上场时间	7
涿州北京院子244-730平米别墅16000元享95折	1
启德第14届教育展专家介绍：张超	3
湖畔童话燕水湾独栋别墅5300元全款97折(图)	1
视频揭秘《古墓丽影9》新劳拉如何诞生	8
小麦涨价，海外风暴或变国内细雨	0
忧虑耕地数据失真，国土部要求地方放心上报	1
赵本山喝河豚汤补身，开始恢复性锻炼	9
香港上市公司最新股权变动一览	2
汽车板块午后明显拉升	2
日资电子企业齐寻中国对手代工	4
全球同步降息，A股反弹空间有限	2
基金锁定一年仍然跑赢大盘	0
24日行情：47寸全高清液晶速降2000元	4
零口供黑客当庭只认一起案	4
12月50ETF遭遇年度最大赎回	0
证券期货行业数据中心正式成立	0
顺义鲁能7号院10月底推2期88平起2-3居小高层	1
宽带无线移动技术满足IP化市场需求	4
记者直击：奥巴马能否改变美国历史	6
北京考试院：目前不能确定法律专业是否重考	3
广东海洋大学2012年研究生招生简章目录书目	3
32岁女华人留学生身中3枪魂断温哥华	5
手机网游《封神online》宅也有礼！	8
姚明或回国参加亚锦赛？，邓华德：要看他脚踝情况	7
家有考生：高考前儿子关起门写小说(图)	3
个股普涨节后现补涨行情，后市可能调整	2
奥报称孙祥转会即将泡汤，维也纳巨头解释为何搁浅	7
皇马筹措多年收购终启动，齐达内力荐神童被誉梅西二世	7
燕郊凤凰国际50平起1-2居小户型在售7300元	1
家长“高烧”择校“良方”在于消除校际差异	3
外管局叫停交易员投机炒作，人民币NDF回落	0
短期强势未失有望继续试高	2
铁打替补闪光恰是巴萨强大处，红蓝军虽败亦获意外之喜	7
章子怡游东京男伴是“日本第一王老五”	9
预告：9月30日留学归国创业精英十年心路	3
契税上调流言莫名起，或是中介阳谋	1
绝不太监，迅游世界乐趣漫画连载更新	8
ASUS2011春季赛新增添Dota项目	8
组图：蔡依林武汉开唱，激情钢管舞大秀性感	9
刘晓忠：画八千亿大饼美国仍难充饥	6
孙俪称即使怀孕也不抛弃宠物(图)	9
专家提醒：网络“高考试题预测”不可信	3
人气上升价格下跌！武汉ipad2现货分期最低3688	4
手游《天劫贰OL》活力免费获得秘诀	8
致《封神online》玩家的一封感谢信	8
洛城四大天王撑起新湖人，8场大战验出1个未改顽疾	7
19人团伙1年间盗抢耕牛98头受审，主犯获死刑	5
李光洁：宝贝计划不想过早透露(图)	9
江苏文联主席痛斥高考作文排斥诗歌	3
女孩患重症遭父母遗弃，手术因无人签字难进行	5
台积电拟招聘3000名工程师	4
易建联打得强硬却太生硬，他不该丢掉昔日最大法宝	7
网游迎来新盟友，儿童娱乐社区日渐受重	8
技术统计：王一梅发扣拦全面爆发，独得24分冠全场	7
考研心得：慎终如始，则无败事	3
伊布6年后首次梅开二度，险被用废的王牌因AC米兰重生	7
高性价比之作，海信42寸液晶不足5000元	4
大摩调升麦德龙股票评级至均配	2
Big，Bang战胜Rain，成为大学生最爱歌手	9
马天宇魏晨为“神奇”比拼，选秀明星成公益主力	9
房山北潞尚界现房80平起2-4居清盘起价12800	1
目击者称海地一座5层大楼倒塌，市民涌上街头	6
美国大陆航空第三季转为亏损	2
强制平仓暴露风险，套利交易并非高枕无忧	0
快讯：纽约20日黄金期货每盎司上涨6.9美元	0
高凌风婚变求教，琼瑶奉劝感情不能挽回就放手	9
英超恐怖妖刀让希勒叹服连连，联盟从此不只一个托雷斯	7
GTA开发商大作《黑色洛城》发售日公布	8
图说PTA20110906	0
台军在金门马祖澎湖兵力将裁撤一半	6
驻阿富汗北约部队称空袭炸死至少12名武装分子	6
4-24和9-19式短命反弹不会重演	2
支招：高三家长应适当加压给孩子坚持的动力	3
国米VS那不勒斯首发：麦孔复出，蓝黑旧将顶替锋霸	7
富家子弟飙豪车特卫开道护送(图)	5
热火宣布退役老将回心转意，辅佐Big3他又想再战1年	7
《天子传奇OL》跨服PK赛第一阶段综述	8
福布斯评最佳与最差老板，收入与业绩呈反比	4
俄总统保镖被曝每人获得价值6500英镑浴缸	6
私募基金坚定持股过节	0
2011年广东高考提前批录取6日开始	3
《魔兽世界》将取消钥匙扣系统	8
陶晶莹靠一盘青菜征服李李仁(图)	9
安徽09年“一本”招生高校增至8所	3
分析师：中国网游将无法保持快速增长	4
网友用瓜子壳作画上传微博引关注(组图)	5
高晓松：老婆的基本世界观都是我塑造的	9
美国释放一名科威特籍关塔那摩囚犯	6
APS-C画幅旗舰单反，宾得K-5机身降价	4
3月4日美股专家坐堂实录	2
俄总统称俄制军火对国外吸引力正在消失	6
联通称加紧改善G网是发展3G的基础	4
史上最大震幅会否震碎黄金牛市，追多还是放空	0
2009年江苏南京中招录取22日结束	3
皮海洲：基金经理薪酬当与业绩挂钩	0
亚洲冠军靠什么击碎百慕大，鲁能独秀谨防07崩盘一幕	7
高中起点升本专科数学题易中难比为4：5：1	3
刘子歌自言达到参赛目的，下一步赴澳洲训练储存体能	7
提醒：4月自考生可选择46门非笔试课程	3
新浪2010年十佳五星金牌留学顾问：陈静	3
Stifel，Nicolas维持新浪买入评级	4
核电核能个股近全线飘绿	2
中国人民大学2010年考研成绩查询3月6日开通	3
乘客因公交拥挤与人口角被捅死，家属诉公交公司	5
名车神兽大合体《天子传奇OL》新坐骑	8
VOLVO中国公开赛万事俱备，成都麓山静待冠军出炉	7
国储收购能否托住棉花的底？	0
英国监管部门满意谷歌隐私保护措施	4
考研复试比拼：高分外校生PK低分本校生	3
名师解读2011年考研英语大纲：难度基本持平	3
短期调整仍未结束，糖价长线底部初现	0
湖北省今年高考招录政策有11处调整，详细解读	3
蔡依林当评委评校花，高校女生大PK(图)	9
信托产品年化收益率达18%，年内募资规模超公募	0
不要重复他们的故事，过来人高考教训大汇总	3
两少年在网上被教唆盗窃十几万元财物	5
图文：网络下载软件“网络蚂蚁”	4
7月上海二手房中档房成交上升，高档房活跃度降	1
盛大推出新型电子书	4
重庆一名男子报枪杀案假警被拘留	5
CJGameLab总裁：被收购是员工的意愿	8
高性价比典范，2000元以下全能长焦DC推荐	4
赵本山出院面色红润，以后不能大笑	9
开发商自爆，利润率最高可达200%	1
WG凭《Nobody》打入Billboard排行榜(图)	9
37倍光学变焦镜头，佳能FS200仅售2099元	4
海外生存关键词：培养团队合作精神(组图)	3
畅快淋漓，网游《奇门》轻松升级有妙方	8
直击：克劳福德进疯狂模式，卡特更猛篮网前板爆棚	7
第一上海：彩虹电子业务转型在即，重申持有	2
CPI成敏感因素，基金操作慎字当头	0
大赦国际要求德国接收关塔那摩东突囚犯	6
囚犯欲给弟弟捐肾续：手术最快一周后进行	5
小红牛匈牙利最后1个使用双层扩散器，圈速提高近1秒	7
网曝名人捐赠物被小学校长截留，当事人被批评	5
希腊交通系统发起大规模罢工，首都雅典几近瘫痪	6
WEB《奇幻森林》即日进驻FACEBOOK平台	8
最终幻想13删减内容相当于一部游戏	8
院方称员工撇开患者玩游戏事发去年已处分	5
七旬老翁买农药帮助邻居自杀获刑3年	5
小牛下场胜负手竟非德克，联防杀招考验开拓者后场	7
高性价比时尚DC，佳能A2200仅890元	4
秃头男加油站内抽烟被劝阻后连开3枪	5
你懂的，《蜀无双OL》法宝实力可重置	8
暑期电影改编《星际迷航：DAC》公布	8
大莫利纳利赢苏格兰公开赛，夺个人首个欧巡赛冠军	7
10米台新科冠军“有点贫”，豪言要超越偶像田亮	7
高校宿舍出现雷人通知，男生冲凉须穿内裤	5
消息称投资人寻找新CEO接管PPG	4
海淀中间建筑准现房均价16000元全款97折(图)	1
德男子谎称身藏炸弹被警方扣押	5
抵御通胀，房地产公司圈地忙	1
2009暴雪嘉年华游戏盛宴本周拉开帷幕	8
雷电OL新区今开启，冲等级送22寸LCD	8
纯爱手游天使之恋-纯爱物语即将上市	8
汽车撞人后开出30米才掉头，车主掏300元欲私了	5
乌克兰当选总统亚努科维奇拟于3月访俄	6
司机两次撞人逃逸，撞死1人后再撞伤3人	5
《怪兽仙境》2012地球毁灭大猜想	8
郎朗为PS3《GT赛车5》演奏片头曲视频	8
两名干部刑满后获重新分配工作引争议	5
施瓦辛格丑闻后重启新片计划，加盟《最后一战》	9
短讯-西汉姆美梦难成真，发言人称小贝对铁锤帮无兴趣	7
朝阳CBD长安8号在售大户型260-480平2-3居	1
金价继续回落保持空头思路，1180是第一支撑	0
雅虎第三季度净利5435万美元同比下滑64%	4
冯绍峰女友被踢爆，杨幂否认恋上“富二代”	9
海利得：避开普通丝竞争做足差别化	2
特克格鲁让开拓者抓狂，纽约大将成玫瑰军团新猎物	7
天津翠金湖美墅岛5月1日推新均价8900全款96折	1
广州“五大校”学位分配名额又多了	3
精致赛大片，吕布太偶像	9
持居住证累计满7年可落沪	1
你是哪只愤怒小鸟	8
唯有做到一点，后市才能乐观	2
燕西华府以人工手法再现自然，打造生态园林	1
温家宝和普京出席中俄经济工商界高峰论坛	6
专家：选择合适的老师比择校更重要	3
李亮自述“潜逃门”：大家嫉妒我	4
“锋芝”6月6日签离婚协议，3年来一直在演戏？	9
直击：沃利推搡魔兽吃T，骑士犯规凶狠火药味渐浓	7
美证交会将对扩大股东权力计划进行投票	2
北京高考志愿开始填报，考试院专家提醒	3
聚仙之声尘埃落定主题曲歌手正式确定	8
小陶虹产后亮相发福，带好小宝宝不急复出(图)	9
杨红旭：房贷紧缩难抵资金过剩	1
大豆供应趋紧是主基调，中国需求是主动力	0
网友网上晒21万自建别墅引发热议	1
《征途怀旧版》最新赶金刚给力攻略	8
苏丹政府与反政府组织签署停火框架协议	6
09考研最后三天将冲刺进行到底	3
广东中山中考录取结果网上可查询	3
囚歌代唱事件再起波澜：迟志强称当时并不知情	9
用两大信号判定后续走势	2
英国一家经纪公司只签丑模特，签约者超千人	5
S60专属网游《双城OL》兽人资料曝光	8
日本将于明年发射金星探测器拂晓号(图)	6
墨西哥旅游景点12人遭枪杀疑为贩毒集团所为	6
韩国媒体称朝鲜可能再次核试验应对韩美军演	6
特维斯关系破裂铁心离曼城，表示不让转会就退役	7
卢广仲傻气宅男放笑弹，获陈奕迅邀请写歌(图)	9
海南五指山水林溪高层别墅已封顶均价11000(图)	1
熊黛林冯德伦忙里偷闲亮相广州新品发布会(图)	9
太保H股今日在香港联交所挂牌，后市有两大看点	2
欧美ETF商品基金逾70%资金买贵金属	0
《海皇》3月21日维护更新公告	8
《使命召唤8》多人模式混合战争机器风格	8
大众软件：都市运输解决城市交通问题	8
辨酒识签，解码法国AOC红酒的几个线索	0
台当局称年底前两岸将互设旅游办事处	6
香港废料场发生火灾浓烟滚滚焚烧近4小时(图)	6
快讯：荣华实业金价回调，领跌黄金股	2
钢价将进入新一轮上涨周期	0
打工妹每日步行上班省钱捐助贫困生	5
村长涉嫌非法倒卖土地潜逃5年被抓	5
天恒别墅山二期收官，三期半山别墅即将推出	1
伊能静古城传授护肤经(图)	9
艾睿电子收购英国斯芬克斯公司	2
全画幅送8G卡，尼康D700套机报18200元	4
英股高收1.1%，公用事业股领涨	2
世锦赛-金左手大胜进4强，扼杀丁俊晖赛季第一希望	7
阿帅：过多失误就像给湖人喂球，阿泰命运只能等待	7
朱广沪情绪激动驳洋帅入主陕足传闻：我是朱克洋！	7
舞女找13个丈夫被控犯一妻多夫罪	5
亦正亦邪我最酷体验魔域吸血鬼新职业	8
融合RTS与FPS新游《WARSOUP》宣传片	8
菅直人称日本面临有史以来最大危机	6
阿桑奇在伦敦示威现场发表演讲，获得热烈欢迎	6
广州基金例行检查升级，检查文件最早追溯到06年	0
姚家园北京奥林匹克花项目实景图展示(组图)	1
大盘面临压力，个股机会涌现	2
新《红》导演李少红看好“小宝玉”于小彤(图)	9
网游也请穿好衣服，文化部发文禁止低俗女星代言	9
ACM：欧债危机和美国房市疲软令亚洲股市下跌	2
《战国无双，历代记》可操作四名武将	8
胡锦涛：今后10年西部经济实力等上大台阶	6
刘烨大婚小雨助阵，婚礼仪式中西合璧	9
优品国际公寓三期9月底开盘有折扣现可登记(图)	1
东芝在沈阳成立IT解决方案合资公司	4
英伟达魔兽世界中国公会排行榜启动	8
穆巴拉克今日接受第3次庭审	6
巴西总统卢拉突发高血压将缺席达沃斯年会	6
澳洲新政：商科仅剩会计精算可移民	3
巴萨官方宣布今夏预定一人入队，超级天才断了温格念头	7
安徽卫视力推东南劲爆音乐颁奖盛典(组图)	9
反盗版联盟指控迅雷索赔500万，迅雷称动机不纯	4
新尤文出征足球世界最大舞台，拉涅利：打皇马不用动员	7
育碧称波斯王子系列损失玩家原于战神	8
精心施工确保质量，，领秀&#8226;慧谷C区封顶在即	1
高中生与同桌发生口角被对方连捅3刀(图)	5
港股名博：本周目标位在20600，后半周或有突破	2
手游《星弹堂OL》经济复苏，危机结束	8
科学家发现可抵御生物袭击天花疫苗	6
山东严禁小额贷款公司集资和吸收公众存款	0
刘嘉玲甘肃探访，微博曝“挑水照”引粉丝围观	9
生态园建房车别墅卖出60套，国土局称无合法手续	5
国产自强原版骂娘，无敌山寨街霸4登场	8
2011《核金风暴》邪恶BOSS，原画曝光	8
BBC开发iPhone新应用，可用于现场直播	4
农产品短期面临调整	0
吕婉柔保龄球胸VS《GIGA，SLAVE》NPC	8
伊拉克发生多起炸弹袭击4死22伤	6
方大同替薛凯琪澄清：她爱的是男孩(图)	9
村委会开通微博卖土豆欲借机转为定向生产	5
亚洲市场将成为美国货币政策最大受益者	2
二环内新磁器预计9-10月开盘推1-3居新房源	1
东北“牛人班”半数高三生进世界百强名校	3
A股早市明显回落，连续上涨后触发获利抛压	2
中小房企一季度缓慢重启拿地计划	2
皇马卡卡同期数据超AC米兰卡卡，7球6助攻西甲第一中场	7
揭秘全球最不成器六大“政二代”(组图)	3
远洋一方实现生活多种可能	1
情妇网上曝床照，计生官员被免职	4
退休县委书记卖房助教捐资200余万	5
近五万兰州高考生将被录取，录取率超过57%	3
石原慎太郎称美国不可靠，主张日本发展核武	6
大盘异动频频，曝光主力意图	2
直接上单反！三款主流单反国庆促销一览	4
野村下调银河娱乐至中性评级	2
模特陈鸿业与前妻施念慈将分别再婚(图)	9
期指前两周开户已超1000户	0
疑犯雇凶10余人砍断仇人手腕	5
基金法修订松绑三禁区	0
动视CEO：EA吸引不到真正优秀的人才	8
德国外长访阿富汗险遭自杀式袭击	6
《美好时代》热播，海清：好媳妇毛豆豆跟我很像	9
爱尔兰将与欧盟等就维护金融稳定进行会谈	6
巴黎银行预计腾讯第二季净利增长83%	4
惠普WebOS是第二大3D游戏操作系统	8
迅雷看看刷新行业纪录，热片“0时差”上线	4
电视购物足疗机买回冒牌货	4
穆里尼奥遭恶搞，插眼门变身手机游戏	8
中移动称3G与2G资费一致	4
初中生坠公交车身亡，司机被指漠视不理	5
东吴证券：大盘将进入短线震荡阶段	2
泓福资产：腾讯目标价180元	2
精明买家手机上网比价，实体商家承压创新应对	4
上海基金乱局之华宝兴业：黄埔军校被挖空	0
亚足联规定中超足协杯冠军进亚冠正赛，争论无意义	7
朝鲜再次扣留一名非法入境美国人	6
新基金发行火爆，主题产品大行其道	0
骑士高价招揽麦克戴斯，签此人小皇帝将有争冠资本	7
孙亚莉不幸步陈宝莲后尘，演跳楼戏曾伤腰骨(图)	9
张艺谋将联手刘恒拍现代战争大片(附图)	9
A50中国基金提前暗示：A股或短线调整	0
涉及老鼠仓基金入围金牛奖，拷问基金评价公信力	0
香港娱乐圈教父林建岳：陈冠希是犯了罪的小孩	9
华裔女记者出书忆在阿富汗被绑囚禁28天遭性侵	6
复旦水平测试：部分考生200题弃考二三成(图)	3
客服是基金公司前沿阵地	0
联想集团董事局主席柳传志：我不是教父	4
裘新挥别17年武侠生涯业内称一大损失	8
GMAT数学“反感”到“满分”惊天大转变	3
香港英皇娱乐为旗下艺人追讨180万港币宣传费	9
陈水扁办公室定于明日举行挺扁集会	6
俄罗斯拟组建北极部队争夺极地资源	6
去哪儿CEO易主：戴福瑞离职，庄辰超接任	4
欧债危机或将深化，市场进入震荡格局	0
大众汽车有意投14亿美元发展清洁能源	2
广船国际：发展动态值得关注	2
新婚女子发现丈夫有外遇后爬到高处欲轻生	5
缺投保人签名理赔被拒，太平免责条款免不了责	0
报名-中信博鳌千舟湾FGT赛铁岭龙山站6月22日开杆	7
鲨鱼退役皇帝第一时间缅怀，LBJ：我会想你的教父!	7
卡佩罗担心曼联切尔西会师欧冠决赛，4名记该放弃小贝	7
超越黄易原著网游，破碎虚空LOGO确定	8
51wan亿元计划，助力游戏联合开发	8
叶尚志：美元回软，刺激股市反弹	2
宠物修炼，八仙外传如何提高宠物功力	8
中兴两个月完成印GSM网800站点商用	4
7月11日盘前必读：CPI高企抑制股指反弹	2
第四套人民币整版钞涨到10万以上	0
2012年哈尔滨师范大学考研现场确认须知	3
大学新生入学，家长送上“理财经”做礼物	3
布兰妮公告牌首周夺魁，收获第六张冠军专辑(图)	9
新浪独家连线甘肃理科状元：像科比一样爱拼	3
5230升级，诺基亚C6黑色白色版真机对比	4
伯南克定调，第二轮量化宽松政策下月出手	2
高洪波直言中超巡游收获大，对话洋帅了解更多球员	7
2009年公务员面试最新社会热点及详细解析	3
博时基金管理有限公司关于高级管理人员变更的公告	0
韩朝明日在开城举行离散家属团聚工作接触	6
跟着筹码选股，机构动向最关键	0
鼎立股份将获2.1亿元动迁补偿费用	2
河南2010年高校招收高水平运动员1月5日报名	3
被人控诉代言虚假房产，法院判冯小刚无过错(图)	9
14岁女生与母亲吵架后家中服药自杀	5
女子遇电话转账骗局损失131万元	5
皮宝制药：预计申购价格22.4至25.6元	2
郑中基台湾开唱，张学友冒台风助阵做嘉宾(图)	9
医药股再度被看好，新基金大举建仓	0
侧滑QWERTY智能，HTC，S610d真机图赏	4
新生报到虚惊一场，来了高烧新生和“假老师”	3
谢霆锋张柏芝为爱子代言闹矛盾当街争执(附图)	9
暑期爽玩无极限《西游记》PK乐不停	8
阿富汗塔利班袭击检查站打死8名警察	6
奔腾双核2G内存，三星X118现售5184元	4
宁波新盘意在预热不恋战，二手房咬牢高价不松口	1
《丑女贝蒂》女主角亚美莉卡订婚(图)	9
台湾ＯＢＵ人民币业务今日启航	0
朝外优唐大都会70平起精装小户型7月开盘(图)	1
青海大学2010年招生章程	3
图文：杨威杨云三亚盛大婚礼-夫妻现场激吻	9
名师指导2012考研数学三阶段复习法	3
《使命召唤7》最新DLC介绍视频公布	8
欧盟要求阿富汗进行政治改革	6
2010年高考满分作文及点评(江苏卷)	3
《大宋豪侠》新手攻略	8
频打创新牌，债基又迎黄金期	0
马其顿发现公元前3世纪大理石人头塑像	6
前所未见，领悟非凡，乐触Lark荣耀上市	4
再战步行者热火誓言雪耻，詹姆斯没忘记那场比赛	7
耳目一新：世界上最漂亮的十张纸币(组图)	3
避险资金寻方向，保本基金或成香饽饽	0
金山安全与360互相指责产品存在漏洞	4
CS恐怖静态电影系列一来了，他们来了	8
华谊不会对张靓颖妥协？，经纪人称谈判仍在继续	9
《光环》诞生10周年，微软将举办大庆	8
反弹仍可待，寻底不可免	2
给力玩家用War3地图打造《魂斗罗》	8
俄罗斯7名富家少年杀人后烹食(图)	5
陈明真澄清：“人肉座椅”与范冰冰无关(图)	9
不降反涨，夏普32寸液晶淡季小涨350元	4
恒指牛年首个交易大涨575点，成交392亿元	2
“似水六年”，各地歌迷怀念哥哥	9
泰达荷银释疑：基金风格相近为何业绩迥异	0
高档小区茶楼成贩毒窝点，500米外系公安办公地	5
名师支招：新学期初三生找准学习方法	3
搭配18-55mm镜头，佳能600D套机售5580元	4
面临期末考试大学生难以熬夜看世界杯	5
中移动重返20天线，留意中移动认购13573	2
节后谨防郑糖追高风险	0
东城Naga上院精装大户型现房享95折送家具家电	1
安切洛蒂：罗纳尔多曾令我希望落空，穆里尼奥应该道歉	7
房东因房租争议用电焊将超市大门焊死	5
三国杀美丽coser降临，荼毒玩家眼睛	8
玩转《战国传奇》“家族Boss”功能	8
《摩登新人类》杀青，陈意涵赞胡歌很美很好玩	9
警察抓贼遭围攻被迫鸣枪示警	5
金隅七零九零板楼小户型58万起全款97折(图)	1
邓加宁选3流货色不要小罗？他实把帕托小罗视噩梦	7
司机自称是香港政府内部泄密案幕后黑手	6
杨幂短裙优雅飘逸亮相，与赵薇同台高呼紧张(图)	9
苹果可能两周内推出新款MacBook，Pro	4
直击-姚麦再上阵比分却被拉近，姚明攻防两端显神威	7
人民日报海外版首登城管强拆公告(组图)	5
4月14日基金盘前交易提示	0
房山金地朗悦最新园林示范区及样板间谍照曝光	1
26mm广角轻薄卡片，索尼W320套装1350元	4
上海楼市火爆，海外买家7月购房成交量创纪录	1
梅艳芳徒弟开唱纪念恩师，难忘其为露宿者送被子	9
徐帆：如果女儿给我一年快乐，我愿给她一辈子	9
高校教师交友遭拒4天发97条短信辱骂对方	5
医院为防未婚产妇弃婴派保安24小时看守	5
大学生性调查报告出炉一成半人承认有性行为	5
影像齐分享，索尼投影摄像机PJ50E降百元	4
IBM推最新软件组合丰富用户互联网体验	4
董艺薇也玩“美人心计”，自创美容小秘诀	9
雷吉：塞尔达最新作将是完美的作品	8
《超市大亨之蜗居生活》经营指南	8
汕头大学08年工程硕士专业学位招生简章	3
海淀新盘大户型西山壹号院最新实景图曝光	1
趣味测试：你的机遇就要到了吗	3
经纪人发表正式声明，闫妮离婚早在走红前	9
GC11：《装甲核心5》最新预告片公布	8
艺考生街头卖唱练胆量，自组乐队打动父母(图)	3
阿隆索回忆迈凯轮时光“搭档”汉密尔顿帮助我成长	7
纽交所首席执行官说中国公司赴美上市应审慎	2
背照式CMOS传感器，索尼α77相机详细评测	4
美元走软及农电改造提振沪铜震荡走高	0
持续暴动，一个概念连续拉涨大盘	2
欧债危机是否接近尾声	2
30岁女子怀揣简历从34层坠下身亡	5
国际原油炒家的海上油库	0
《叶问2》将开拍，甄子丹嘲梁朝伟不尊重刘嘉玲	9
罗本奇迹恢复谁是第一功臣，王牌康复师治愈多少大牌	7
路人接住坠楼女童骨折续女童叔叔下跪致谢	5
索尼延期发布火爆游戏GT赛车5	4
股海网：反弹还能持续多久	2
传RPG大作《黑暗孢子》跳票至5月发售	8
环卫女工劝说男子不要散发小广告被打伤	5
期指收报23668，升114点	2
侨兴移动通信周一收盘大跌14.82%	4
患者移植舱内走出跳楼自杀医院判赔6万	5
游戏达人必看，通吃各大型游戏笔记本	4
医院因血荒要求孕妇亲友须有献血证方能剖腹产	5
中期研究院：商品普遍弱势，空头思维为宜	0
李兆基增持恒基地产62万股	2
基金市场深强沪弱，两市逾六成封基收盘飘红	0
利执政当局称卡扎菲仍藏匿在南部，受部落保护	6
留学申请“细节控”：从网申到打包邮寄	3
古巴版维基百科称美国为当代帝国(图)	6
奥巴马欲抢占大选先机	2
涨停敢死队火线抢入7只强势股	2
9月29日《武林OL》例行维护公告	8
维京精英赛明年更改赞助商，变为真味南方精英赛	7
欧盟警告将因供气危机重审与俄乌关系	6
少年团伙为吃喝玩乐3月内抢劫50余手机	5
《遥远》热播，吴健自称“吕强”虽坏但不邪恶	9
阿Sa与郑中基婚书曝光，结婚当日兴奋洒泪	9
编剧黄珂：《黎明之前》是黄磊七年前的一个梦	9
巴布亚新几内亚发生里氏6.3级地震	6
皇马天使之翼广州大秀绝技，新赛季竞争残酷仍毫无惧意	7
潘石屹：土地银行落幕，销售是唯一出路	1
爱因斯坦曾将诺贝尔奖奖金留给前妻	6
车主称搀扶老人被判赔10万续律师质疑舆论偏向	5
38家基金公司上演定投攻坚战，对抗赎回	0
中信国安：垄断资源价值愈显弥贵	2
外交部就有关国家限制中国乳制品入境答问	6
流动性行情失算，紧缩传闻引发恐慌	2
小时工遭雇主猥亵收钱后翻供	5
马来西亚七名官员涉嫌贩卖人口被逮捕	6
K1大赛CSOL团队竞技赛10月22日战报	8
西三环永翌公馆10月24日开盘房源售罄	1
亲属拒领骨灰医院报警，警方查出死者曾越狱	5
本周在销新基金增至15只	0
樊少皇杨幂出席芭莎盛典，携手走红毯耀眼(图)	9
《降龙之剑》四象结界掉落顶级神装	8
韩国支持安理会朝鲜核试验问题决议	6
英才少年专访：只用20分钟搞定清华面试(图)	3
市民发现酷似人手形状白萝卜(图)	5
英国王妃凯特将任英军上校	6
富二代驾车两次肇事逃逸被拘留	5
姚元浩6年情再现危机，撇隋棠夜店接送辣妹(图)	9
英国石油公司董事长密会情人遭曝光(组图)	6
嘉实超短债证券投资基金分红，10份派0.022元	0
16岁少年杀害邻居玩伴弃尸荒野	5
民工住塔吊70天讨薪续：担心今后找不到活干	5
文加达保级不靠大腕，安贞焕上看台阿德坐替补席	7
国务院要求地方政府建立食品安全有奖举报制度	6
科学家观测到吸血鬼恒星吞噬伴星物质(图)	4
易方达资源行业基金7月18日起发行	0
傅艺伟自曝身家过两千万，目前只想开心拍戏	9
俄规定政府公职人员须每年公开收入	6
阿富汗学校疑遭到毒气攻击多名师生昏倒	6
断裂：奇怪的中国互联网	4
中移跌幅较大市少，留意中移购11638沽13564	2
AH溢指小跌近2点，保险及石化H股午后倒升	2
6日相机行情：宾得K-r套机低价4380元	4
马云：成非常之事，必有非常之担当	4
任志强：我的职务要求我必须为房地产行业说话	1
美国5月新屋销售月率为-0.6%，前值为0.3%	2
中青旅分拆乌镇无果，景区类资产境外上市引争议	2
专访：网易《魔兽世界》项目负责人	8
快女MV《武装》花絮，12强唯美宛如童话(组图)	9
《地下地上》卫视联播，孙周称王雅捷是不二人选	9
学生微博直播教师停课，称不想为家庭带来影响	5
张雨绮双封写真曝光，享受改变一切如新(组图)	9
团购网站发展快人才需求缺口大	4
《乌鸦小队，暗器行动》压盘，18日发售	8
陈志云爱将崔建邦出关任司仪，坦言上台很紧张	9
快讯：三木集团2涨停，海西概念股继续上涨	2
萨科齐82岁父亲证实儿媳已有身孕	6
中银行业优选灵活配置混合型基金获准发行	0
河北大学学生依然沉默应对记者采访	5
元旦将近，全新《君王OL》初露峥嵘	8
《上古卷轴5》豪华收藏版震撼公布	8
解铃不需系铃人，如何熟练掌握考研数学解题方法	3
世界十大失落的城市第5位：佩特拉古城	1
零距离接触山西高考评卷，一张试卷过六关(图)	3
男子因琐事刺死儿子被判15年，认为量刑过重	5
六旬老太花5万签当歌星未走红状告娱乐公司	5
奢华品牌，徕卡M9+三镜头套装优惠促销	4
爱尔兰经济重整进步大，债务危机并非无解	2
权威数据挺出姚核心恐怖，休城敢死队碾碎八大王牌	7
西城四合上院12月待售三期150平起3-4居板楼	1
QQ飞车SSC2011宣传视频给力大曝光	8
危地马拉发生两起山体滑坡16人丧生13人受伤	6
在押犯服刑期间检举立功获改判	5
罗马尼亚最后一批驻伊拉克军人回国	6
奥巴马入住一年白宫房价贬值2400万美元	1
莫卡问鼎迪拜大师赛，索伦斯坦小鸟封杆无憾别赛场	7
生活重担下有志女孩考上湖南大学(图)	3
加拿大留学，大专生的四种选择	3
最大未上市房企恒大将赴港上市	1
西四环大成郡花雨园21日开盘，乐居独家摇号(图)	1
俄副总理要求年内试飞第五代战机	6
77岁老人自制环保马桶用废水冲厕所获专利	5
英皇酒店重组更改时间表	2
《新超级马里奥兄弟》日本销量破600万	8
记者观察：跳槽私募冷暖自知	0
报考指南：定好自己的位，排好学校的序	3
马化腾减持腾讯套现超7亿港元	4
吴宗宪为孙协志新书站台，嘴对嘴恶搞吃面条(图)	9
日研究称人体控制工具时会产生皮肤错觉	4
组图：商家展销会上雇佣裸体模特促销	5
首师大附中中美实验班国内修美大学课程	3
专家：假期来临别忘给孩子“补”爱心	3
盘点名人最爱的奢侈度假地(组图)	1
绿城董事长称绝不会带头涨价，还要高负债50年	1
长春市文理科裸分状元均出自东北师大附中(图)	3
《蝙蝠侠：阿甘之城》PC版发售遭延期	8
范逸臣组建“海角乐队”重战乐坛	9
绯闻最多的基金公司，华夏基金魅影重重的2010	0
2011年贵州省高考录取率将超七成	3
中国国际期货12月14日早评	0
电攻：CJ会场角落惊现超大魔兽地图	8
涤纶当真丝网店卖假货，被责令赔偿客户300多万元	4
解读首开东都汇开盘热销的原因	1
华谊明星汇连结世博会，群星化身志愿者	9
也门示威者与安全部队冲突已致72人死亡	6
荣誉勋章制作人：是阿富汗选择了我们	8
9岁女生哭诉老师耍流氓，法院称猥亵罪成立	5
3月18日交易提示	0
7倍光变千万像素，理光R8套装促销1899	4
基金专户一对多进入决战时刻	0
《仙域》色香味俱全，盛宴满汉全席	8
男子不愿分手折断伞柄刺女友后将其捂死	5
流行：英国名校举办“中国日”活动(组图)	3
恒指半日跌45点报19859，成交230亿元	2
三羊资产清盘事起ITAT	0
多重利好于一身住总万科金域华府6月开盘	1
谢晋之子谢衍病逝享年59岁(图)	9
江苏16日填报体艺类公办本科征求志愿	3
“异地高考”，关键是要推进录取公平	3
开心大陆制作人称游戏创新拿职业开刀	8
北京教委：中考保送生09年须参加统考	3
2010年高考小语种招生要统考，取消提前单招	3
《封神online》超越QQ聊天的一键交友	8
京津暴力武斗谁是始作俑者，更大风暴或仅是时间问题	7
汉密尔顿蜡像伦敦揭幕，英国人心中的赛车英雄(多图)	7
赵本山：小沈阳天赋没人比，对春晚不敢怠慢(图)	9
3英寸抗指纹触屏，尼康S230超低价1280元	4
悟空传内部测试，变身或为其核心玩法	8
员工年会后酒后驾驶被拘留15天	5
美国男孩枪杀父亲怀孕8月未婚妻	6
组图：杰西卡-阿尔芭为女买玩具，秀奥巴马包包	9
BTV最喜爱主持人火热评选，新闻主持公益清华行	9
皮皮鲁总动员开始产业化运作延至网游	8
八款最值得网友期待WCDMA手机一览(组图)	4
救市新计划，英央行可能几周后开始收购银行资产	2
焦炭期货隆重亮相，首映期价完美收场	0
泰国总理府前反政府示威者开始解散	6
上海期货业举办会计准则套保专题培训	0
SPl10-11总决赛时间地点正式公布	8
《帝国：全面战争》正版增值服务介绍	8
台湾电竞2011Battle.net全球邀请赛	8
调查称近7成人担心高考加“面试招生”滋生腐败	3
江苏2010年7月自学考试成绩查询地址	3
博阿斯落后曼联5分无碍争冠，托雷斯与鲁尼同为最优秀	7
《富春山居图》600余年离散录(图)	0
守车夫妇为替车主省拖车费将车垫高避洪水	5
亨泰遭投资机构增持1亿股	2
《刺客信条》系列将拥有“无限可能性”	8
美小型飞机当街坠落一死三伤	6
阿森纳“禁区舞者”得益于芭蕾艺术，媒体炒作让他生厌	7
长江基建属避险投资选择	2
《画壁》曝人物关系图，全景展现爱恨纠葛多角恋	9
八成以上理财产品保本保收益	0
6月基金经理变更忙，25只基金创上半年之最	0
航班仅搭载一名旅客，免费为其升级到头等舱	5
世界比洞赛次轮福勒击败米克尔森，赢6洞轻松取胜	7
郜林连续偷袭国安造威胁，李章洙坐立不安抛出锦囊	7
滨崎步新恋情曝光，被指劈腿甩男友长濑智也(图)	9
中铁建花语城洋房9月即将开盘，系列活动精彩纷呈	1
《在路上》开机在即，黄圣依池珍熙演绎跨国恋	9
美国科学家在实验室中创造4万亿摄氏度高温纪录	6
西三旗上奥新世纪楼体施工进展最新图片曝光	1
巴基斯坦客机坠毁现场发现5名幸存者	6
科比体能无限有秘密，禅师：他是杀手不会怜悯魔术	7
北京考试报：80所本科院校空中直播答疑	3
“外星人”评论员处子秀，解说皇马巴萨欧冠半决赛	7
场边一人抢科比风头，大牌寿星成斯台普斯象征(图)	7
密云云佛庄园独栋别墅6月1日开盘均价5300(图)	1
期市午评：沪锌再次大跌，豆类弱势反弹	0
大商所4月1日提示：调整保证金水平和持仓额度	0
东四环北京华侨城尾房均价21000元全款97折(图)	1
外国大学或将被允许在印度建立校园	3
广州首家戒网瘾基地正式揭牌成立	4
WeMadeFox放弃CEPL，NV欲组人参赛	8
庄思敏出席品牌活动，自曝万圣节要扮光头(图)	9
口碑网推出预付费第三方担保	4
博时转债增强基金28日起全面发售	0
实用至上，三口家庭必备电热水器巡礼	4
PS3版《如龙》新作第二游戏主角公布	8
张晶晶否认《走西口》拍续集	9
巴基斯坦海岸外突然出现泥火山小岛(图)	4
女子账户被误汇入180万，归还失主拒绝1万红包	5
鹏华普天债券基金分红，每10份分红0.8元	0
[truncated: 8,000 more rows]
