# Supplementary material for: Adaptive and multi-scale feature fusion for Chinese news headline classification
Source: PLoS One. 2026 May 27;21(5):e0345779. doi: 10.1371/journal.pone.0345779 (PMC13215558; doi:10.1371/journal.pone.0345779)
Supplement: S1 Data — (ZIP) [file pone.0345779.s001.zip › data/10data/10test.txt]

词汇阅读是关键，08年考研暑期英语复习全指南	3
中国人民公安大学2012年硕士研究生目录及书目	3
日本地震：金吉列关注在日学子系列报道	3
名师辅导：2012考研英语虚拟语气三种用法	3
自考经验谈：自考生毕业论文选题技巧	3
本科未录取还有这些路可以走	3
2009年成人高考招生统一考试时间表	3
去新西兰体验舌尖上的饕餮之旅(组图)	3
四级阅读与考研阅读比较分析与应试策略	3
备考2012高考作文必读美文50篇(一)	3
名师详解考研复试英语听力备考策略	3
热议：艺考合格证是高考升学王牌吗(组图)	3
研究生办替考网站续：幕后老板年赚近百万(图)	3
2011年高考文科综合试题(重庆卷)	3
56所高校预估2009年湖北录取分数线出炉	3
公共英语(PETS)写作中常见的逻辑词汇汇总	3
时评：高考应成为教育公平的“助推器”	3
九成外国人愿继续在日生活，六成留学生未返校	3
教育部回应“取消高考户籍限制”	3
2008年甘肃省高招不同于往年悬念叠出(图)	3
送考队伍成海，高考场外那些煎熬的心	3
09年小语种报考完全指南：仍须以高考为重(图)	3
四六级考前阅读冲刺：如何发挥正常水平	3
北京市海淀区09年高考第二次模拟考试题	3
倪震：我国首位参加GRE考试的盲人大学生	3
北京外国语大学2011高招：一本口试须达3分	3
微博“小达人”全球游：美国行程亮点	3
艺考路上孩子累脑父母累心	3
调查显示：29.5%的人不满意当年所选高考专业	3
时评：“国学小天才”录取缘何少佳话	3
百宝箱：澳洲留学专有名词大汇总(图)	3
北京交管部门：高考考期8项出行提示	3
09年全国中职扩招50万北京计划招生7.2万	3
盘点2007年考研大事，预测08年考研四大趋势	3
大一女生开学报到带上百斤行李17双鞋雷倒同学	3
盘点2010留学表情：海外学子眼中这一年(组图)	3
2011年全国各地高考各科考试时间汇总	3
南开大学实行学业警示，学分不够将“吃黄牌”	3
湖北省黄冈市09届高三年级期末考试试题	3
09考研10-11日举行，9万考生在京考研	3
甘肃高考一本院校提档分数线清华居理工类之首	3
浙江杭州另类中考生，凭兴趣选高中	3
研路天下：工作与考研之间该如何抉择	3
教育话题：不能让何川洋做“牺牲品”	3
110分牛人感慨：托福只不过是一场考试	3
时评话题：重复提起的高考作文命题	3
6月22日河北中考结束考生很轻松	3
2008年注册会计师考试《经济法》真题解析	3
清华新百年首届本科生告别母校	3
风中劲草：2008年考研时事政治必背20题	3
重视模考题，名师指导高考一模前如何复习	3
考上研究生被拒录考生状告兰大追踪，延期开庭	3
重庆市2010年普招二次征集志愿时间安排	3
2010考研初试首考英语二，11个专业学位可选用	3
国家公务员考试报名后，考生需牢记五大时间点	3
天津2010高考成绩出炉，今日1400起可查分	3
英国一妇女整容成迈克尔-杰克逊(图)	3
美国管理会计师协会推出2011年新举措	3
乌市高考考点周边扫描，各方配合助高考	3
高校自主招生大撞车，10名校16日同天开考	3
北大2011年“中学校长实名推荐制”实施方案	3
武汉考生清华面试喊头晕，复试须过三关堪比奥赛	3
移民梦想照进现实：融入主流太难(图)	3
研究生考试迟到15分钟不得入场	3
2010年注册会计师全国统一考试报名公告	3
瑞士留学生活：学校打工挣兑换券故事	3
09成考时间17日至18日，11月上旬划定分数线	3
名校农村生比例降低，该酝酿“平权法案”了	3
华中师范大学音乐表演专业明年要考“形象”	3
美国高中生申请名校都用什么招	3
中国石油大学(北京)2012推荐免研究生申请办法	3
比利时老汉酷爱穿企鹅装，愿葬身南极(组图)	3
考生必备：2010年托福考试时间表	3
人大传播学专业考研暑期复习高效攻略	3
北京高考生六成上重点超九成上本科	3
西北工业大学2012年硕士招生简章	3
高考神童年年有，深圳13岁男孩考上中科大(图)	3
考研英语作文“涮”倒众考生(图)	3
成长故事：考试过后带着自信去看别人	3
雅思写作素材：科技话题必备短语	3
北京市司法考生选考点挤瘫网站	3
最适合中国学生申请的十所国外名校	3
啦啦操获全国大奖，16名学生跳出自主招生资格	3
北京40所中学公布中招录取线，31日可查结果	3
2010年1月北京自考生要防4类无意违规	3
2009年成考103所高校在甘肃招生36311人	3
海南高考状元成功法宝：调整心态，培养题感(图)	3
2010上海秋季高考古文试题启示：加强技能训练	3
09年北京6月24日起9.5万名考生中考	3
浙商大法语系介绍：半数毕业生出国深造	3
安徽财经大学09年自考实践考核工作安排	3
2009年广东高考成绩查询方式一览	3
专家解读：不同学历学生留学荷兰入学须知	3
2009年12月大学英语四级听力真题(第三段)	3
人大招办主任：2009年人大新增三个专业	3
考研数学复习十大常见问题全解答	3
2012年北京邮电大学研究生招生报考说明	3
成考报名一年只有一次，别赶“末班车”	3
北京高招直播咨询精编：北大医学部只招理科生	3
东北电力大学09考研成绩3月初公布	3
文章作者答不对题，高考现代文阅读考查怎么了	3
考研继续升温，应届毕业生依旧是主力军	3
湖南师范大学2009年普通本科招生章程	3
09年江苏省二阶段各批录取最低控制分数线确定	3
上海09年高考文艺特长生最多加10分	3
五W让你提高英语四六级听力	3
3所澳门高校在内地招研究生	3
昆明普高录取线8月初公布，估分最好请老师指导	3
新GRE每道题只能被用一次，避免考生投机取巧	3
空军与清华签协议，首批联合培养飞行学员开课	3
四川省09年3月4日至6日普通高考报名	3
广东高考录取，三A院校10-11日补录2.4万学位	3
江西师范大学2010年高考录取结果查询系统开通	3
德国高校“硕士直招”吸引艺术人才	3
竞争激烈录取率低，上海高中生报考港校热度降低	3
贵阳中医学院2010年硕士研究生招生简章	3
北京建筑工程学院2009年新增加两专业	3
湖南本科一批录24183人，清华北大追加计划97个	3
生孩子是德国家庭头等“战略任务”	3
细数频繁“变脸”的八所百年高校(组图)	3
美国名校IAUC课程：高考后准备9月留学正合适	3
对外经贸大学研招办宣布9月15日可网上报名	3
四川文理科“状元”已分别被北大清华录取	3
名师指导：2010年考研计算机大纲完全解析	3
中国民生银行近期活动：启动财富“梦想”	3
广东高考26日放榜，成绩单将于27日发给考生	3
干警选拔考试请小学生监考引争议(图)	3
中国江西网微博直播2011江西高招录取	3
复旦考研复试线公布，英语试题虽难分数线仍坚挺	3
民办高校1老师9门课现学现教，带着负罪感上课	3
名校MBA报名人数下降，竞争不如往年激烈	3
考研政治在线讲义：马哲第三章答疑解惑(一)	3
盘点：新托福口语Task2经典主题	3
技巧：古诗鉴赏十大规律写出精彩高考作文	3
官方调查称湖南高考作文网上泄密不实	3
中考高分生温西蒙：对课本人物理解深刻(图)	3
全国硕士研究生考生4月2日起可申请调剂	3
高招诈骗花样多总关“钱”，侥幸心理是关键	3
今年“洋高考”掐尖，优生路越走越宽	3
教育展参展高校简介：纽约电影学院	3
大连海事大学2010年保送生招生章程	3
安徽2009年成人高考成绩查询系统	3
福建仙游偏远小山村25人高考21人本科	3
现场直击：河北55.8万考生今日高考	3
北大新生通知书附游戏盘，快速了解校园生活	3
澳技术移民最新优先审理顺序已生效	3
09年飞行员招生启动，航空公司招飞青睐高中生	3
女生高考前遭强碱泼面灌喉，本是班上尖子生	3
兰州理工大学2008年硕士研究生招生简章	3
测试：年度10大最愚蠢礼物你中意哪件(图)	3
五国“给力”新政引爆2011留学市场	3
北京08下半年自考毕业手续办理八大注意	3
08年福建非师范类高校毕业生就业率为75.7%	3
国考报名现冷热两重天，国税局一岗位480人争	3
教育展参展商简介：法国教育服务中心广州中心	3
考生必看：09年6月六级考试写作秘笈	3
2011年6月六级考试阅读试题答案(昂立版)	3
09云南免费师范生名额增加，两部属师大招119人	3
“零分状元”想读大学，为更深刻了解教育(图)	3
调查体验报告：问题“刁钻”也无妨	3
空军招飞行员体检开始，视力成最大“门槛”	3
内蒙古2010年成考报名时间确定	3
考研英语语法学习两大主体原则	3
08年剑桥通用英语五级考试开始报名	3
中传大播音主持专业淘汰率99%(图)	3
图文：欧美同学会青年委员会会长陶庆华出席	3
2009年高等学校全国统考(浙江卷)试题汇总	3
高考牛人：高考那天他在练翻锅切萝卜丝	3
乌鲁木齐市2.7万名学子6月24日中考	3
记者见闻：家长考场外面“交朋友”(图)	3
2011考研指导：专业课复习四大方法	3
金融硕士等19种硕士专业学位设置方案出台	3
2010年会计专业技术资格考试10月10日起网报	3
云南省2010年硕士研究生初试成绩查询开通	3
2012年考研经济学热门专业分析之金融学	3
从09年考研政治试题特点把握其命题规律	3
武汉大学2010年考研复试基本分数线	3
名师余术：2009年研究生考试数学真题评析	3
家长经验：陪孩子做家庭作业也有方法	3
宁夏2010年高招尚有缺额的文史类高职院校名单	3
女生为考研而下跪折射就业歧视之“病”	3
顾此失彼：去海外读书选课不要贪多	3
过来人自主招生复习经：迎战千分考，准备是王道	3
山西师范大学2010年高考录取结果查询系统开通	3
广东高考生忘带准考证快找“人脸识别机”(图)	3
我国首次灾区异地高考成功，考生考后写感谢信	3
2010年湖南高考成绩及录取信息查询渠道	3
广西：交钱就能上大学不可能，谨防七类招生陷阱	3
海外留学：学习和工作两手都要HOLD住	3
高校新生竞争校园“主持人”(图)	3
在美国“人肉搜索”为何成重罪？(组图)	3
江西本三批及专科高职网上填报志愿说明	3
2009年全日制专业硕士学位类别代码表	3
广东2010下半年自考增加课程考试安排	3
江苏52万高考生走进考场，比09年减少约1.9万人	3
复旦大学自主招生拟扩招音乐类特长生	3
云南民大一本录286人，理科录取最高分达616分	3
2009年澳洲技术移民新政及职业清单分析	3
抢先知：国外最高留学奖学金是多少	3
北大中文系副主任：社会对高考作文畸形重视	3
重庆2011年面向全国选派5619名大学生下基层	3
美国佛罗里达州：上大学可带宠物陪读	3
2009年研招咨询17个典型问题汇总	3
留学金融机构大全：汇丰银行(中国)	3
美国驻华使馆签证官：留美学生签证要证明三点	3
中考冲刺名师给360分以下考生支招	3
中考怪象：高分生弃高中读中职悄然流行	3
浙江温州09届高三第一次适应性测试题	3
学生反对，部分高校叫停冬季长跑指纹打卡	3
留日学子：如何在两个月考上两所顶尖大学(图)	3
河南中招网上填报志愿：12日初三毕业生可确认	3
李敖之子弃台大选北大，被北大经济学院录取(图)	3
热议考研原因：考研，让梦想多飞一会儿	3
专家视点：至少10%的博士生应被淘汰	3
湖南学生考完小高考成绩不计入2011年高考	3
周冬雨不必撇清光环，成功出演山楂树有说服力	3
复旦大学2008年会计硕士专业学位招生简章	3
上海2009年“三校生”招考网上可咨询	3
新闻传播学专业考研策略之答题方法概述	3
北京体育大学2010年两专业单独招收580人	3
09年湖南省有六名初中生成“少年大学生”	3
热点观察：教育资源不足下的复读困境	3
教育部要求小学高年级学性知识	3
“掐尖”怪象风行，中招争夺生源大战何时休(图)	3
北京理工大学高科技助奥运会开幕式	3
中央民族大学08年推荐免试攻读研究生工作通知	3
人民币升值：各国留学费用有涨有跌	3
天津大学2012年硕士研究生招生目录书目	3
备考指导：中考冲刺复习抓住五大“增值点”	3
小提示：考前适度紧张促进考研复习	3
2012年考研专业课暑期规划之计算机	3
09扩招专业硕士，硕士生培养转向强调应用	3
“自考专业执行期、新旧课程替代”关系	3
河北2011年7万人考研，女生人数超过男生	3
名师预测：2011年考研政治重点28题	3
2010年加拿大投资移民“涨价”箭在弦上	3
写个错字可能就上不了重点线，08高考考纲惹争议	3
沪免费师范生就业方案公布，至少任教10年	3
北京7万高考生签诚信协议，严重作弊追加禁考1年	3
全方位分析：留港就业门槛逐步降低	3
考研吉屋租情旺涨，专家提醒成功还靠勤奋复习	3
7岁男童3年读完小学上初一，母亲家教有绝招	3
哈工大08年风景园林硕士专业学位招生简章	3
广东被清华录取考生现场演奏乐器“巴松”(图)	3
新疆高考理科状元帕合丽娅，数学满分(图)	3
上海市高自考毕业生突破十五万人	3
名师团支招：数英化如何中考复习	3
移民投资实业：综合类项目不完全手册	3
北京第二外国语学院08年6月四六级报名通知	3
太原中考阅卷答案填错位置，系统自动识别(图)	3
北京大学软件与微电子学院09年考研复试通知	3
考生故事：兄弟，大学里我继续背你(图)	3
湖北自考毕业证网上注册细则公布	3
家有内向敏感高考生，家长怎么办	3
新高三将开始，新考生三大方面早准备	3
2011年上海中职校提前批招生方案出台	3
在韩国的N种生存法：自己创业等(组图)	3
沈阳52775人报名中考，6月25-27日进行	3
深圳大学工程硕士新增6个授权领域	3
“跨区域”办学使新疆3万多名各民族学生受益	3
浙江大学在浙录取新生2700余人与去年持平	3
考研英语名师王建华解析09大纲：翻译解题技巧	3
注税考前大练兵：税收相关法律重难点总结	3
“被落榜”女生获二本录取：命运就像过山车	3
莫那什大学部分学院放宽雅思入学要求	3
趣味策划：高考结束了，你还郁闷吗(图)	3
高考英语科或先行“一年多考”	3
港校2010内地录取1400人，人数较去年明显回升	3
英语复习：要反思与标准答案的偏差	3
深度解析：如何在托福写作中选用词汇和句型	3
考研政治暑期重在强化复习考试大纲知识点	3
专家预测：2011年全国考研大军将持续增加	3
高一优秀作文赏析：让责任之花绽放	3
加油站：细节攻克托福口语六大题	3
10月自考今起举行，14.6万考生走进考场	3
焦虑家长痛哭崩溃，别把负面情绪传染给孩子	3
调查：过半网友遭遇移民中介夸大宣传不提风险	3
备战2010：考研线性代数复习技巧及建议集锦	3
应届生考研爱“抱团”，互相鼓励共同提高	3
防身手册：女生留学必注意的18件事	3
川大首招3名偏才，高考分数均超重点线	3
艺考可能因新课改而降温	3
广东2010年高考成绩开始查询	3
教育谈：考研试题出纰漏源于权力无监督	3
上海会考与高校自主招生相挂钩，发挥导向作用	3
湖北4万余考生报名艺术高考，比往年增加3812人	3
考研攻略进行时：关注你的身心调节	3
高考生需谨防招生诈骗：莫信内部指标	3
留学预警：新加坡10所学校不能招国际学生	3
英国爆发第三次学生游行抗议涨学费	3
广东“最牛”二本院校出现，分数线均远超一本线	3
总政有关部门提醒：军校报考谨防七大骗局	3
点击研考专业：电力系统及其自动化专业	3
江苏公考报名结束，18.5万人竞争近6000岗位	3
北京公布2010年高考《考试说明》	3
2009年北京成人高考首次启用网上报名	3
云南09年成考录取征集志愿办法	3
陕西部分工地停工3天为学子打造“安静高考”	3
北京林业大学2010将招千余硕士，人数略有增长	3
2010年考研复试之六大细节不容忽视	3
山东省2010年高招体育专业考试方案确定	3
粤海归子女中考加10分，工农的子女情何以堪	3
浙江：明年新高考首场考试下周六开考	3
清华等7校合作自主选拔初审时间确定	3
人大08年汉语国际教育硕士专业学位招生简章	3
网友晒中国最牛大学建筑(组图)	3
中国传媒大学新闻学考研全方位指导	3
09年广东音乐术科考试考官“垂帘听音”	3
2009年北京遭遇“史上最热中考天”(图)	3
重庆高考期间雨水退离山城，考前注意事项清单	3
宁夏6月20日公布高考成绩和录取分数线	3
国务院批准海师大为教育硕士研究生培养单位	3
河南启动高分保护计划，高分落榜生今日补征志愿	3
2008年甘肃省内独立学院前景不错招生大热	3
家长课堂：父母如何让孩子快乐成长(组图)	3
中山大学9专业2011年首次面向本科生	3
石家庄中考高水平运动员3月资格认定	3
北大推荐生名单公布，校花也成推荐理由	3
北京09年成考40所高校参加一批次录取	3
复旦表示：尊重同时被录取学生的择校自由	3
专家支招：留学咨询重点牢记五问题(图)	3
2009中级经济基础知识考试试题及答案解析(4)	3
专家建议：大一新生需学好专业，参与社会实践	3
北京自考办提醒：自考生6月需关注6件事	3
福州中招最后批次录取，195个中职专业招满	3
五千加沙儿童共绘手印画，打破吉尼斯纪录	3
申请人大主考专业学位本科段课程成绩要达65分	3
中国5名留美学生发生车祸，2死3伤	3
江苏初中试水“双分制”，多把尺子量学生	3
提醒：初三生学习要突破“瓶颈”，对症下药	3
黄金指南：经济学考研择校三大要点	3
东北三省四市2010届高三第二次联合考试(汇总)	3
广州中小学开学典礼很“奥运”(图)	3
福建省30万考生6月7日高考	3
粤MBA招生有新变化，中山大学学费最高增至10万	3
2009年成人高考高起点语文古诗词识记(二)	3
2011年法学等专业成“就业困难户”	3
博思考试上门服务，5个工作日可知结果	3
上万人放弃高考不见得说明读书无用	3
创新之道：我在美国成功转学上名校	3
2009年司法考试大纲附录：国际法法律法规目录	3
深度评论：如何真正圆农村生公平高考之梦	3
留学调查：咨询热度高，选择带盲目性	3
海外见闻：阿根廷圣诞宝贝最惹火(图)	3
76所高校在甘肃招收151名少数民族硕士生	3
专家：父母放手给孩子更大成长空间	3
石家庄市公布第二批录取高中分数线	3
东南大学艺术特长生和保送生初审结果公布	3
注册会计师考试至少有3门科目涉嫌泄题	3
体育老师谈怎样在中考体育测试中拿高分(图)	3
深圳聘任制公务员考试成绩和分数线出炉	3
揭秘：美国盛产亿万富翁的九所著名大学(组图)	3
北大高考阅卷区加装红外报警器	3
2011国考最热岗24001，竞争比例最高五大职位	3
官方称GMAT考试将于2012年6月进行重大改革	3
关注高考：考后放松要讲究适度	3
名师指点：考研大纲出来前英语复习该做什么	3
临阵擦枪，高考数学核心点及典型试题解析	3
09年考研出现“新数三”，政治大纲45处变动	3
英将终结PSW签证，欧盟外留学生毕业后必须回国	3
2011北京东城区中招录取最低分数线公布	3
成功案例：高考留学实现“双保险”	3
2010年江苏省艺术类招生办法出炉	3
MBA招收应届毕业生临阵“缩沙”始末(组图)	3
二本一志愿投档结束，考生胆小众多名校没录满	3
09年江苏专转本32所高校计划招11200人	3
《射雕》群侠战高三：指点考生应考秘籍(图)	3
热议：美国梦想法案是否对留学生不公平？	3
武汉设三考研报名点，无二代身份证不得入场	3
北大教授联名信能撬动高校体制改革吗	3
备考指南：拿下SAT单词关有三忌	3
初三生与父母相处学会“三变”	3
专家指导：填报志愿也有“技术含量”	3
教育展参展高校简介：弘前大学	3
浙江08高招一本投档线公布，172校将录取3万人	3
大学英语四级考试阅读常见三个备考误区	3
高考录取分数高是否都是热门专业？	3
警方披露八种高考骗局，高科技作弊器诈骗家长	3
南京理工大学2009年自主招生与保送生招生简章	3
福建2010年1月份自考成绩公布	3
广西2011年高招专科两批志愿，29日可填报	3
2011年广东高考总分降，考生层次拉开	3
中学生留学导航：美国林登中学简介	3
中考考前冲刺复习，把知识编成网	3
清华大学2010年自主招生面试题	3
高考快讯：山东省专科二批院校可能重征志愿	3
假期出国游学火爆，专家提醒理性选择	3
厦门大学2009年自主选拔录取招生简章	3
2010年自学考试保险法复习资料(十六)	3
福建高考生遇交通阻塞持准考证可先行	3
2011年北大清华保送生考试25日举行	3
追梦艺考生补课5个月花费10万	3
09上海普高招考专科自主招生录取者不得高考	3
教育部：做好秋季开学公共卫生事件防控工作	3
解读2009英语专业考研大纲变化	3
浙大与新加坡高校开展教育深度合作	3
河南郑州下发通知，开学第一周实施健康晨检	3
20个常用手势让你摇身一变“美国通”	3
学习之星：北航同宿舍8名男生全保研	3
09年武汉工程大学自主招生政策出台	3
2012年空军招收飞行学员工作启动	3
新托福听力考前一周冲刺秘笈大公开	3
09河南专科今日开录，一批还有10万个名额	3
内蒙古在校大学生明年起可以参加基本医疗保险	3
名师指导：中考生抢分宝典，科科有妙招	3
圣诞节难捱，英10万公务员或收到裁员信	3
天津外国语大学2010年普通本科招生章程	3
最新动态：澳留学最低存款限额上涨(图)	3
复读经济火爆高考高地，民办复读学校酝酿上市	3
“谁在缺席高考”新浪微博话题引留学界热议	3
2010年黑龙江省17.7万考生将迈入高校大门	3
揭秘之旅：英语高分的两个关键点	3
09年福建省高考新方案28日出台高考仍考3+X	3
教育快评：若有“学术不端检测仪”	3
同济大学哈工大等八校2011年实行自主招生联考	3
近距离看专业：学教育学专业不一定当老师	3
考研紧张状态调节四部曲之合理饮食	3
烤鸭必读：9月雅思口语话题最新汇总	3
2010年南京“小升初”“暗战”开打	3
高考前两个月考生最常见的三个担心及解决方式	3
考研冲刺，学习锻炼营养一个不能少	3
全国2011年高考作文题	3
广东2010年7月调整部分统考课程教材	3
澳洲四所私立学校倒闭，近千中国留学生失学	3
美投资移民：勿信虚假宣传，小心梦财两失(图)	3
组图：备战艺考，女生穿比基尼半裸对视男生	3
“梦想法案”梦断国会山，奥巴马“非常失望”	3
辽宁省2009年录取2.4万名研究生	3
清华北大发布2009年高考自主招生政策	3
湖北高校陆续取消学年制收费，将推学分收费制	3
新专业新钱途？江苏高校新增专业逐个揭秘	3
山东省高招有六大变化，违规行为打击力度更大	3
名师预测11月15-17日雅思口语：次重点考题	3
高考过后学生家长都想放松，生活进入平常状态	3
高考英语口语考试，遇到题难答不妨先打“太极”	3
17日中国和新加坡《互免签证协定》生效	3
河南：名师点评2010年高考真题	3
高考过了一本线，90后女生要“贷款整容”	3
山东4所高校变更专业计划考生看仔细	3
09国家公务员报名接近尾声，预计出现“井喷”	3
2010年高考理综试题(全国卷I)	3
46家企业院校招914名“海归”人才	3
09年自考语言学概论第二章复习重点	3
英批准大幅提高英格兰大学学费引发冲突(组图)	3
从高中生到大学生，华丽转身从现在开始(组图)	3
2011国考报名人数超50万人，最热职2362人抢	3
美加移民限额恐缩，搭乘申请末班车	3
四六级引来网络“杯具”签名潮，学生填词宣泄	3
考点区域临时管制，持准考证送考车辆尾号不限行	3
攻克考研英语完形填空之解题技巧篇	3
国务院法制办公室09公务员专业笔试及面试公告	3
广州高考降噪音，六公交站临时撤销	3
趣味测试：你选对职业了吗	3
解读：加拿大助学金和奖学金区分标准	3
符合条件的困难自考生可申请慰问金	3
掌握五种有效记忆方法，让你轻松玩转历史学科(2)	3
重庆2.8万考生奔赴考研，网络监控防泄题(图)	3
黑龙江教育厅：部分高校取消国庆长假	3
北京自考七类证书考试20日起报名	3
新东方：2009年10月10号雅思大作文点评	3
教育部公布2010高考网上咨询周时间安排	3
专家支招：大学英语六级考前一周备考攻略	3
西南政法大学2009年体育特长生招生简章	3
北京林业大学2010高招：按专业级差录取	3
教育部：退伍后考研可降10分录取	3
组图：人民大学附属中学高考考点现场传真	3
江西召开自考助学班招生工作座谈会通知	3
广东查处一起高考作弊案，考生手机外泄作文题	3
2012考研政治，马哲部分必知40理论知点大集合	3
上海三校生高考最低录取分数线公布	3
首都体育学院2010年高考首招艺术类考生	3
2011深圳市考研学生达到六千多人，创历史新高	3
图文：2009年高考生准考证拿到手	3
考研政治强化阶段复习要重视积累素材	3
导师看考研系列之考研需量力而行	3
湖南理科裸分状元龙镜霓：自称不太用功(图)	3
政治考研心得：“五好”帮你学好政治	3
中级会计复习：财管第六章(收益与分配管理)	3
贫寒农家女：高考一结束自己打工挣学费	3
公务员考试多省时间撞车，江西省公考进入倒计时	3
爱尔兰使馆商务处参赞解读留学特色(图)	3
北京自考毕业审定正在进行，5000多考生进入复审	3
六所教育部直属重点师范大学公布云南招生计划	3
名师指导：六级命题作文写作技巧分析	3
风向标：美国中学留学申请呈现井喷	3
江苏5所部委属高校09年起招研取消公费	3
浙江大学2009年考研复试分数线公布	3
河南本科二批征集一万多志愿，部分院校降分录取	3
2009年研究生考试数学试卷点评(文都教育)	3
湖大出新规：期末考不满50分平时成绩不算数	3
北京美术类统考8日举行，开考15分钟不能进场	3
全国4月自考中国古代文学史(一)考试说明	3
重庆大学2010年自主招生政策出台	3
过来人为你传考研真经，专家分析成功之路	3
重庆市发布中小学教育五条禁令	3
广东佛山中考第二批各区录取线公布	3
高考监考员职责，考务人员需穿平底无声鞋	3
2010国家公务员考试29日开考，十组数字最抢眼	3
讲述：2011我为什么敢跨专业考研	3
天津理工大学2010年高考录取结果查询系统开通	3
海南大学2008年高考录取结果查询	3
留法签证拒签率分析，语言水平不过关是主因	3
加拿大联邦技术移民最新详细职业清单	3
英国移民政策终松动，降低门槛“更亲民”	3
海归女骑手：改国籍只为代表中国参加奥运(图)	3
美国杜莎夫人蜡像馆为名人换唐装贺新春(图)	3
小语留学大热：日韩欧洲纷纷增加奖学金额	3
写给未来十年的信：老外全考中文四六级	3
日新日高，英语写作技巧如何升级	3
2009年空军在河南省招收39名国防生	3
揭秘11岁神童在人大的生活：师兄师姐关爱有加	3
湖北选调生考试菜价入题，4000人竞300岗位(图)	3
热议中学校长推荐上北大：偏才怪才降30分没用	3
2010年司法考试真题试卷二参考答案解读(10)	3
名校展现场报道：女王大学(图)	3
30年1.28亿人，中国高考规模到底有多大	3
避开国内激烈竞争，偏科女孩留澳上名校	3
三胞胎姐妹金榜题名：贫困其实是一种财富(图)	3
安徽工程大学2010年毕业论文报名通知	3
趣味：九大雷死人不偿命怪癖你占几个(图)	3
专家：中考体育考试当天五大注意事项	3
名师指导：中学生期末高效复习法	3
09中国高校院士校友榜：北大清华院士校友最多	3
“慢工不出细活”走出雅思阅读误区	3
清华北大试点本科直录最大看点是什么	3
贵州部分二本院校最低录取分超一本线	3
专家支招：心理学专业考研复试重研究能力	3
留学生：在美国找工作也得靠“关系”	3
假洋高校文凭买卖的地下市场	3
名师讲解：雅思图表作文6分实例(图)	3
吉林招办主任：一定找准定位填志愿	3
注会考试高分考生备考攻略之财务成本管理	3
留学人生or打工人生：留学价值难体现	3
广州中考体育12日报名考生签名确认成绩	3
甘肃考区2011年在职硕士全国联考报名通知	3
家长博客高考应看轻结果，看重体验	3
杭州各类高中第一、二批分数线划定	3
2010年考研数学复习焦点问题答疑	3
GRE重考：保留作文成绩，报销交通费	3
济宁为两高校设立绿色通道，研招现场确认开始	3
天津大学2011年自主选拔实施方案公布	3
高分考生卖笔记，一周收入超2000元(图)	3
留澳须知：澳洲留学体检“两步走”	3
2010年在职硕士学位全国联考GCT成绩10日发布	3
海南高职专科批录取19日征集志愿	3
《士兵突击》考研启示：不抛弃不放弃	3
新疆2010年普通高校招生录取时间安排公布	3
四级重点：最易混的阅读词汇辨析	3
普通身份看待自己，高考“状元”新生入学准备	3
初中生读中技，毕业后成人才市场“香饽饽”	3
吉林省严肃高考纪律，6700套电子设备监控考场	3
2009年上海报考军队院校开始政审面试体检	3
上海部分高校录取依据高考成绩和平时成绩	3
考研数学基础薄弱考生初期阶段复习方法	3
高考作文预测，网络微博话题受关注	3
棒喝：导师在研究生就业中承担何种责任	3
美科学家进行千人实验，称人类或许能预知未来	3
北京市2009年自考“非笔试”课程考试安排	3
山西省新高考方案迟迟不“露面”	3
08年北京高考试卷点评及估分提醒	3
会6种语言成都女孩获哈佛大学全额奖学金	3
海南中考开始网报，外省市借读生须签承诺书	3
职称复习必看：中级会计实务第十九章指导	3
专家点评：出国留学不是“避风港”	3
词汇记忆有高招，后大纲时间考研英语复习指导	3
清华2010年9类项目计划招70名艺术特长生	3
雅思报考人数增长迅速，09年考生将超30万	3
中学英语指南：九类倒装句解析	3
青海一高考生收到了6封录取通知书，疑信息泄露	3
中考志愿选择需多思量，适合的才是最好的	3
留美申请文书写作技巧：尽量多讲故事	3
2011年4月2日雅思作文真题第一时间评析	3
随迁人员子女有望在京读高中，仍不能在京高考	3
北京自考新生报考，准考证号要记牢	3
专业导航：学航天专业，当自豪中国航天人(图)	3
09河南本科一批13日晚开始投档，14日起开录	3
开学添置新文具，关注实用别跟”攀比风”(图)	3
2020年湖北省六成高考生可上大学	3
中高考过后能否真正放松？考生心理不容忽视	3
争抢教师铁饭碗，华东师大免费师范生报考火爆	3
高考名师建议：考好语文重在找感觉	3
湖北省2009年4月自考成绩查询系统	3
660人获上海交大自主招生预录取资格	3
2010年考研调剂宝典：七大注意事项	3
低起点高视角，考研数学复习经验谈	3
2015年河北省唐山市将有万名硕士研究生	3
香港城市大学2008年学费上涨1万港币	3
深度解析北师大2010年硕士招生简章之招生人数	3
09年上海中考录取控分线7月10日划定	3
北大推荐生名单鲜见偏才怪才，钱钟书再难出现	3
2012年考研高等数学备考重点方法指导	3
冬天里的春天，计算机专业就业新观察	3
野鸡大学调查：国外半小时注册，国内无周密审查	3
2010年哈尔滨市57833名考生明起参加中考	3
上海中医药大学2010年本科招生章程	3
台湾放开大陆学生赴台就读，门槛还很高	3
广西高考录取规则解读：同科类考生按总分排位	3
专家建议：提前批次切忌“不填白不填”	3
全国艺术类考生专业测试指导大型公益活动闭幕	3
教育时评：高考作文不考诗歌很正常	3
评论：高考之忧与钱学森之问	3
赵蕊蕊现身北师大合拍毕业照，将攻读研究生(图)	3
教育部：400名大学生须配一政治老师	3
安徽公布高招三本批次投档分数名次，理科空缺多	3
2009中级农业经济专业考试试题及答案解析(7)	3
高三寒假复习指导：清理库存，认真查缺补漏	3
雅思高分心得：做透剑456稳夺雅思高分	3
甘肃09中考分数将不再是录取唯一标准	3
“善意的谎言”可帮考生调整情绪	3
08年4月自考经济学(二)试题及答案(4)	3
河南本科一批211段：118所院校录取24603人	3
自考报名提示：先专后本还是专本同考？	3
加拿大移民政策新动向：改革不断，变化多端	3
中原工学院2010年高考录取结果查询系统开通	3
湖北武汉二中探索出有效课堂教学策略	3
2010年知分知线知位如何选高校？	3
2011上半年北京英语水平考试（BETS）开始报名	3
高考家长最后可以做些什么？	3
牛津提高入学标准，至少需一个最高级别成绩	3
美国高中大学先修课程或将变革	3
福建2010年暑期“培训热”提前爆发	3
2011年考研英语(二)试题客观题参考答案	3
河北2011录取分数线：一本文562，一本理581	3
四川2010年自学考试相关问题解答(2)	3
感悟：选择考研，接受高难度考验	3
西北大学2009年硕士研究生招生简章	3
陕西2009年高考分数线6月25日12时公布	3
热议：“小升初”累病了北京的妈妈	3
湖北高招录取本科生17万余人，考生就读意愿增强	3
2012年考研院校专业选择：法律硕士(非法学)	3
留学高考双重并举，未来发展安全保障	3
中考备考建议：期末考前画张复习计划表格	3
揭秘：美国大学生从蚁族潜伏到蜗居	3
上海2010艺考3大变化，17专业按文化分顺序录取	3
高考英语听力提醒：瞬时听不清晰勿随意调频率	3
专家指导：法律硕士报考须知指南	3
桂林电子科技大学2012年硕士研究生招生简章	3
河南09年上半年自考4月18日开考	3
台湾高校招收陆生名额公布，逢甲台大人数最多	3
专家提醒考生避免考后宣泄过度	3
建议：北京考生坦然面对高考成绩	3
09年广州12万考生15日可提前到考场踩点	3
人民大学自主招生要求“三代无大学生”引争议	3
留学海外早准备：饮食住宿生活最全总结	3
同济大学教育质保体系：全过程监控研究生培养	3
高考落榜，直接打工还是上统招计划外的院校	3
2012内地省市硕士报考点列表之江西(13处)	3
高考那点事：孩子填报志愿早动手	3
英语四级考试快速阅读解题思路及方法	3
09湖南录取本科新生11万人，本三院校拟招生3万	3
边玩边学：看电影《断背山》学考研英语	3
北大清华等11所名校悄然试验培养拔尖学生	3
美私立高中留学生爆满，放宽签证成推手	3
专家解析：高中生留学美国三大误区	3
武汉工程大学09首招专业工程硕士，全部免学费	3
北京中考统招加试举行，名师现场授课	3
专家支招：赴美国读高中规划一览表	3
假日上考研辅导班，高校提醒“谨防上当”	3
研究生培养转型，2010年扩招专业硕士	3
专家指导：09考研复习指导之政治经济学篇	3
托福经验谈：回归原文做整句分析	3
山东09年成考网上录取11月24日开始	3
复旦发布2011自主招生简章，江浙沪以外联考	3
北大自主招生考试批驳贪官言论成作文题	3
2011职称英语重点语法讲解：名词性从句	3
老外看中国：乘车不喜欢系安全带等	3
中央民族大学2009年普通本科招生章程	3
湖北省招办提醒：不填补录志愿等于放弃	3
考研辅导机构大打包过旗号，曝招生不透明乱象	3
专家提醒：中考体育考试4月12日开考	3
名师指导：远离蹩脚英语之Understanding	3
35万高考生周日赶考，为防舞弊考场全面屏蔽	3
吉林文科状元申佳颖：多才多艺，偏好文科(图)	3
2011年上半年自考实践考核12月8日起报考	3
吉林省2011年高考各批次录取时间公布	3
海南高招三本分数线：文532理514分	3
华中农业大学2010年保送生招生细则	3
北川考生探班四川高考录取现场(图)	3
中考结束去放松，老师提醒注意安全	3
08考研政治大纲马哲部分详解：有三处变化	3
2010年清华大学29省高招录取分数线排行	3
52所学士学位授予单位获准试点招收专业硕士	3
考研心境谈：如同佛家修炼需要五更清静	3
名师点评09上海高考作文：他也是“独一”	3
天津市招办：三点建议送给考生家长	3
中国地质大学09年自主选拔录取招生简章(武汉)	3
考研期末齐碰头，微博热议高校一座难求(图)	3
2011年东莞中学录取分数线划定	3
高考报志愿如何用好“一分一段表”	3
武书连再发大学排行榜，评价使用公开数据	3
提示站：自费留学需注意“山寨中介”	3
兰州大学2010高考扩招100名，政策加分一认到底	3
2010年上海高校招生录取日程公布	3
墨尔本大学国际开放日，5月21日北京始发	3
预告：9日1400清华学堂计划人才培养方案和特色	3
高考理科录取人数最多20个主流大众专业解析	3
河北省作协副主席谈歌写湖南作文：踮起脚尖	3
面对“落榜生”，家庭关怀帮助不可少	3
乌鲁木齐市中考录取分数线7月22日公布	3
艺体类部分重点院校增加在川招生计划	3
考生高考志愿不服从调配，高校只能忍痛退档	3
电子科技大学2010年招收保送生实施方案	3
2010年考研英语翻译特别集训系列(二)	3
考研指导：中国近现代史纲要复习要点	3
专家：三招识别“李鬼”自考助学班	3
中国留学生近半数盯着“热门专业”	3
快乐考研：六个不能少，四个不能多	3
2010年烟台7.2万名初中生参加中考	3
口述90后中学生的真实学习生活	3
清华大学2011年艺术特长生招生简章	3
时评：“禁炒高考成绩”为何收效不显	3
08年陕西高考专家徐道仓11日解答志愿填报疑问	3
六种话题作文创新方法打造满分作文(3)	3
2010年天津高招本科三批开始录取	3
上海师范大学成立国际儒学院	3
南京中招第二批次录取收尾，将重新征求志愿	3
自考冲刺复习考试必胜技巧大揭秘	3
哈佛北京校友会设立“哈佛中国学子基金”	3
社工试题答案公布：增加逻辑推理题	3
国内读预科：英国留学的“双保险”	3
8月3日起北京中考录取通知书开始派送	3
上海文科状元郑妍：最感谢周围人的支持	3
邮政速递局提醒考生未收到通知书先别急	3
拨开迷雾见天日，第一季度托福详解	3
分数要求高专业少，不少江苏1C考生主动放弃本二	3
2009年全国高考文科基础试题(广东A卷)	3
香港告别34年中学会考制度	3
辣评：大学的大门可以为偏才怪才敞开	3
2009决胜高考宝典：考前家长如何缓解考生压力	3
名师解读：相同的数学大纲，不一样的新启迪	3
2011年北京成考11月4日起可查分	3
山东专业学位研究生将扩招，比例达到1：1	3
民办高校招生内幕揭秘：拉一个生源提成1200元	3
2009年自考采购专业受到追捧	3
指导：华师高分学子考研复习经验谈	3
2009报考西南财大自主招生增考“金融危机”	3
09年北京调整中小学办学条件标准	3
天津4年70万工薪家庭子女挤进留学大军	3
中国科学技术大学2010年普通本科分省招生计划	3
留学一年瘦了40斤，“炫苦哥”爆红网络(组图)	3
中国留学生擅闯美机场或面临30天监禁(图)	3
像士兵一样突击，讲述四类艺考生的追梦故事(图)	3
浙江高考作文得高分，关键写好“之间”	3
河南本科二批招生近10万人，四成高校一志愿不满	3
14岁“神童”大学生读天大，靠的是勤奋(图)	3
快讯：七月赴澳技术移民将按新政申请	3
2010年浙江高考作文：角色转换之间	3
沈阳农业大学08年兽医硕士专业学位招生简章	3
部分高校禁止大一考四级，学生叫屈称应自愿	3
考后学会做四不家长	3
提醒：网上志愿填报完毕记得安全退出	3
四所在汉二本高校拟追加录取计划	3
中国矿业大学(北京)2012研究生招生简章及目录	3
“教师告研究生”师生对簿公堂演绎生动法律课	3
好莱坞十大童星富豪排行榜新鲜出炉(组图)	3
司考10年41万人获职业资格，司考工作网络初成	3
北外等三所高校小语种2010年在京招207人	3
考研报名咨询频率最高的6大问题	3
福建省高考说明出台作文错别字最高扣5分	3
四六级网考系统已设计完成，学校可自主参加	3
华南理工大学2009年硕士研究生招生简章	3
清华等5所高校合作招生政策公布，可报2所院校	3
2011年考研专业课教育学真题及答案解析	3
南京航空航天大学2010年推荐免试研究生办法	3
名师精析托福口语第一题“独立话题”	3
作文点评：材料作文是主流，半数涉及社会热点	3
山东省外高校线低受青睐，09考研分区致外热内冷	3
小语种国家“叫板”老牌的留学国(图)	3
北大网院学生享受系列文化大餐	3
山东轻工业学院2012年硕士研究生招生参考书目	3
学习方法：浅议初中生数学学习差的原因	3
志愿填报：不要盲目问“我能否被录取”	3
测试：你内心真实的一面属于哪种类型(图)	3
长春中考历史不避社会热点，政治注重联系实际	3
上海电力学院关于发放2010年考研准考证的通知	3
美国投资移民申请常见问题快速解答	3
冷暖人生：加籍华裔的后移民时代(组图)	3
2010年湖北高考成绩一分一段表	3
报考指南：选报英语专业还需擦亮眼睛	3
做个聪明应考人：国家公务员面试准备(组图)	3
北大网上开放校长视频迎客，近百名老师网络答疑	3
名校重金加码博士生奖学金	3
惊爆：美国百万富人赚钱的十大“秘诀”	3
强力推荐：2010年高考作文热点素材及备考重点	3
广东佛山禅城中考体育开考，仰卧起坐仍大热	3
在汉8所部委属高校在鄂减招523人(图)	3
剑桥大学为中国博士专设高额奖学金	3
赴香港读研究生，商科最重工作经验(图)	3
正确填报普通文理科本科批次志愿	3
日本招待外国人参加留学体验，盼消除留学恐惧	3
美放宽签证推留学潮，安全问题勿忽视	3
增加竞争：英国欲改革大学排名体制	3
海归回国创业最高可获50万元资金支持	3
考生成功要靠自己，高考生别“迷信”	3
中国计量学院08考研初试成绩查询开通	3
新加坡68所私立学校获准招收国际学生	3
宁夏公布2010年高招尚有缺额的一本院校名单	3
河南本科二批志愿分布不均衡，农林院校生源好	3
2009年甘肃兰州中考“三甲”花落其主	3
拉斯维加斯：一个疯狂不羁的城市(图)	3
上海教育部门首次签考生信息保密协议	3
模考状元谈高考最后“抢分秘笈”	3
杭州中考语文真题点评：凸显生活化情境	3
四六级阅读冲刺：不可不知的得分高招	3
深圳特区报：澳际留美挑战赛开赛	3
四六级听力备考：倒数第三周准备篇章练习	3
关注：高考期间，成都晴天为主，谨防中暑	3
北大推荐学生名单，天津四个中学八位学生上榜	3
教育展参展高校简介：多伦多国际学院	3
家长必读：如何应对初三孩子的“高原现象”	3
留学生材料造假，海外高校“防不胜防”	3
周冬雨素颜参加高考，学校称不提供便利(组图)	3
09年考研心理学统考考试大纲专家解读	3
移民：美VS加为“最受欢迎目的国”(图)	3
复习指导：考研数学级数之五步搞定法	3
福建高招本一批7月20日征求志愿	3
2011年全国硕士统一考研大纲公布，部分科目微调	3
西安交通大学2011年自主选拔录取实施方案	3
教辅书东拼西凑广告夸大，背后暗藏分成利益	3
教改“路线草图”：10年后2亿人有大学学历(图)	3
江苏高考古文牛人立志学工科，已被东南大学预录	3
浦东率先试点聘任制公务员，最高年薪40万(图)	3
特别提醒：留学时不可忽视的四件大事	3
专家提醒：EB-5投资移民留意居美时间	3
广东09高招第三批专科B类院校录取工作开始	3
网站开淘宝店卖四六级答案，考生称证实为假	3
广东文理招生比例不平衡，高考志愿填报要斟酌	3
四川绵阳中学09届高三第三次月考试题	3
2010考研英语阅读真题答案与详解	3
广东高招政策调整：获奖中职生可保送读大专	3
选对国家，留学从“奢侈品”变“工薪”	3
08全年雅思A类写作真题分析及09年展望	3
英语四级写作技巧：拓展语言，增加亮点	3
上海独立学院08年报考遇冷，缺额计划达800多人	3
武汉首开校园舞林大会，集体舞提升学生气质	3
异地高考尚无时间表，不会立即在大城市推开	3
职称英语阅读新增文章及参考答案之理工类(5)	3
留日学子坦言：日本人没传说中冷漠(图)	3
高考语文提高20多分，看他咋冲刺	3
托福考试首推“口语录音剪辑”在线查询	3
湖北高招三本线低于二本近百分惹争议	3
青岛调整中考指标生优惠分值，家长反应不一	3
北京考试报：18日起艺术特长生统测	3
2011年考研英语完型填空应试三大技巧	3
上海市2011年秋季高考报名人数已达6.1万余人	3
四大留学套餐帮高职生搞定出国难题	3
张艺谋做客母校北电，建议学子反复实践(组图)	3
吉林爱心助学基金，20岁女生申请助学金	3
亲历：日本体验配眼镜的舒适服务(组图)	3
上海高考阅卷10日启动，6月27日公布成绩	3
中级会计复习：财管第八章(财务分析与考核)	3
考研成绩陆续放榜，导师遭遇信息轰炸	3
内蒙古2010年美术类专业招生统考方案	3
美国文理学院击败哈佛或成留学“新宠”	3
北大2010年计划在湖南招生63名	3
25日雅思广州考点部分考生口试7月27日进行	3
亲历：伦敦的大学毕业生求职见面会(图)	3
全国500所高校开设计算机专业，培养特色不同	3
安徽省2009年成考网上报名8月20日开始	3
集美大学2011年考研初试成绩查询开通	3
河南招办：错过网上填报志愿不能现场补报	3
2009年杭州市中高考禁噪管理开出首张万元罚单	3
高技术人员赴英签证需雅思成绩	3
名师指点：想要考研拿高分还得紧抓专业课	3
17日录取现场开放日，四川老少边区代表来参观	3
2011年上海市成人高校招录21日开始	3
湖北高招体检本月开始，体检前避免睡眠不足	3
“避热就冷”好就业，小语种创造大前途(图)	3
时评：公务员“八省联考”能遏制“考霸”吗	3
浙江6月26-27日文理科第一批填报高考志愿	3
热议：高考状元爱选经管专业正不正常？	3
海外之窗：海外留学呈现“3多”走势	3
2009浙江省高考文理科状元揭晓(组图)	3
澳洲八大名校介绍：阿得雷德大学	3
考研辅导日渐贵族化，几万元投入到底值不值	3
包管一切，高考前家长易陷“心理高原期”	3
08年中国雅思考生数量逾26万破历史纪录	3
人民币升值：留学是否真的能省钱？	3
上海高考志愿填报10日开始，模考分数如何参考	3
迈入五月天，考研大纲出来前数学如何复习	3
南航2010年计划招收飞行学员500名	3
江苏省09年1月自学考试日程安排表	3
揭开：美国穷人爱“蜗居”城里原因	3
玩转赌场：几乎毁掉华尔街的数学怪才们	3
2009年福建考生高考成绩普遍高于去年	3
考研倒计时50天，如何高效率复习公共课	3
趣味测试：2010年你白过了吗(图)	3
热门学科大揭秘：金融外贸类专业就业实情	3
北京12月1日高考报名，预计人数低于8万	3
趣味：爱因斯坦出的测试，只有2%的人能答对	3
高考临近青岛31名高中生保送进名校	3
上海有高考家长瞒着孩子偷偷送考	3
具有推荐保送生资格的17所外国语中学名单	3
名师指导：考研数学失败五大原因调查	3
重庆大学2008年高考录取结果查询	3
陕西西安2010年10月自考报考时间通知	3
名师辅导：09考研政治选择题答题法宝	3
2010年自考金融理论与实务笔记(五)(4)	3
南京邮电大学2011年自主选拔录取方案公布	3
SAT推出报分新政，考生可选择提交分数	3
取消中考综合素质评价可能变成“拼爹游戏”	3
高考考砸了，憋在家里几天不出门怎么办	3
北京建筑工程学院2011年新增三个专业	3
名师指点：考研复习资料如何选择	3
广州2010年高考一模分数线出炉，470分能上本科	3
浙江高招“一本”20日尚可补报志愿	3
二本三本院校被降分，“国内留学”分流本科生源	3
广东：填好2B补录志愿，搭上本科末班车	3
北京2010年4月自考补报名22日开始	3
释解学生疑惑：赴澳考“雅”还是考“托”？	3
美媒：“海归派”在中国势力逐渐壮大	3
印度4岁“俯卧撑帝”40分钟做1500个(图)	3
09年武汉中考没有大变动，仍为“分科拼盘”式	3
经验分享：考研追梦，在那弹指一瞬间	3
2008年宁夏成人高考成绩开始查询	3
盘点：与衣食住行相关的高考专业及开设院校	3
中新建交20周年，新加坡留学再度升温	3
山西同等学力申硕全国联考开始领取准考证	3
演员张一山、杨紫通过北京电影学院三试(组图)	3
数学考倒上海考生，五校联考引发理科难易之争	3
考前10天如何与高考时间全方位接轨	3
高招监督覆盖面广，家长考生均表示满意	3
趣味测试：你是个合格的家长吗(图)	3
名师指点四六级复习：听力之最终绝技	3
2010年考研英语大纲阅读理解A命题理论分析	3
菲律宾高考揭秘：废除统考，择校考忙坏考生(图)	3
09北方工大400份爱心礼包助贫困新生入学	3
2010年青海尖扎县高考报名情况及上线人数	3
2010年山西省艺考统考成绩揭晓	3
艺考推介大会落幕，62所高校举行模拟考试(图)	3
云南考研报名10日起确认，考生踊跃报考	3
高分速成：考研英语作文超经典实用套句	3
司法考试备考：莫受5种情绪影响	3
福建九院校被定为全国独立学院	3
调查显示：八成家长关心孩子成绩远高于性格	3
逃课飙车同居，低龄留学多少风险未评估？	3
浙大加入清华五校自主招生联考，考题难度将降低	3
高中国家助学金每年1500元	3
讲述：出国留学第一年就成了“节日控”	3
厦门海关公务员考录对外咨询电话变更通知	3
2009年自学考试这些时间不要忘	3
华东理工大学确定2010年在沪自主招生方案	3
2011职称英语扫盲：备考辅导5问5答	3
看到绿丝带有事您说话，爱心送考车队正式出发	3
专家解析：南京大学2010年计划扩招500研究生	3
不能忽视鲁迅作品的语文教育价值	3
香港大学内地招生300人左右，重点看面试成绩	3
最牛女生宿舍：考耶鲁进清华七朵金花绽放(图)	3
范文赏析：GMAT与GRE满分作文揭秘	3
江西2010年高考录取结果查询系统开通	3
中学生留学大百科：加拿大中学优势	3
北京舞蹈学院7月、8月加试专业课	3
为防控甲流教委发通知，国庆前学生军训可推迟	3
中国矿业大学(北京)2010年本科招生章程	3
南方科大正式开学，成都首吃螃蟹学生坦言纠结过	3
2009年考研国家线有望4月8日公布	3
2010吉林高考文科前200名、理科前308名出炉	3
摆脱消极因素，五招教你有效利用考研复习时间	3
高考房预订提前启动，酒店留吉利房给考生	3
郑州大学2008年高考录取结果查询	3
福建2010年成人高考报名现场确认9月1日开始	3
百名陌生同学送祝福，大一女孩度过最难忘生日	3
中南大学2011年本科招生章程	3
2010年北京市中招录取普职比为7.3∶2.7	3
湖大研究生复试16日启动，2010年新增200余名额	3
美中产家庭抚养孩子18岁要花147万元人民币	3
青岛籍大学生20日可申请生源地助学贷款	3
6所港澳高校贵州招生咨询会4月20日举行	3
体育成绩不合格不得报考各类高级中等学校	3
高考加分项目瘦身，奥赛省一等奖没有加分资格	3
黑龙江2010年高考体检取消乙肝检测	3
中国科学技术大学2012年研招简章目录书目	3
电子科大西南交大开始09年自主招生	3
美国教育部副部长：注重鼓励学生独立思考	3
金融危机后遗症：欧美大学过起窘日子	3
九成受访大学新生感觉过渡难，四方面存在问题	3
雷闯下周正式前往交大读研，校方表示绝不歧视	3
2009年江苏省“小高考”内容小幅调整	3
海南在职人员攻读硕士学位考试16日网上报名	3
北京08年高招本科录取率达到43.74%	3
山东本科批志愿填报结束，高考录取7月2日开始	3
高职志愿：选院校和专业要拉开梯度	3
别样家长会：老师唱独角变成三方恳谈(图)	3
台湾国家司法考试报考人员可在台北提交材料	3
精彩推荐：学习进化论，从高考到考研	3
2010年北京农学院硕士一志愿录取考生免交学费	3
名师指导：2012年法律硕士六点注意问题	3
北京2010年4月自考1月5日开始报名	3
时评：大学排行榜折射多元文化	3
2009年北京10月自考瑞雪中平安结束	3
高考最后两周冲刺：数学语文加分技巧	3
世界级围城：各国人民的移民青睐地(图)	3
过来人自主招生复习经：以不变应万变	3
江苏南京四大名校全部进驻河西新城	3
湖北省2009年成人高考开始录取	3
2011年重庆中学试点117门自选课	3
提醒：独立学院需要家庭有一定经济能力	3
广州高考状元共同点：家庭轻松自由多	3
博览会参展院校：英国威尔士班戈大学	3
提醒：中考生需定位合理，志愿两头需留有余地	3
杨澜公布赴台采访老照片，双颊圆润似董洁(组图)	9
梁羽生金庸也曾打过笔战(图)	9
章子怡过32岁生日，写博客自曝无新恋情	9
朱德庸：几乎不开空调，传递绿色生活体验	9
黄舒骏上海个唱发布，嘉宾吴秀波提前助阵(组图)	9
陈伟霆“禁欲”无难度，空肚表演劲歌辣舞(图)	9
李鑫雨青春代言，续写与高尔夫的不解之缘(组图)	9
金巧巧名誉案终审判决，宋祖德兄弟又输了	9
电影宣传曝明星性情：高圆圆文艺孙红雷很爷们	9
蔡淑臻坐收一桶玫瑰，与张孝全同煮催情大餐(图)	9
乔治男孩提前出狱，清瘦一圈眼袋变小(图)	9
不雅照又被当笑谈，颜颖思腹部微隆避记者(组图)	9
车晓清瘦亮相大秀婚戒，打破怀孕传闻(图)	9
红会换“将”与郭美美无关，王伟改任兼职副会长	9
张学友赴赌城机场发红包，莫文蔚默认发展新恋情	9
刘嘉玲称工作令其容光焕发	9
韩剧收视综述：SBS台气势上升，前十名独占五席	9
滚石票选十五大鼓手，斯塔尔落户星光大道(组图)	9
妮可-里奇网上分享美发心得，推出自家品牌首饰	9
无休艺人林苑蓄势待发，新转变值得期待	9
重塑雕像的权利9号专场，首次5人登场演绎新歌	9
铁娘子乐队哥伦比亚巡演，无票粉丝引发骚乱(图)	9
《无间道》班底打造《大搜查》配角都是大明星	9
第67届威尼斯前瞻，国庆档三大片提前会战(组图)	9
张柏芝最新孕照曝光，两度流产惊恐护胎(图)	9
麦当娜与年轻男模烛光晚餐，母子恋浮出水面(图)	9
设计师曝赵薇身材比例不好，周韵礼服值50万(图)	9
唐季礼拍影视双版《岳飞》，黄晓明天价出演	9
吴君如夫妇携女亮相，3岁爱女抱公仔不怯场(图)	9
组图：王力宏自导新歌MV，与上原多香子亲密共舞	9
李玉刚与范小宁分手，传闻恋上刘德华亲戚？	9
本山传媒员工：没听说赵本山入院，公司正常运转	9
弃恶搞选唯美，孙周首玩网络电影《相对论》(图)	9
“老白”归来，沙溢疑似“转会”华谊	9
侧田暂别香港演唱会状态不佳，台上求婚难产(图)	9
范冰冰最新时尚大片，演绎性感妩媚英伦风(组图)	9
张嘉儿视“猪扒港姐”是测试，笑称自己已过关	9
徐子淇低胸露腰惊艳全场，力证未孕不与梁洛施比	9
彭坦春晓拍时尚大片玩性别反串(图)	9
大S红裙亮相秀香肩，要向小S学习渴望生子(图)	9
赌王何鸿，入院接受手术，目前仍留医情况稳定	9
俞灏明烧伤后面临身心重建，，伤口疼痛情绪不稳	9
《蜗居》登陆北京说房事，海清：不能为钱当孙子	9
东莞万达影城回应媒体对IMAX影厅不实报道声明	9
方宏进：望事情尽快解决，向合作伙伴道歉	9
蔡少芬携夫恩爱出席电影首映，低胸着装老公御准	9
萧敬腾打篮球头部受伤，确诊为轻微脑震荡(图)	9
组图：秦子涵新写真曝光，淡雅婉约小女生气十足	9
尚雯婕现身时尚盛典，造型依然很另类(图)	9
传小陶虹24日到预产期，却未入院待产(组图)	9
国家男篮孙悦深夜幽会富家女(组图)	9
徐乃麟自曝勤练健身为不老秘诀(图)	9
陈一冰正式承认与何雯娜分手性格不合无关小三	9
《步步惊心》今晚大结局，权力与爱情故事精彩	9
福布斯揭榜上影节“红毯后”，张雨绮江一燕上位	9
央三大换血《挑战主持人》停播，4档节目转一套	9
米雪球场展欢颜，球迷掌声悼念尹志强(图)	9
纪念梅艳芳45岁生忌，何韵诗流露思念之情(图)	9
高群书《四大名捕》角色解析，四主角各领风骚	9
王朔一见钟情恋上周迅，房祖名是介绍人(图)	9
《等到胜利那一天》热拍，秦怡病中演绎战火绝恋	9
童蕾真情讲述《迷人往事》，外柔内刚显女性魅力	9
陈意涵力挺新团体COLOR，获赠裸男拼图不敢拼	9
齐魁：环保从自身点滴做起，带动周围人投身环保	9
“绯闻女孩”恋上“吸血鬼王子”？(图)	9
好莱坞续集凶猛，史无前例推出近30部大片(组图)	9
组图：小沈阳春晚人气高，跪地磕头谢恩师赵本山	9
那英“那20年”巡演海报曝光，沉寂七年颠覆形象	9
罗京承认患病否认需要动手术治疗(图)	9
方力申阿娇宣传电影秀亲密，邓丽欣大方不吃醋	9
周秀娜指傅颖搏宣传，嫩模纷纷否认自己是小三	9
组图：巩新亮家居大片曝光，性感欲女刮质感风	9
组图：J女郎江语晨秀美腿，否认有周杰伦家钥匙	9
郎朗时刻等待祖国召唤首张精选集献礼奥运	9
组图：方文琳青春依旧，响应公益担任大使	9
孙宁王学兵甜蜜秀新婚，当众喂吃冰淇淋	9
大S：喜欢血可以喷到身上的运动	9
陈慧琳拍卖高跟鞋行善，开心得到新婚祝福(图)	9
陈小春应采儿今日情人节在美国赌城注册结婚	9
Jay-Z自曝与碧昂斯秘密结婚曾惹怒亲友	9
预告：24日10时半朱丹吴健吴毅聊《女主播》	9
第22届香港书展7月开幕，林青霞将演讲戏梦人生	9
吴镇宇爱巢装修尾数未清被追讨逾120万(图)	9
《流星雨》泉州签唱人气爆棚(图)	9
顾长卫新片《魔术时代》正式立项(图)	9
海清《追捕》首演动作戏，女版“高仓健”很能跑	9
徐千雅新造型主打华丽红色，凸显中国概念(组图)	9
冯小刚自传《我把青春献给你》上市	9
潘玮柏演唱摔伤韧带：是歌手就不怕死在舞台上	9
张雨绮首谈“大小恋”希望他幸福否则我会牵挂	9
周迅被传与富家子弟同居并怀孕，经纪人：不评论	9
赵本山为舟曲捐80万，参与公益事业由来已久	9
刘青云称香港新生代演员太少，没绯闻不怕偷拍	9
董卿称正在研读易中天，网友拍砖戏谑其装深沉	9
梁天：曾和葛优联袂报名春晚小品，惨遭枪毙(图)	9
台湾偶像剧一周收视：《痞子英雄》重磅出击	9
亚视也跟速配风，《挞着》进行公开招募(图)	9
麦当娜9月发行精选集，爱女为母献MV处女秀(图)	9
黄奕首度承认与姜凯分手：感情已走到尽头(图)	9
周丽淇生日行善，歌迷为其办婚礼让人感动	9
张国立代言“初元”营养液，消费者委托王海起诉	9
夏雨袁泉携手风雨十年路(图)	9
林俊杰曾闪过转行念头，自爆喉咙失声半年	9
杨颖正式入禀高等法院，控告《3周刊》诽谤	9
贾静雯争女儿打官司花光积蓄	9
孙燕姿新加坡开唱，出品公司与主办方撕破脸(图)	9
马苏《女人如花》受关注，厂花惨变“苦菜花”	9
组图：Super，Junior新专辑造型曝光，集体大变身	9
张涵予不知《风声》结局，与高手飙戏很过瘾(图)	9
黄小蕾宣传《三十而嫁》，称找圈内人不靠谱(图)	9
韩庚卷入抄袭风波，新歌被指酷似神起允浩作品	9
迪庆否认赞助娜杰婚礼3000万，称未破坏环境(图)	9
“花儿”海搜抢先机，目标锁定六旬吉他奶奶(图)	9
高价换高清到底值不值，电视台主持人遇挑战(图)	9
吴彦祖接受吴君如访问，称已认定Lisa是未来老婆	9
杜汶泽“弹簧人”造型拍广告：感觉像在飞(图)	9
汪小菲难适应被狗仔跟踪，小S老公传授“战术”	9
于震做客《最佳现场》，讲述从艺经历(图)	9
伊能静曾遭女助理海扁，被指作风差圈中人缘不好	9
陈冠希亲证与张柏芝飞机上合影：照片在她手上	9
郑伊健玩“三不”，蒙嘉慧心冷	9
尤勇何政军《沧海》成死对头，二百五对神经病	9
陈紫函化身高贵新娘，古韵气质显摩登姿态(图)	9
组图：陈豪被黑白内衣女模围攻，佘诗曼不惧猛男	9
为打理弟弟生意，黎姿无憾退出娱乐圈(图)	9
娱乐圈才揭“毒山”一角？，孙楠怒斥“卖家”说	9
老赵又换“经纪人”，传闻内幕两岔着(图)	9
图文：杨威杨云三亚盛大婚礼-黄玉斌百感交集	9
他们支撑着香港娱乐业：影视大亨-邵逸夫(图)	9
小S感慨生够孩子，自称以后要好好享受性爱(图)	9
里尔-韦恩拖拉三年终服刑，2007年藏械被抓(图)	9
成龙新片内容疑外泄，自称电检员网上曝料	9
陈慧琳怀孕三个月，趁没大肚猛穿漂亮衣服(图)	9
李湘怀龙凤胎？，经纪人斥商家炒作	9
音乐家维权，乔羽谷建芬我们的歌不能随便唱	9
组图：戴佩妮台北筹备开唱，金曲歌王萧煌奇助阵	9
英电影杂志选最伟大角色，皮特夺冠周润发排33	9
前女友牵出隐秘旧情，汪峰为5岁女儿做亲子鉴定	9
《万凰之王》开播雷点多，胡杏儿浓妆出演奸角	9
黄奕容祖儿《青春舞台》戏内为敌戏外姐妹(图)	9
陈琪谈娱乐圈励志书：，有一种精神叫“坚持”	9
光线斥巨资做乐坛推手，音乐人激辩公益合辑模式	9
组图：吴尊挺小猪全裸无聊说，不愿为戏牺牲色相	9
传《神奇》因剧本问题停机，上影称正常拍摄中	9
李小冉写微博声明称四年来一直遭威胁	9
锋芝五年婚姻到尽头，赌爱11年历经两离两合	9
陶红谈人生展魅力女性，坦言自信的女人最美丽	9
李金斗上农民春晚捐藏品做吉祥物	9
汤灿啤酒广告火热播出(附图)	9
马琳离婚案延期，宝马车送教练被指转移遗产(图)	9
吴宇森携夫人抵台宣传，欣赏胡军仗义感性(组图)	9
钟楚红否认接戏复出，丈夫生前事业交人处理(图)	9
谢晋去世前夜喝过酒，刘晓庆痛哭缅怀恩师(图)	9
蔡琳再当“女主播”，零片酬助阵张赫(组图)	9
董璇酷暑街头做环保，为私家车主赠送公交卡(图)	9
陈奕迅自曝看片三次为侧田“验伤”	9
张艾嘉郑元畅探访印度贫困儿，分享希望幸福(图)	9
台湾“综艺教父”王伟忠在杭开传媒公司	9
黄长兴透露黄长发将任职面包店市场策划(图)	9
《家常菜》将上星，黄志忠转型演绎绝版好男(图)	9
孙兴经纪人发声明，对不实报道保留诉讼权利(图)	9
刘嘉玲苏州别墅房间达15间，市值1700万(图)	9
罗志祥网聊堕入“桃色陷阱”：我是蟑螂打不死	9
组图：范冰冰于小伟情侣装亮相谈《胭脂雪》	9
刘媛媛担任亚运会志愿者爱心大使	9
葛优担心观众审美疲劳，称明年不会这样接戏(图)	9
林志颖加盟中国天荣F1摩托艇招商银行队	9
“虞姬”海选初试结束，渝女郎想演“虞女王”	9
组图：群星出席好友婚礼，郭富城证婚没请熊黛林	9
谢霆锋拍时尚大片，称陈冠希有事可以直接找他	9
嫩模陈静仪被曝已是一对子女的妈妈	9
组图：裴蓓作客《咏乐汇》幽默机智笑煞李咏	9
好男儿与众多粉丝共迎“白色情人节”	9
卫兰卫诗隔空庆生日，王菀之吴浩康盼卫诗早归来	9
好友揭梁洛施解约内幕，英皇恐怖10年死约(图)	9
央视批评吕丽萍“反同”言论，同性权利不容侵犯	9
诗雅期待桃花运，被算出将有异地恋不排除闪婚	9
组图：黄小琥09再度巡演，“师兄”萧敬腾助阵	9
《金大班》闹双胞案，白先勇称范冰冰版不合法	9
陈慧琳风光大嫁，宣布“造人”为头等大事(图)	9
星皓公司否认林嘉欣退出娱乐圈，称新合作更自由	9
《窃听风云2》18日上映，刘青云亲热戏尊重女方	9
艾薇儿北京个唱有望和丈夫Sum41主唱同台	9
“离婚门”成09娱乐关键词，“小三”层出不穷	9
张紫妍原经纪人刘长浩被警方立案调查	9
每周星闻播报(02月23-27日)：港台篇	9
阿娇被目睹积极练舞，为复出做最后准备	9
陈慧琳大婚与歌迷合唱，一切很美只因有你(图)	9
章子怡有望出演《欲望大明宫》杨贵妃(图)	9
成龙曾一晚赌光100万，大骂儿子令他蒙羞	9
邓超孙俪带“孕”完婚，新娘现场感动落泪	9
《非常了得》现女版姜振宇，封新城：光头是惊喜	9
组图：唐禹哲爱心餐厅做服务生，现场制作茶点	9
杰克逊私人医生默里过失杀人罪名成立	9
李玟金马奖战衣选定，由高层从台速递到港(附图)	9
飞轮海：我们和F4是“接力赛”，接过他们的枪	9
郭富城专访：“我一点也不怕老”(图)(2)	9
韩寒回应陈文茜“肤浅”说：我不跟女生争辩	9
剧组：我们忠于原著，红学家：你们没看懂原著	9
李光洁王珞丹或再度合作出演山楂树之恋(图)	9
《娱乐现场》关注夺金川音帮，李宇春力挺师妹	9
萧亚轩娇羞看40万示爱广告，神秘男被疑旧爱(图)	9
伊能静甜美亮相，闪耀夺目歌声动人(组图)	9
史可产后高调复出，签约华谊雍容亮相(图)	9
组图：朱莉亚-罗伯茨玩亲民，神采奕奕气色好	9
梁静茹出嫁戴佩妮当伴娘，向歌迷保证永不退出	9
阴奕彤优雅知性写真，白色透视装现黑色内衣(图)	9
组图：金南珠《逆转的女王》三款正式海报曝光	9
北京奥运“无与伦比”，张艺谋解秘闭幕式狂欢夜	9
辣妈茱莉杂志内页曝光，俏皮鬼脸很母性(组图)	9
组图：王丽雅穿背心示范跑步机展现运动细胞	9
齐秦手捧“心肝宝贝儿”，微博感谢关注及祝福	9
陈慧琳母子亲密亮相，朋友送和牛有关礼物	9
小章捐款门全都怪ViVi，富商男友变贪财业务员	9
李玟与未婚夫亮相秀恩爱，传婚宴将邀好莱坞明星	9
孙红雷笑言最欣赏林志玲胸部与美臀(图)	9
梁静茹在菲律宾长滩岛完婚，李宗盛担当主婚人	9
茱丽叶-比诺什现身上海，接受《可凡倾听》专访	9
王菲赶赴成都，护送助养灾童平安回家(图)	9
经纪公司证实袁泉喜得千金，娱乐圈再添虎宝宝	9
缺席邓超孙俪婚礼，赵本山赠书法“百年好合”	9
新浪影视点评团22日为《赤壁》下最新打分69.4	9
范冰冰20万包机领奖，扬言32岁前出嫁(图)	9
言承旭日本获奖人气高，千名粉丝留机场见偶像	9
袁鸣低调生子被曝3年前结婚，身体恢复后就复工	9
组图：陈小春应采儿香港婚礼，新郎新娘入场	9
朱玲玲盼霍启刚郭晶晶年内结婚，想尽快抱孙子	9
郭晓冬携妻儿陪丈母娘过年，曹颖坐月子乐享团聚	9
成龙捐资100万认养大熊猫“成成”“龙龙”(图)	9
电影票房今日冲刺100亿，细数百亿背后的痒与痛	9
组图：阿尔芭红色短袖秀星范，小女儿犹如洋娃娃	9
罗京亲证病情不严重明年复工	9
女星珍-西蒙斯去世，曾主演《王子复仇记》	9
许志安被曝为甩女友追旧爱出“贱招”(图)	9
锋芝今日返港夺子大战正式打响，张柏芝志在必得	9
郭敬明再掀圈钱攻略，多部主编漫画即将推出	9
张之亮将携《肩上蝶》亮相法国戛纳电影节	9
乐嘉《非诚勿扰》首次变身男嘉宾，支招摇摆爱情	9
滨崎步香港大吃潮州菜，肚饿难忍连闯红灯(图)	9
新《还珠》主角未定，湖南卫视发言人斥谣言	9
安以轩暗讽大S，姐妹淘似决裂	9
高云翔新造型抢风头，电影首映遭媒体围堵(图)	9
林志玲贴胡子反串卓别林，学橡皮筋变魔术被难倒	9
吴尊赶戏没时间陪老爸，4天睡不到10小时	9
马丁和鲍德温将主持奥斯卡，老将注入喜剧元素	9
高晓松狱中翻译马尔克斯，众网友赞其有才	9
黄秋生：烂片丛中过，性情心中留(组图)	9
年底演唱会老将PK新秀，流行乐演出市场渐入高潮	9
阿娇谈复出：不开心那段时间学到很多(组图)	9
日本情歌第一人高英男因肺炎病逝，享年90岁(图)	9
凌峰提老友赵宏琦感伤，因曝病情得罪凤飞飞(图)	9
组图：歌迷中山追寻杰克逊足迹，女粉丝激动落泪	9
胡静妻凭夫贵受封马来西亚拿督夫人(图)	9
关心妍男助手女性装扮引热议，维护其并未伤害人	9
周博贤改《年度之歌》变《悲歌》，调侃香港热潮	9
何辉举行注册仪式，自认“当时头脑一片空白”	9
刘德华曾被黑帮用枪指头，为保护爱妻不认恋情？	9
酷玩香港唱卡拉OK减压，，称明年推出新碟(图)	9
乐基儿为品牌服装站台，回避与黎明不和传闻(图)	9
TVB花旦邓萃雯40年来情路坎坷(组图)	9
陈坤：《花木兰》的确很烂，我和赵薇尽心了	9
杰克逊老爸争遗产，每月要抢1.5万美元(图)	9
谢楠化身美女特派员，单车宅急送音乐好礼(组图)	9
详讯：新人十指紧扣，开始拍摄幸福照片	9
蔡依林勇夺新城五奖，罗志祥潘玮柏同场打气(图)	9
综艺：有线台完胜四大电视网络预示革命到来	9
Mandy，Lieu拒与陈柏霖复合，感情事随缘(图)	9
黄宗泽胡杏儿同台获奖被王祖蓝玩(组图)	9
后街男孩中旬来华，先研究“小虎队”视频	9
剧组曝张柏芝探班《十月围城》，成功怀上第二胎	9
组图：张韶涵南宁遭歌迷围堵，见面会被迫推迟	9
张柏芝专访续集离奇叫停五大猜想(图)	9
“沙和尚”阎怀礼病逝享年73岁	9
刘德华：我去好莱坞早过成龙李连杰(图)	9
《首映》寻找《东邪西毒》洪七妻子饰演者白丽	9
韩寒下月当主编，杂志定名《独唱团》	9
MJ逝世一周年东京办展览，粉丝可陪珍藏品过夜	9
皮特新片将首映，与朱莉为戛纳电影节吵架(图)	9
陈凯歌：拍《赵氏孤儿》找个靠得住的朋友(图)	9
《查美乐》成剩女宝典，女观众总结四招夺男秘籍	9
郭敬明再陷抄袭泥潭，新书被轰仍是抄袭(图)	9
羊城晚报专访大S：从23岁开始“忘掉年龄”	9
林宥嘉广州会歌迷，称过情人节很恐怖(组图)	9
王媛可《倚天屠龙记》扮侠女，亦正亦邪很可爱	9
葛优专访：我真的有“怂样”，顶多还能再演十年	9
传资助梁汉文娶妻，陈奕迅：有钱留着买奶粉(图)	9
BOBO组合《全城热恋》独家首播(图)	9
郭德纲主持访谈节目，称语言不通无法采访周立波	9
陈冠希忧安全拒返港，干爹黄秋生回避话题(图)	9
章子怡秋雨中慈善，郭德纲“内鬼”身份被识破	9
方静复出写博送新歌谢观众	9
台湾偶像剧一周收视：《终极三国》爆笑出场	9
开幕式港星阵容曝光，刘德华容祖儿谢霆锋亮相	9
李嘉欣与姐姐吃晚餐，墨镜遮素颜淡定任拍(图)	9
伍佰《太空弹》受科幻小说启发，被作者称赞(图)	9
曹格回家乡马来西亚见歌迷，自觉亏欠歉疚(图)	9
周立波力荐“断臂钢琴师”刘伟进上海交响乐团	9
台湾女星傅天颖割腕送院，怀疑老公与女艺人有染	9
“非常完美”演唱会曲目揭晓，30首金曲回顾20年	9
导演主演齐为志玲护航，孙红雷称林志玲演得最好	9
李学庆杜鹃撑场时装周，创秀场最高身价(组图)	9
《人间》三周年重装升级，全新舞美震撼出炉	9
华谊明星汇力打环保牌，张译街头倡议绿色行动	9
陈慧珊“为了自由”不再回TVB，在内地交流更好	9
盘点亚洲女星闯日必杀技：漂亮是永恒的通行证	9
许玮宁代言睫毛膏，涂睫毛液不让阮经天帮(组图)	9
传快女杨洋早与天娱签约，PK女王曾当小三	9
章子怡2000万拍广告，被封内地吸金天后(图)	9
吴镇宇谈北上经历大倒苦水，拍恐怖片“伤不起”	9
麦当娜精心打扮被嘲似清洁工，领养案待判决(图)	9
罗凯珊发脾气被指EQ低，回应有误会自我检讨	9
黎姿讨好媒体派送礼品，赞女明珠两颗蒙天赐(图)	9
《刀尖上行走》上海热拍，高希希大改剧本(组图)	9
《风语》央视将播，郭晓冬戏里戏外顾家好男(图)	9
刘孜华服亮相，新颖设计玩转明星汇(组图)	9
《山楂树》谋女郎选拔艰难，剧组曾遭演员排斥	9
馋宗大师沈宏非对话洪晃：年夜饭先吃人后吃菜	9
钟丽缇挺大肚捞金，高跟鞋豹纹袜显辣妈本色(图)	9
章子怡“泼墨门”硝烟未散，又陷“诈捐门”	9
亚洲唯一杨紫琼上美女榜，被形容为武术女王	9
《锣鼓巷》英文版片花曝光，王刚领衔夺宝戏(图)	9
孙志浩舅舅曝贾静雯曾发生“不堪的事”	9
赵又廷曾试镜《篮球火》被退货(图)	9
姚笛谈裸婚称“裸”不了，对方“裸”没问题(图)	9
陈慧琳放下儿子陪老公浪漫倒数	9
龙丹妮升官不出走？水落石出就在10日	9
传曹颖由于身体原因将暂停所有工作	9
毛毛童年时父母离异，不知道自己生肖	9
罗百吉名下夜店涉毒遭警方突袭，自称店面已转让	9
威尼斯电影节李安迟到打乱开幕式阵脚(图)	9
蔡依林被誉“蔡抄抄”，三招抄袭出个天后(图)	9
戴军怕掉份儿，穿3万元西装出席时尚活动(图)	9
陈奕迅夺奖拒与周杰伦比较，赞对方有天份	9
孙燕姿助阵名包活动，订做独一无二手提包(图)	9
曾志伟与关淑怡儿子脱离关系，不怕见“私生子”	9
吴京自导自演动作影片，郑中基加盟出演	9
郭台铭携妻女郊游踏青，曾馨莹二胎或是女儿(图)	9
旭日阳刚要解散单飞？，经纪人否认传言	9
《型男志》2011寻找MJ新锐型男网络甄选启动	9
宝黛钗为两会代表献礼，于小彤上演魔术处子秀	9
陈坤：15年艺路学到做事老实，不会恒定忧郁下去	9
沙溢胡可20日办婚礼，“佟掌柜”担任主持	9
酷龙成员具俊晔自曝曾注射过量肉毒素引副作用	9
《我是哪里人》首映，杨恭如谈“北漂”感受	9
《守护Boss》池城当选最想一起听课明星第一位	9
任程伟成荧屏收视保证，明年好戏连连(图)	9
大张伟新歌《范儿》首播，高呼娱乐要有范儿(图)	9
各大卫视各出奇招，跨年晚会成赛歌大会(图)	9
陈伟霆不见阿Sa也“激情”，郑希怡称谢霆锋宅男	9
周杰伦佛山个唱预售火热，翻版周董演唱拉票(图)	9
张柏芝密会尔冬升，开百万港元低价谋复出	9
郑裕玲宣布与吕方分手，相恋十几载难成正果(图)	9
周冬雨“闭关”迎北电复试，期待最后顺利过关	9
张涵予爱收藏古董家具，汪涵：满眼都是诱惑(图)	9
组图：章子怡热衷环保事业，沙漠之旅写真	9
“断臂”富大龙向原型学用嘴梳头，梳出观众热泪	9
刘德华：我命好，她从不埋怨	9
李小璐回应绯闻：不会找韩庚做男友	9
实录：白灵畅谈闯荡好莱坞，美丽只是自己的一面	9
组图：袁立新恋情甜蜜稳定，长假疑携子看演出	9
《锣鼓巷》首日收视飘红，王刚PK刘威技高一筹	9
主持人直播抠鼻子纯属网友恶搞，央视要揪出内鬼	9
已故漫画家丁聪专访：画漫画有个屁用！	9
侯佩岑赚钱多未婚夫退婚？，经纪人证实明年结婚	9
韩彩英接新剧变时尚女编辑，有望搭档金荷娜(图)	9
广州“亚运天使”八强出炉(附图)	9
珍妮弗-加纳平民打扮夺“最佳名人孕妇”(图)	9
信《降龙乐章》MV首发，露胸肌展健美身材(图)	9
组图：张学友迷你音乐会唱整晚，惋惜无缘看世博	9
印度导演宣传恐怖片出新招，独自看完获一万美元	9
组图：韩国涉毒男星朱智勋入伍，向影迷敬礼告别	9
组图：韩艺瑟代言咖啡店秀甜美，阳光笑容显娇媚	9
乐嘉将抵长沙解读爱情密码，为情侣答疑解惑	9
刘德华等将为慈善亮嗓，陈好沙宝亮探望聋儿	9
姚晨受邀联合国难民署，探访马尼拉(图)	9
陈慧琳携夫闭关全速造人，婚后两日足不出户(图)	9
组图：陈奕迅High唱万人工体，引爆十一演出热潮	9
陈坤与粉丝热线交流，期待“桃花朵朵开”(图)	9
众女星同声力挺阿娇，称其勇敢应多给空间(图)	9
《欢喜冤家》议买车or买房，柳岩谈前男友落泪	9
黄海冰再发声明斥《岁月骄阳》剧组恶意炒作	9
阿娇开发布会正式复出，笑容满面明显露怯(图)	9
陈慧琳低调筹备婚礼，六克拉婚戒是镇家之宝(图)	9
陈楚生华鼎盛典稳唱电影主题曲	9
齐秦自传书中自曝与王祖贤多次假分手(图)	9
“江姐”丁柳元亮相重庆，自曝最爱小面	9
范植伟再次道歉，称换女朋友很正常(图)	9
新《水浒》获总局批准，吴子牛导演亲定年中开机	9
妈妈级粉丝追星也疯狂，专家解读“中年叛逆”	9
张东健高小英婚纱照曝光，成为关注焦点(组图)	9
刘烨房产官司开庭，买房四年没房产证	9
“搞笑达人”欧弟炼成脱口秀最红主持	9
周星驰旧爱单身过圣诞，莫文蔚血拼于文凤喝咖啡	9
爽朗于明加成时尚新宠，牵手林保怡打造潮流经典	9
预告：4日1430直播陈好新专辑《幸好》发布会	9
虎年春晚首次带妆彩排，小虎队惹观众眼泪飞(图)	9
音像协会唱片工作委员会奏响拯救音乐新篇章	9
周杰伦缺席金曲奖遭炮轰，承诺明年一定到(图)	9
林志玲出书《志玲美人计》传授丰胸秘技(图)	9
王心凌宣传新碟炒情伤，前男友曝其曾劈腿(图)	9
六小龄童生日变闫怀礼祭日，欲写书纪念师弟(图)	9
今年捞金近亿？周华健澄清：我没挣那么多钱	9
林熙蕾经纪公司年会大手笔捐6位数大红包(图)	9
央视斥“剧”资明年粮草足，花费16亿个个大制作	9
刘嘉玲又怀孕了？，希望这次是真的	9
音乐“广播权”收费年内有望突破0元(附图)	9
体操美女柳金赛场夺金，私家相册展场下魅力(图)	9
柳岩上节目施展百变功力，挑战出演悍妇变怨妇	9
演员罢工箭在弦上，《变形金刚2》拍摄可能推迟	9
台媒曝言承旭关颖秘恋两年从未分手	9
刘德华轻搂爱妻返港，朱丽倩纤瘦无孕味(组图)	9
主办方表示新版《红楼梦》万事俱备，搭好景就拍	9
《通缉令》导演制作《玛姬》，全程记录人变僵尸	9
黄宗泽嫌全裸写真太闷，曝女友没胆穿比基尼潜水	9
董洁复工携子登场，期待重返大银幕	9
高虎走“最冷”红地毯，，畅谈《我的三十年》	9
乔振宇伊能静畅谈《浣花洗剑录》相互揭短(图)	9
索妮盛装出席慈善晚宴，公益主持两不误(组图)	9
陈法蓉豪门梦碎，男友负债累累玩失踪	9
周杰伦蔡依林同爱兰博基尼(图)	9
麦浚龙与女友住豪宅，阿娇懒理“旧爱”全力工作	9
组图：Super，Junior少女时代等助阵梦想演唱会	9
张静初马不停蹄赶宣传，争当娱乐圈新劳模(图)	9
众星云集新浪网络盛典畅谈新年计划	9
小仓优子前经纪公司涉嫌逃税遭起诉(图)	9
罗家英曝周星驰太爱钱，再合作可能性不大(图)	9
古天乐迎春抽空办年货，挑选鲍鱼满载而归(图)	9
蔡妍曝光与男艺人交往往事，称对方小心眼(图)	9
张卫健否认张茜再度怀孕：真的没有，有了一定认	9
组图：李琳李大双马尔代夫度假，疑办西式婚礼	9
周润发又要来内地烧钱，密会陆川或演刘邦(图)	9
组图：宋佳出演新版《西厢记》挑战崔夫人	9
图文：大S头戴皇冠化身女神--开心摆POSE	9
马雅舒高调二婚首次披婚纱，富豪洋老公飙泪(图)	9
丁建中春晚魔术成谜，自曝和刘谦一起长大是好友	9
梁洛施被曝准备生二胎，与李泽楷暂时不考虑结婚	9
刘青云新片《撕票》扮绑匪大汗淋漓(图)	9
韩国票房综述：《老搭档》爆冷，观影数超200万	9
王全安张雨绮领证时很激动，民政局爆料姚晨发炮	9
北大教授称“小沈阳热”有泡沫，暗讽郭德纲肤浅	9
侧田否认有新恋情，洪卓立伤口发炎再入院(组图)	9
历届香港小姐生存报告：红颜到底该什么命(图)	9
兽兽视频门频遭媒体揣度，日前获新进展	9
李准基公开回应违约案，指前东家恶人先告状(图)	9
大S连发吓人丑照，网友称其“彻底疯了”	9
2009福布斯中国名人榜大抄底，六见郭敬明(图)(2)	9
黎姿被证实怀龙凤胎，将择吉日在香港剖腹产	9
实录：《西施秘史》做客，尤小刚打造男版宫心计	9
艺术家黄宗江病逝，天堂里多了个“老顽童”	9
黎耀祥要陪儿子成长不到内地发展，称香港需要他	9
李宗翰大谈理财经：真情远胜财富(组图)	9
郑少秋不慎跌进深洞两次送医，郑欣宜被吓哭	9
韩寒《独唱团》终面试，20分钟卖2万2千册(图)	9
68岁瑞恩-奥尼尔被指控电话性骚扰20岁少女(图)	9
张东健高小英相恋两年，经纪公司发声明证实(图)	9
齐秦自曝电子产品狂人，笑称很有“间谍范儿”	9
粉丝期待《佳期如梦》续集，望冯绍峰改变命运	9
李彬阿雅联手辟谣：多点好节目少些乱是非(图)	9
阿Sa率师弟妹拍贺岁MV，牛气冲天(组图)	9
张铎《非常90后》里演绎时尚教师风趣幽默	9
《幻想》谜底揭开，罗海琼经历丛林冒险梦(图)	9
韩星金慧秀自贴时尚照，黑超大低胸显气质(附图)	9
袁泉李宗翰抵制酒后驾车(图)	9
众主创谈新《水浒》：翻拍是因为旧版过时了	9
赵本山：生病体会求生欲望，生命面前钱不重要	9
倪震偷情自毁前程祸及无数(图)	9
央视元宵晚会赵本山小沈阳有望“混搭”演出	9
组图：潘玮柏签唱会扮007，名模穿比基尼送香吻	9
陈奕迅玩命挣钱为父治病，徐濠萦名店扫货(组图)	9
韩星朴海镇京城拍戏，当采购员闲暇逛超市(组图)	9
六问《借枪》：命题作文下的别出心裁	9
赵雅芝优雅秀钻戒，不介意与阿娇一起拍戏(组图)	9
《生死线》将亮相广州，张译难逃“脏”命运	9
李嘉欣穿高跟鞋挺大肚宣传，漏口风称怀男胎(图)	9
张雨绮恋情告吹，《刀见笑》成“菲绮恋”绝笔	9
上海电影节推介会，江志强介绍《山楂树》卖片	9
华语电影传媒大奖提名公布，《天水围》领跑(图)	9
中国娇子新锐榜落幕，《我们生活的年代》夺双奖	9
王宝强张国强《津夜嘉年华》扭转顺溜大结局	9
组图：应采儿与陈小春秀恩爱，见黄晓明形同路人	9
央视曝光网站骗局，张铁林范伟王刚齐陷代言门	9
疑似王力宏同性激情照疯传，经纪人：没什么回应	9
巩新亮冬季温暖亮相，艳丽红裙挑逗视线(图)	9
传陈珊妮婚姻触礁，上节目不谈婚变事(附图)	9
王学圻典型军人作风，与岳父岳母感情深厚	9
赵薇被传想单飞做老板，经纪人急否认	9
《包青天之碧血丹心》片尾曲定阿桑未公开遗作	9
《遍地狼烟》征集片名，何晟铭诠释精忠报国(图)	9
小S笑言大S本是一匹狼，婚后被汪小菲驯服	9
周冬雨加入艺考大军行列，淘汰率高达99%	9
珠江小姐出炉，佛山美女夺冠：我美与身高无关	9
揭秘奥运闭幕式4大看点，数字解读演出背后(图)	9
周慧敏十万行头光彩照人，谢婷婷深V领抢镜(图)	9
汤姆-克鲁斯携爱女力挺凯蒂百老汇处女秀(组图)	9
赵忠祥再谈饶颖事件，自称50年没犯过一次错	9
韩剧隋朝屏风现毛泽东诗词，曾恶搞唐太宗(图)	9
谢霆锋陪张柏芝庆生日后再离港拍新片(图)	9
张柏芝驾车不慎撞人，助理透露将探望伤者	9
舒淇自曝出生时被母嫌嘴大，最想亲张学友(图)	9
《小家大事》收视再攀升，王学兵化身江湖骗子	9
鲍起静出院即复工，，坚持返亚视录像(附图)	9
李欣汝新写真曝光，梦幻如希腊女神(图)	9
港台主持人被叫停，吴宗宪缺席《舞林大会》	9
陈小春火爆争执，应采儿奋力阻止(图)	9
《企业家赵本山》京城遇冷，本山不受读者待见	9
吴宗宪以商人身份北漂，闭口不谈退出娱乐圈(图)	9
张承中出书鼓励Selina：让老婆受的罪更有价值	9
霍建起揭秘《台北飘雪》，陈柏霖童瑶演情侣(图)	9
薛家燕身家蒸发数百万，呼吁中国政府临危救市	9
甄子丹受访郑丹瑞谈女儿经，称维系家庭有窍门	9
梁咏琪有意与郑中基搭档拍古装片(图)	9
周迅走进课堂当“老师”，变身邻家大姐姐(图)	9
时尚达人廖婉洮秀风情，解读性感小常识(组图)	9
林熙蕾朱孝天疑复合，博客互贴爱狗照传情	9
王力宏王心凌现身跨年晚会，瑶瑶赶场警车开道	9
张靓颖变形记：从小酒吧到国际舞台(组图)	9
男篮国手幽会兽兽举止亲密，篮协谨慎回应恐重罚	9
歌手阿桑患乳癌昨日病逝，好友纷纷表示惊讶(图)	9
《初恋》北京热拍，金载沅自曝首吻戏献牛萌萌	9
高晓松刑期过半，狱中读书度日	9
素颜何超莲半夜购零食，着短裤亮相脚踩凉拖(图)	9
小宋佳获台湾版《VOGUE》邀请，入选亚洲新星力	9
梅尔-吉布森试图将醉酒驾车从个人记录中抹去	9
大S出嫁“超级愿意”，网络直播微博比记者更猛	9
《剑侠情缘》揭神秘面纱，定妆照首度曝光(组图)	9
《牧马人》上演“棍棒父子情”，于荣光掌掴曹磊	9
杨丞琳哽咽追忆已故好友许玮伦(组图)	9
杨乐乐自曝祖籍萧山，很想和汪涵在杭州开茶馆	9
张学友结婚十三周年，透露夫妻间相处秘诀(组图)	9
公婆支持离婚，称有贾静雯与男艺人暧昧短信(图)	9
组图：梁咏琪不愿公开恋情，生日绯闻男友未送礼	9
《画壁》曝光角色九美图，美人如花隔云端(组图)	9
盘点中国女星造型，威尼斯感受“唐人之美”(图)	9
编剧之生活与生存：被拖欠稿费，得不到关注	9
范冰冰王学圻被私奔，当事人回应“纯属诽谤”	9
罗志祥不怕继续交网友，称穿踩小人袜后工作顺利	9
韦唯演唱《走进南极》，成“海洋公益形象大使”	9
《超人马大姐》笑闹荧屏，科幻元素助马大姐蜕变	9
91版《天龙八部》“王语嫣”因诈欺被通缉(图)	9
许志安四老友明年合开唱，要请郑秀文当嘉宾(图)	9
李宇春首次证实林俊杰为男嘉宾，21日将大飚舞技	9
《子弹》剧情极尽残酷，青春没有对与错(图)	9
解析今年电视的潮流和趋势：红流泰流和网流	9
《让子弹飞》票房3天过亿，被指血腥口味重(图)	9
《窃听风云2》热映，古天乐叶璇“情逢对手”	9
周迅离巢华谊遭挽留，冯小刚为其量身定做女主角	9
《孽债2》阵容曝光，张默演盛天华不靠张国立	9
张国荣歌迷长情泪继续流，男粉丝呼喊“爸爸”	9
熊黛林与助手友人轻松逛街，笑语盈盈心情好(图)	9
汪小菲绯闻女友悬赏寻手机，恐泄两人密照(图)	9
组图：赵传南京开演唱会，老朋克装扮，脸连连	9
赵薇产后复出才两月，吸金已达上千万	9
《风雨桃花镇》北京关机，邓丽欣称暂无结婚计划	9
新浪影视点评团29日《叶问》最新打分79.6(图)	9
董洁：红不红无所谓，跟在别人屁股后面也挺好	9
张子枫与小小彬同台录节目，现场飙哭技感人(图)	9
郑渊洁称作家领工资可耻	9
兔年春晚寻求新意，宋丹丹将演海清婆婆	9
王京花被伍克波告上法庭，当事人未做回应	9
刘嘉玲贵妇打扮与好友晚餐，秀手上红钻(图)	9
小S内衣广告性感秀过头，疑遭央视封杀	9
《多情谷》亮相金鸡百花电影节民族题材受关注	9
《麦田》揭幕上海电影节，何平六年磨一剑(附图)	9
港媒曝谢霆锋同意离婚，已通过律师发离婚协议书	9
香港先生评选揭晓，翟威廉横扫所有奖项夺魁(图)	9
李连杰荣获影响世界华人大奖，要以生命回馈大家	9
陈茵，否认与陈豪已结婚，称暂想以事业为主	9
央视电影频道将于元旦贺岁档播出《建国大业》	9
谭咏麟发火斥曾志伟浪费食物，对方拒接电话(图)	9
蔡依林回应“已婚”传闻：还没找到另一半	9
周丽淇元宵节要闹花灯，庆佳节连唱三首歌(组图)	9
新浪影视点评团2月12日为《游龙戏凤》打分(图)	9
《家好月圆》结局版本多，演员期望破大长今纪录	9
孙淳敲开“幸福”门，：看宋宇生如何雕琢江路	9
白岩松文质彬彬是假象，否认与老婆的浪漫故事	9
台选秀歌手黎础宁为情自杀，遗书透露自己太委屈	9
马艳丽出席企业环保论坛，畅谈打造国人形象(图)	9
张家辉出席盛典低调不浮夸，甄子丹气场十足(图)	9
BOBO劲歌热舞宣传新专辑，巩新亮性感助阵(组图)	9
《彩虹甜心》剧情造型遭质疑，PK《我的女孩》	9
TVB与吴启华闹合约纠纷，限其停拍亚视新剧(图)	9
徐怀钰合约案台北开庭，反告老板性骚扰	9
组图：迈克尔-杰克逊父母离开儿子家中面带忧郁	9
曹格侧田拳拳到肉，好友变脸匪夷所思	9
30届香港金像奖公布提名，徐克为华仔李冰冰抱憾	9
章子怡出任文化推广大使，获比利时国王赞赏(图)	9
喻可欣拍卖华仔所赠定情信物	9
导演沈好放签约北大星光，众演员热情讨戏	9
杨思琦出席乒乓球比赛，以行动粉碎大肚谣言(图)	9
官恩娜下周去日本有畏惧，叹人类面对天灾很脆弱	9
刘索拉新小说描写同性情感，洪晃现身当知音(图)	9
上影筹拍《上海公报》，将还原中美“破冰”历程	9
丁蟹效应魔咒缠身，郑少秋新剧开播股市跌？	9
高圆圆因成龙而改变，《南京南京》中不再演自己	9
钱慧仪与12岁儿子探讨性，老师要求写艳照门感想	9
组图：希斯-莱杰遗作亮相戛纳，导演和侏儒搞怪	9
2010港姐出炉：陈庭欣爆冷夺冠兼获亲善奖(图)	9
邬君梅20岁只身前往好莱坞，曾被评最美50人之一	9
萧淑慎为吸毒案出庭，考虑认罪换缓刑(图)	9
日本歌词作家吉冈治去世，5百名音乐人参加守夜	9
赵子琪曝光央视工资结构，赵宝刚“闭关”养身	9
孙红雷新女友是女高音，赞其高个漂亮有才华	9
张柏芝陪子体验职场人生，身心疲惫无怨无悔(图)	9
李嘉欣结婚先斩后奏，许晋亨父母曾送大礼(图)	9
王子再度亮相Montreux爵士节，朗朗将登台演出	9
李云龙背后杀出郑大，个性军旅角色成富矿(图)	9
胡静首谈婚后生活，并未计划生子(图)(2)	9
文著协呼吁作家集体维权，不鼓励“单兵作战”	9
张柏芝被曝两次隆胸，二少爷定名谢振南	9
阿兰亮相浙江跨年，首唱动画巨制主题曲(组图)	9
梁芷珊撰文谈人心难测，力撑爱将周丽淇(图)	9
徐沛东等做客聊金钟大赛，唱功特色一个不能少	9
李嘉欣想嫁人希望旅行结婚，称绝不会整容(附图)	9
赵薇坐完月子即复出，百万酬劳代言手机	9
满文军吸毒事件后首次登台，低调唱《懂你》	9
西蒙-考威尔为《未知元素》设五百万美元大奖	9
赵本山被曝两亿买飞机，春晚搭档还不确定	9
陈浩民出租车牌获利60万港币(图)	9
于和伟沙溢颠覆以往，《青盲》中情场战场双作战	9
图文：大S头戴皇冠化身女神--护肤有方	9
成龙纽约购物保镖随行，与影迷合影来者不拒(图)	9
组图：胡杏儿蓝色洋装淡雅，笑谈绯闻男友黄宗泽	9
安逗黑仔盗版事件最新进展，刘德华发打假声明	9
影人特写：洪金宝，我做大哥好多年(组图)	9
《雪狼谷》银川热拍，打造时尚硬汉西部剧(组图)	9
张柏芝怀第二胎，狄波拉与柏芝妈争相报喜(图)	9
快女全国巡演上海首唱，打造完美视听盛宴(组图)	9
《夺命深渊》预告曝光，卡梅隆展现海底幽闭恐惧	9
组图：大S新片腿夹色诱古天乐，动作搞笑很情色	9
李宇春表忠心，称工作室一切听天娱安排(图)	9
郝平拍戏辛苦患感冒，防甲流秘制姜汤不离身(图)	9
《对手》北京热播，讲述两代人解不完的爱恨情仇	9
藤原纪香婚变曝阴谋说，原本只想向前夫“借种”	9
香港无线被指解雇工程部30名员工，高层否认裁员	9
夏雨坚持环保理念，荣获最佳公益形象男明星(图)	9
伊能静赶工拍戏无法回台，筹划内地见儿子(图)	9
《滇西1944》首播受争议，观众有赞有批	9
《杨贵妃》曝新剧照，殷桃表情端庄贵气十足(图)	9
麦当娜婚姻危机一周年，首度公开谈论离婚事宜	9
曝阿诺准备出书告白艳史，妻子可能获两千万美元	9
《星际迷航》系列老“史波克”演员宣布退休	9
古巨基出席颁奖礼毫无斩获，传因无线偏帮林峰	9
《血染的风采》作者负债累累被警方带走(图)	9
实力女歌手戴娆力撑“快女”曾轶可	9
梁朝伟夫妇被曝赴美求子，刘嘉玲被追问不置可否	9
徐子淇为儿办百日宴，称儿似丈夫埋怨对方基因强	9
凤凰传奇台上搭档台下知己，玲花交男友曾毅把关	9
章子怡沙滩照布兰妮削发照最值钱	9
佟丽娅否认辞演《宫2》主角，于正道歉称会谨言	9
周立波：忙演出拒春晚，对观众负责(组图)	9
谢楠携手李晨大变身，大玩“忐忑”系表情(图)	9
陈奕迅拒学阿加西剃光头，郭富城生日获赠名表	9
莫文蔚挂念丈夫暂不造人，12月18日香港摆酒(图)	9
阎肃出任青歌赛评委：我不当“毒舌”	9
陶晶莹接受采访力挺大S：“闪婚也有真爱”	9
“90后贱女孩”经纪人获刑13个月(图)	9
李孝利举行出道10年演唱会，模仿麦当娜台风(图)	9
张雨绮：婚前婚后一样，暂无生子计划(图)	9
金钟女星红毯大比拼，杨谨华陈怡蓉最美艳(组图)	9
刘芳菲卷入王益案央视工作暂未受影响	9
斯皮尔伯格林肯传记片再选角，汤米李琼斯欲加盟	9
陈筱诺真诚大气不做作，演戏和做人一样不虚伪	9
明星涉毒真相远未被揭露，满文军案只显冰山一角	9
时尚大典北京落幕，张艺谋等共赴时尚夜宴(图)	9
好友何，琼：林青霞舞文弄墨无暇复出(组图)	9
《人间》解密《非诚勿扰》，配对嘉宾婚期已定	9
“晶女郎”刘洋坚决不走三级路(图)	9
拉美民谣女皇Mercedes，Sosa去世，终年74岁(图)	9
男篮比赛李宇春做啦啦队自解为何不穿裙子(图)	9
《下海》变身创业指南，张嘉译范明刘蓓各出奇招	9
韩庚北京演唱会公布纪念T恤设计图(图)	9
《蜗居》片花首次曝光，张弛有度远超《双面胶》	9
陈奕迅加紧筹备北京个唱，穿婚纱演女人耍宝到底	9
王菲赴港为个唱买战衣，男粉丝推婴儿车狂追(图)	9
BigBang成员加盟日韩合拍剧，片场酷劲十足(图)	9
世界杯影响影院上座率，现在看电影80%是女人	9
赌王四姨太获慈善公益金奖，提案关注交通问题	9
陈冠希解释无限期退出港娱乐圈：可以是5分钟	9
关心妍周丽淇一吻泯恩仇(图)	9
组图：《雷樱》釜山见面会，苍井优着长裙显大气	9
央视曝光网站骗局，张铁林范伟王刚陷“代言门”	9
《护国军魂传奇》明晚收官，赢口碑描辛亥全景图	9
古天乐成都出席活动，拄着拐杖也要秀台步(图)	9
罗嘉良12日在京摆婚宴，从剧组请假前往筹备(图)	9
罗仲谦入厨讨好绯闻女友傅颖，自认传统“煮夫”	9
后选秀时代玩的还是创新，广告费没有“危机”	9
黎姿退出娱乐圈太突然，网友猜测遭人要挟	9
台湾女模半裸出镜，“冻”感十足屡被性骚扰(图)	9
组图：《新还珠》杀青，琼瑶博客曝光剧照并祈福	9
Baby欲见黄晓明家长，受余文乐贴心照顾(图)	9
黄明再披军装入戏深，悉数青春成长故事(图)	9
刘嘉玲秀与陈冠希倚肩亲密合影，赞其坚强(图)	9
《高粱红了》主打唯美，甘婷婷敬业不用替身(图)	9
东南劲爆榜举行乐评人研讨会，选秀歌手遇到瓶颈	9
侯佩岑遭吴宗宪踢爆双喜临门，周杰伦渴望早婚	9
中国版杰克逊现身，王杰无缘与偶像“合作”(图)	9
陈冠希10月上海开唱，和刘德华黎明为慈善献歌	9
《烟雨斜阳》杨雪变歌女，陈键锋佟丽娅联袂催泪	9
黄宗泽家中全裸与胡杏儿接吻，无线谴责偷拍(图)	9
新《红楼梦》总监制张强任《孤星泪》总制片人	9
温兆伦江城大办“婚礼”谈情：会努力找到幸福	9
杨千，预演阔太生活，与丁子高屡传婚讯(组图)	9
孟广美拍摄《老大》，高速飙车吓晕范伟(组图)	9
独家对话韩星简美妍，自曝被中国歌迷催婚(组图)	9
《迷失》男星出演FOX监狱题材新剧《铁窗风云》	9
小宋佳旱灾关注云南，香格里拉小学送关爱	9
文艺中年张涵予：老祖宗留下的东西就是时尚	9
《风声传奇》亮相南京，杀人游戏重新洗牌(图)	9
成泰，《完美生活》入围威尼斯电影节(图)	9
山东卫视《爱拼才会赢》第二季5月1日全国首播	9
侯佩岑元宵夜带富豪男友归家，自言婚房婚期未定	9
赵本山营销有道，小沈阳出场费从500飙到10万	9
徐怀钰失踪违约公司求偿280万，徐母称被骗(图)	9
陈好未婚遭追问，鸿水现场斥徐静蕾“愚蠢说”	9
首尔亚洲音乐节SS501打头阵，飞轮海帅气耍棍	9
盛大影视业务调整：龙丹妮卸任华影盛视总裁	9
任重曾泳醍走进赵宝刚新剧《婚姻保卫战》	9
阿娇被曝傍上国星“太子爷”向佐	9
阿娇成都代言彻底泡汤，厂商：舆论都不看好(图)	9
泳儿称检查乳房怕尴尬，只会找女医生(图)	9
傅琰东：不想进娱乐圈，6月起闭关备战龙年春晚	9
李连杰现身北京，避谈豪宅谈生意	9
冯小刚回应质疑：中国没大师，谁都别装！(组图)	9
高云翔玄彬米勒外形健美，成“型”动派男星代表	9
陈志云被拍倚窗哭泣，落难因“情迷心窍”？(图)	9
洪晃看好李霄云盼其能夺冠，期待和“快女”合作	9
萧亚轩性感婚纱出席续约会，称一姐位置不变(图)	9
崔建邦心情极低落，陈志云指需心理辅导(图)	9
言承旭首次大谈林志玲，分手因自己不够温柔(图)	9
受害人黄子琦称被忽悠，打款前后张咪判若两人	9
范文芳甲流康复后首度亮相，为助残献唱(组图)	9
周刊爆料巩俐已离婚，网站显示婚姻关系还存在	9
纪念911北美无心娱乐，周末电影票房创年度新低	9
奥运主题曲导演张一白执筒李健全新主打MV(图)	9
《电波》进校园，赵立新受聘影视辅导员(组图)	9
Angelababy罩杯升级大秀汤碗胸被曝再发育(图)	9
《鸿门宴》服装求完美，李仁港亲上阵严格把关	9
吴樾化猴妆每天三小时，自创全新棍法演绎孙悟空	9
韩庚新歌获“最HIGH舞曲”，罗志祥位列第二	9
Twins路途坎坷人气不降，片约多难分身(图)	9
传文咏珊将自立门户，停工留港进修惹谜团(图)	9
范文芳九月办婚礼，想学陈慧琳尽快生小孩(图)	9
宣萱拍堕崖戏失脚，自称除蹦极都不怕(图)	9
选秀启示录：花儿朵朵选手烧炭自杀成名绝望	9
李晨刘威期待再现“刑警本色”	9
Mr.Big时隔15年台北再开唱，三度访台惊呼不一样	9
《纪晓岚4》袁立再演杜小月，自曝不懂掌控爱情	9
黄义达热波引万人合唱，热情歌迷令他感动落泪	9
郑伊健慈善羽毛球赛，呼吁，民举报偷拍(图)	9
导演陈维亚称闭幕式比开幕式难度更大(图)	9
容祖儿化花旦妆领奖，自曝曾买碟支持杨千，(图)	9
主题曲透阿朵寂寞内心，找男友要求很简单(图)	9
章子怡坦言陷得很深，尚未走出《最爱》角色	9
下川美娜签唱会迟到，自称不怕遭非礼(图)	9
hold住姐新造型亮相，30多家媒体看首秀	9
第28届飞天奖揭晓，蒋雯丽海清携手封后(组图)	9
阿娇正式复出，称不会辜负阿Sa(图)	9
张国立被告，代言营养品被指夸大功能	9
韩三平蓉城密会曹世如，欲打造西南最大影业	9
《望族》今晚央视开播，胡玫商战大戏露真容(图)	9
璩美凤未付经纪人佣金，赔20万经济雪上加霜(图)	9
华纳兄弟筹备拍摄《大侦探福尔摩斯》第三部	9
《星空》入围釜山影展，陈国富鼓励林书宇逐梦	9
周润发已看透生死，死后将捐出99%财产(图)	9
奥斯卡化妆奖：《星际》领军《阿凡达》出局	9
张柏芝自言一生无悔，为二子“不会轻易被打败”	9
歌星们与唱片公司矛盾难解，效仿影星干“个体”	9
甄子丹年幼“流氓成性”，称李小龙演技不好(图)	9
冯远征上演精神分裂，七成夜戏造恐怖气氛(图)	9
花儿唱响老歌再开战，卢昱弟谢文婷止步8强(图)	9
组图：美剧《八卦天后》探班，布蕾克携爱犬现身	9
新版《水浒传》片段遭网络热传，公司发独家声明	9
“爱心大使”王雅捷重阳敬老，称关爱老人应趁早	9
周迅李大齐宣布分手，称分手因为聚少离多(附图)	9
组图：常石磊献唱BQ盛典，《山楂树》细腻动人	9
华谊年历曝光，李冰冰光彩照人许晴变形象（图）	9
曝张柏芝拒谢霆锋2亿换子，密谋为Lucas改母姓	9
《破茧而出》热播，于小伟脱颖而出走红央视(图)	9
组图：众星为《桌球天王》造势，打球不忘秀性感	9
首届大学生电视节启动，激发大学生创意激情(图)	9
伊丽莎白-泰勒爱泡吧，大聊苏珊大妈的八卦(图)	9
芒果跨年李宇春韩庚献艺，龚琳娜再唱神曲(组图)	9
《苍穹之昴》大热，周一围被封“完美情人”	9
吴佩珊自称不怕被遗忘，只怕周董误会(图)	9
北京希望马拉松防癌义跑，郝云牛奶咖啡助阵	9
范文芳李铭顺恩爱亮相，亲密合影笑容甜蜜	9
《金婚》编剧要求署名及14万元赔偿被驳回	9
刘德华《新少林寺》剃度视频曝光，武戏文戏出彩	9
赌王何鸿，月内出院，养病仍关注女儿八卦绯闻	9
Rain自曝很会撒娇，做客电台节目大秀中文(附图)	9
林子聪为周星驰辟谣：谁说星爷众叛亲离？	9
《女巫季节》8月19日上映，中文海报曝光(图)	9
郭富城否认熊黛林妈妈催婚，称两人只是“好友”	9
《大捕房》上演女追男，应采儿谈谈情破破案(图)	9
陈数博客确认婚讯，导演孙周是两人的媒人	9
周迅冯绍峰微博否认姐弟恋传闻	9
郭敬明武汉签售粉丝疯狂，活动被迫提早结束(图)	9
霍格沃茨毕业生就业调查，波特三人组前途光明	9
观众挑刺新《鹿鼎记》，张纪中回应不碍事(图)	9
滚石主唱贾格尔免费当欧盟顾问(图)	9
经纪人默认谢霆锋找律师：最重要霆锋开心(图)	9
组图：王菀之与天才小提琴家同台献技惺惺相惜	9
组图：霍思燕妖娆写真，称性感是对女人完美称赞	9
“大傻”成奎安鼻咽癌扩散	9
歌手许颂自曝曾与刘谦交往，必要时会公开短信	9
徐帆中秋开心返乡，深情朗诵感动众人(图)	9
孙红雷：我是一块特别贪婪的海绵(图)	9
韩雪签约新东家，韩寒“迎娶”新人(图)	9
Selina复健辛酸淬炼新作，10月复出双线进击(图)	9
奥斯卡影后海伦-米伦将出演新版《亚瑟》(图)	9
周汶，与男友人当街亲密，对方酷似甄子丹(图)	9
张杰谢娜办晚宴谢宾客，澄清3000万赞助传闻(图)	9
新《红楼梦》公布选角条件：要有一颗纯真的心	9
官恩娜挑剔买内裤查根问底，遇记者尴尬速逃(图)	9
张曼玉自称“宅女”：幸福不一定是结婚生子	9
臧天朔在圈内受尊重，曾牵头为警察局演出	9
组图：胡可沙溢婚礼现场，媒体聚集等待开始	9
酒井法子官方后援会宣布解散	9
贾静雯孙志浩夺女官司昨开庭	9
王菲微博发没洗脸照片，纯素颜依然美丽(图)	9
何润东设计内裤宣传环保，被称大雕很尴尬(图)	9
陈慧琳爱子满月，和老公抢着抱宝贝	9
昔日童星曾向杰克逊捐精子，“生父”身份遭质疑	9
《又见阿郎》央八将播，有望续写“阿郎”神话	9
杨峥叶翠翠大秀厨艺，“美女厨房”户外上演(图)	9
李小冉微博爆料：事前我接到恐吓电话	9
黄维德人红是非多，经纪公司否认走秀遭撤换	9
蒋雯丽《金婚》后再造传奇演绎另类后妈	9
传满文军夫妇曾为庆生购毒品(图)	9
莫文蔚出席公益演唱会，首唱《宝贝》感动全场	9
杨子力捧颖儿，电视剧《翡翠凤凰》挑大梁(组图)	9
知情人称梦露并非自杀，将拍新电影揭露真相	9
宋丹丹推崇放养式教育：快乐比应试教育幸福	9
王菲复出原为生计奔波，计划要捞8000万(图)	9
胡因梦贵州成立工作坊，预计明年初开工	9
X，JAPAN计划与1500名歌迷一起迎接新年(图)	9
侯佩岑承认“正在热恋”否认怀孕	9
傅颖与前东家纠纷，合约官司押后下月再审	9
薛家燕病后亮相新加坡，曾以为患绝症暴瘦8公斤	9
三家免费电视台加入竞争，无线号召积极面对挑战	9
组图：诸葛梓岐刘欣宜扮女机师与空姐体验飞行	9
组图：李宁获优才计划成香港人，赴港大展拳脚	9
邢傲伟大婚好兄弟王宝强道贺，新娘为其放弃事业	9
贺岁档首现混战格局，大男人略胜小女人(图)	9
《决战南京》韩雪陈宝国师生恋，遭棒打嫁他人	9
北京卫视上演《龙须沟》“善恶大结局”(图)	9
《换换爱》遭遇改名门观众一头雾水(图)	9
多年不见陈佩斯，原来是去种石榴	9
港演员红薇病逝设灵，三子秦沛姜大卫尔冬升到场	9
破解刘谦：见证传奇时刻，倾听成名心得(图)	9
贾樟柯深圳详解《海上传奇》，影迷“叫好”(图)	9
组图：金-卡戴珊写真风骚入骨，卖弄性感招反感	9
09中国红歌会明日南昌打响海选第一枪(图)	9
罗志祥遭疑整容，青涩旧照曝光酷似王宝强(图)	9
组图：刘孜新年纯美写真，展优雅气息	9
胡诺言陈琪婚后努力造人，夫妻恩爱羡煞旁人(图)	9
叶童否认《摘星之旅》与刘松仁不和	9
KTV企业欲联手维权，发起者是收费公司董事(图)	9
薛之谦强制封喉录音室，上腾全面暂停所有演出	9
小S张静初韩彩英争艳，李嘉欣不否认12月婚期	9
陈冠希父亲被判正式破产，4年内禁乘的士	9
赵本山牛年春晚大变身？，18年来首次改革小品	9
钟嘉欣含泪领新人奖，劝逃学歌迷以学业为重(图)	9
组图：凯特与李奥11年星路回顾	9
谢霆锋昨将离婚协议书送给张柏芝的律师	9
陈一冰：与何雯娜相互吸引，结婚为目标已见父母	9
王中军豪宅远胜冯小刚，装修奢华名画扎堆(组图)	9
明星私人整容：八成台湾女艺人都有过整形经历	9
新闻晨报：小新，能不说再见吗？	9
Super，Junior来沪“吆喝”韩国美食(图)	9
组图：张敬轩歌舞剧中扮老人“提前衰老”	9
郭德纲写博回应打人事件：私闯民宅打死勿论	9
李准基与经纪公司合约到期，是去是留受关注(图)	9
传章子怡连环勾汪小菲父子，经理人直斥很离谱	9
“顺溜”央视热播背后：军事题材剧还能拍10年	9
车晓山西穿唐装出嫁，回京后再宴圈内宾朋	9
“漫画大王”丁午去世，曾引进机器猫小丸子	9
萧敬腾出席动漫发布会，化身王子当指挥(组图)	9
舒淇：我才是林熙蕾永远的最爱，含泪送密友出嫁	9
郭晶晶随霍家温哥华看冬奥，婚讯扑朔迷离无定期	9
斯琴高美跃入大众视线，身份更加扑朔迷离	9
黎明年付200万签靓模？开设模特公司并非空谈	9
李若彤当全职奶妈授育儿经，不想再当小龙女(图)	9
光盘侵权案开庭，小沈阳被指过河拆桥	9
郭晓冬自曝北漂路，成名前当过清洁工服务员	9
郭富城熊黛林先后返港，穿情侣装表情一致(图)	9
周迅谈出走华谊：安心走我路，不问江湖事	9
冯小刚开嗓与韩红合唱，执导“印象”系列未确定	9
吕良伟名店购物，脱剩内衣秀壮臂(图)	9
传周迅接替李湘代言，张艺谋亲自为其拍广告(图)	9
杨秀措为EP勤加练习，名师指导挑战复杂舞蹈(图)	9
倪震周慧敏携手现身，传张茆曾两度割脉自杀(图)	9
央视影视部人员透露选剧规则：军旅戏易上一套	9
花儿乐队借滚石30年演唱会合体，祭奠疯狂青春	9
组图：前《英国达人》冠军保罗-珀特斯首尔开唱	9
大S与刘烨演对手戏，被困货仓饱受折腾暴瘦十斤	9
方宏进起诉华龙，法院已受理	9
《名师高徒金牌学院》12日演唱曲目曝光(图)	9
日本60岁艺人欲与AV女星朝美穗香结婚(图)	9
张敬轩将与环球续约，粘上假胡须扮林子祥(图)	9
快女李芊莹止步长沙30强，被传是李湘亲戚(图)	9
湖南卫视拍《孔子》，“丑女林无敌”演南子(图)	9
《大秦帝国》热播，黄金搭档秦孝公商鞅成偶像	9
布拉德-皮特密会安妮斯顿，重戴前妻定情项链	9
陈豪为拍剧增肥10公斤，自夸有“后福”(图)	9
明星齐聚汶川为灾区祈福，，菲鹏落泪李连杰默哀	9
韩国票房综述：《神机箭》中秋蝉联，本土片上位	9
陆毅另类大片曝光，阳光偶像演绎都市熟男(组图)	9
网友爆料明星日常生活：我的邻居是明星	9
粉嫩公主造型见证甜蜜，庄思敏投诉男友不浪漫	9
传英伦传奇石玫瑰今年重组，伊安-布朗坚决否认	9
周慧敏下月5日嫁倪震，仓促婚礼一切从简(图)	9
全智贤婉拒邓文迪介绍男友，喜欢自然的感情开始	9
“快女”巡演羊城，刘惜君李霄云共享“人气王”	9
裴勇俊Rain等众韩星受股灾影响损失惨重(附图)	9
上海电影节即将落幕，“星光”黯淡只因囊中羞涩	9
《热爱》将播，苏有朋颠覆以往乖乖形象(附图)	9
《春天》剧组祝福selina，俞灏明早日康复	9
曾轶可《百应》检测人气，堪比当年李宇春(组图)	9
徐若，日本庆生意义非凡，受各方重视惊喜不断	9
叶问之子叶准：欢迎吴京出演电视版《叶问》	9
老爸卖水打女儿名号，王心凌低调：祝福他(图)	9
侯耀文案将开庭，郭德纲撤证词不出庭	9
白先勇胞弟涉运毒，不知安眠药含毒品不被起诉	9
大S给前男友送喜饼，蓝正龙有仔仔没有	9
摩登天空音乐节阵容更新，超级市场果味VC加盟	9
李沁心系贫困母婴做慈善，成长学会感恩(图)	9
邓育昆儿子回应媒体质疑，曝父亲骨灰将归根台湾	9
玉女海陆圣诞拍戏不休息，剧中全家一起过节(图)	9
林志玲巨额投资打水漂，为哥哥叫屈鸣不平(图)	9
韩剧一周收视综述，《泰勒瓦》新瓶装旧酒(组图)	9
《卧底将军》韩雪演妈妈，旗袍素雅展成熟韵味	9
杨澜回顾20年分享感悟：让自己具备幸福力	9
刘子千将发首张专辑，献唱《刺陵》备受关注(图)	9
何超琼祝福许晋亨，呼吁给刘銮雄私人空间(组图)	9
郭书瑶不当甜心转型清纯，亚运会最爱看体操(图)	9
卫兰将办新碟签名会，出钱送妹赴加进修跳舞(图)	9
李治廷将举办个人演唱会，拟邀老板黎明助舞	9
“美丽之冠”为亚运挑选百名引领使者	9
黄晓明被疑穿增高鞋冒充180公分，脱鞋验身高	9
何润东喜获广告最佳代言人，提前收获生日礼物	9
韩国歌坛刮起抒情风，老牌抒情歌手再战歌坛(图)	9
王刚出自传大聊三段婚姻，圈中好友现场添油加醋	9
林忆莲出席活动气色佳，春节将在澳洲演唱(图)	9
徐峥高速过路费差一元，险被扣收费站	9
李静办购物网站玩跨界，何洁默认与释小龙分手	9
苏有朋房客起诉，名下商铺出租后难办营业执照	9
陈奕迅北京演唱会取消，透过《娱乐现场》发声明	9
袁文康出席赈灾晚会，安慰徐若，要坚强(组图)	9
张智霖怀念无线拍戏日子，最爱《天地男儿》(图)	9
Selina积极复健Hebe请吃大餐，Ella鼓励不逃避	9
《笑傲江湖》网友反对有效，周杰伦难演东方不败	9
布兰妮开演唱会，前夫收五千美元周薪照看孩子	9
杨丞琳回娘家宣传新剧，想抢回我猜主持棒(组图)	9
洪晃：章子怡起诉媒体好傻	9
阮经天自曝16岁时曾沉迷网络	9
齐豫潘越云齐聚音乐风云榜，致敬音乐大师陈志远	9
光良先锋榜独揽三奖，《右手边》再演童话传奇	9
《南京》剧组召集参与拍摄大学生群众演员(图)	9
教师节大盘点，“明星”老师魅力比拼(组图)	9
何韵诗是非缠身，无奈表示要“打小人”(图)	9
歌舞大片《九》首映，好莱坞巨星集体亮嗓(图)	9
卫诗减肥脱胎换骨争当天后，唱片封套秀美好身形	9
白酒企业伪造小沈阳“代言”将吃官司	9
斋藤纪念音乐节开幕，《蓝胡子公爵的城堡》首演	9
刘嘉玲换便装夜会徐克，暂不透露新片计划(图)	9
苏有朋慈善包传递爱心，设计彰显大爱无疆(图)	9
韩国娱乐节目全部停播，李准基等缅怀卢武铉(图)	9
何彦霓新戏客串太子妃，《宫》中剧照曝光(组图)	9
After，School朴嘉熙新碟性感热辣造型曝光(图)	9
郭富城自曝好事已近，甜蜜蜜谈熊黛林(组图)	9
组图：林鹏复古造型挑战经典，烈焰红唇性感诱惑	9
好莱坞卖座电影续集明年爆棚，光2是不够的(图)	9
谢贤称香港记者最坏，自曝曾拿菜刀挥三狗仔(图)	9
微博联播：邓萃雯开通微博，向网友问好(图)	9
张韶涵回应家族丑闻：舅舅爆料离谱	9
罗志祥自曝儿时经历，买不到杰克逊演唱票一直哭	9
宋祖德博客向金巧巧道歉，律师认为诚意不够	9
《下海》临近收官，张嘉译刘蓓剧中命运观众揪心	9
新一代F4即将诞生，内地新版《流星花园》将开拍	9
万芳说自己更像演员，《新不了情》帮她走出低谷	9
刘晓庆曾自荐演白骨精，想一人独饰三角被回绝	9
韩寒将参加冰雪路面拉力赛	9
马娅舒首谈与吴奇隆婚变内幕，否认炒作(组图)	9
濮存昕奉劝新演员：没才学不如回家傍大款(图)	9
《风声》电影开拍，李冰冰周迅玩女版无间道(图)	9
陈果科幻片成为威尼斯电影节闭幕电影(图)	9
吴浩康生日拒向庄思敏求婚，过来人身份宣传禁毒	9
董洁时尚价值受品牌亲睐，品味攀升获称时尚森女	9
徐，余少群演杜丽娘，“柳湘莲”请教“梅兰芳”	9
麦当娜与巴西小男友余情未了，被疑火速复合	9
地震后日本演艺圈名人纷纷为赈灾献力(图)	9
克鲁尼被曝约会希尔顿，粉丝：他不会自降水准	9
贾静雯回应酒后飙车，称孩子大了才出来放纵(图)	9
欧阳震华人生堪比港剧：约会完才知老婆是豪门	9
凯奇陷入财政困难，德普主动出手相助(图)	9
萧亚轩母亲去世，演唱会下跪磕头108下谢养育恩	9
《喜羊羊2》闯贺岁档，周笔畅献唱扮可爱(图)	9
迷笛打造理想主义成功案例，张帆：为摇滚乐蓄水	9
卡梅隆结过5次婚：如果输给前妻我会很高兴(图)	9
[truncated: 8,000 more rows]
