# Supplementary material for: Adaptive and multi-scale feature fusion for Chinese news headline classification
Source: PLoS One. 2026 May 27;21(5):e0345779. doi: 10.1371/journal.pone.0345779 (PMC13215558; doi:10.1371/journal.pone.0345779)
Supplement: S1 Data — (ZIP) [file pone.0345779.s001.zip › data/10data/10train.txt]

中华女子学院：本科层次仅1专业招男生	3
两天价网站背后重重迷雾：做个网站究竟要多少钱	4
东5环海棠公社230-290平2居准现房98折优惠	1
卡佩罗：告诉你德国脚生猛的原因，不希望英德战踢点球	7
82岁老太为学生做饭扫地44年获授港大荣誉院士	5
记者回访地震中可乐男孩：将受邀赴美国参观	5
冯德伦徐若，隔空传情，默认其是女友	9
传郭晶晶欲落户香港战伦敦奥运，装修别墅当婚房	1
《赤壁OL》攻城战诸侯战硝烟又起	8
“手机钱包”亮相科博会	4
上海2010上半年四六级考试报名4月8日前完成	3
李永波称李宗伟难阻林丹取胜，透露谢杏芳有望出战	7
3岁女童下体红肿，自称被幼儿园老师用尺子捅伤	5
金证顾问：过山车行情意味着什么	2
谁料地王如此虚	1
《光环5》Logo泄露，Kinect版几无悬念	8
海淀区领秀新硅谷宽景大宅预计10月底开盘	1
柴志坤：土地供应量不断从紧，地价难现07水平(图)	1
伊达传说EDDA，Online	8
三联书店建起书香巷	4
宇航员尿液堵塞国际空间站水循环系统	4
研究发现开车技术差或与基因相关	6
皇马输球替补席闹丑闻，队副女球迷公然调情(视频)	7
北京建工与市政府再度合作推出郭庄子限价房	1
组图：李欣汝素颜出镜拍低碳环保大片	9
2008中文网志年会演讲人：庄秀丽	4
3000点之下是买入好时机	2
赵本山要追究法律责任：居然诽谤我打小沈阳	9
总有一款适合你，潮人必备多用途电视导购	4
万科退赛，恒大16.6亿抢下深圳建设集团	2
俄企业赴港上市热情不减，资源类企业积极性最高	2
《非诚勿扰》单亲妈妈邂逅沧桑型男，推出微直播	9
朱之文亮的都是绝活《GIGA，SLAVE》	8
《非诚勿扰》“冯女郎”车晓带妈妈闯世界(图)	9
美弗吉尼亚大学访华太设计签实习基地协议（组图）	1
华中科技大学2010年考研成绩查询开通	3
陈小艺“激吻照”疑似炒作	9
90岁老太半世纪撮合200多对新人(图)	5
袁立挑选钻戒被疑婚期将近，男伴酷似梁朝伟(图)	9
国务院：严打拐卖操控未成年人违法犯罪	6
郎平不惧土耳其劲旅窘境：我就喜欢接这种烂摊子	7
午评沪指涨0.78%逼近2800，汽车家电农业领涨	2
章子怡无名指戴鸽子蛋示婚，林志玲松口要嫁(图)	9
总经理妻子吞行贿花名册被侦查员从口中抠出	5
组图：时尚体育模特赵雅欣全面进军娱乐圈	9
Verizon第三财季利润低于上年	4
青年驾跑车和公交车对峙引发交通堵塞	5
查韦斯称愿为俄罗斯提供空军基地	6
《黑豹如龙新章》序盘故事&人物公布	8
海淀西四环玲珑天地60-90平米1-2居享95折优惠	1
收盘：主要股指涨跌不一，盘面胶着	2
房山天恒乐活城多种类型房源在售特惠房直降8万	1
网瘾训练营暑假狂赚数百万：利润在70%以上	4
钢材期货首日：两大品种成交165亿元	0
女子寻夫14年方知丈夫已另组家庭	5
多家网站关闭车票转让信息	4
许慧欣热带小岛拍喜剧，与郭品超变同居密友(图)	9
俄罗斯通过黑海舰队驻乌克兰基地延期协议	6
少女被投票赶走后身亡续没有人理解她想什么	5
班花半夜命丧学校男厕所，高考理科冠军遭调查	5
桑德下周四以介绍形式上市	2
RIM股价跌至7年来新低，分析师称其陷入极度困境	4
猪贩给生猪注水催肥2分钟可增15公斤	5
男子因工作起争执撞毁同事汽车	5
切尔西难留希丁克，未雨绸缪穆帅众望所归阿布独钟安帅	7
《幻想-全面战争》劲爆大礼免费送	8
统计报告称埃及人口达7522万家庭总数1790万	6
快船vs火箭首发：休城旨在练兵，小德帕特森进先发	7
英超4强工资榜：切尔西惊人，曼联比曼城仅少百万	7
期指低见22539后反弹，现报22623	2
容祖儿曝猛料：阿Sa离婚后心情忧郁(图)	9
各银行信用卡挂失费迥异，北京银行收费最高	0
莫泰酒店流拍，大摩叫价或降至6亿美元	4
乌兹别克斯坦议会立法院主席获连任	6
德媒披露鲁能引援关键人物，是他力荐德甲亚洲强人	7
辉立证券给予广汽集团持有评级	2
《小姨多鹤》捞仔做音乐，孙俪闫学晶欲开唱(图)	9
图文-业余希望赛海南站第二轮，球场的菠萝蜜	7
陆毅鲍蕾：近乎完美的爱情(组图)(2)	9
7000亿美元救市方案将成期市毒药	0
保诚启动210亿美元配股交易以融资收购AIG部门	2
《兄弟》江湖哲学走偏锋，甘婷婷占档年末岁初	9
北京南城老故事新讲法，《龙须沟》BTV即将开播	9
4倍光学变焦镜头，索尼W350最新价1730元	4
红十字基金会：明星捐款并非只在红十字会	9
化危为机，推动我国期市创新发展	0
大地艺术大师克里斯托夫妇	0
移动王晓云：3G需更新网络，无线才能真正互联	4
海淀专家国际公馆60平米公寓均价24000元(图)	1
浙江玻璃取得1亿元人民币合同	2
初二女生意外坠楼身亡，遗物发现老师暖昧短信	5
加拿大男子在长途汽车上割下邻座头颅(图)	5
调查-您如何评价火箭队签约发展联盟扣篮冠军？	7
王在荣：5月10日实盘操作指导	0
揭秘富豪身边女保镖伪装成老板秘书或亲戚(图)	5
赵本山御用编剧：我会继续为他写(图)	9
小猫遭两青年从尾部点火焚烧惹众怒	5
千余自考生参加应用技术教育最后一考	3
京东网上商城成中超主赞助商	4
美国副总统拜登母亲去世，奥巴马可能出席葬礼	6
2月北美主机销量，Xbox360超越Wii	8
上海12580将提供免费高考查分服务	3
男子为求职街头挂牌，称公开出卖自己价格面议	5
乐嘉出书自曝恋爱屈辱史	9
湖北2010上半年自考网上申办毕业须知	3
《哈利-波特与死亡圣器下》公布最新电视预告片	9
三安光电澄清公告三大悬疑待解	4
《食客》广州宣传，权五重元基俊比拼厨艺(图)	9
校长忏悔称赌博是其受贿犯罪开始	5
首破3000元，索尼32CX520液晶爆新低	4
香港遭劫持货轮获释后离开索马里	6
2011投资轻大盘重个股：兔年100只精选股	2
美国高考北京考生增两成，考生不都是“尖子生”	3
法国允许调查别国领导人在法资产	6
解析潜水艇困局决策失误=战绩跳楼，最佳变革近在眼前	7
中兴今夏将开始在巴西生产平板电脑	4
民政部长称明年将提高特殊群体供养水平	6
通用汽车计划向美国工厂投资20亿美元	2
交银国际：本周恒指将继续平静	2
中兴通讯：3G发牌带来大商机，回升可期	2
现货清淡，郑棉失守三万关口	0
融景城2010年中期将推2居80-90平16000起(图)	1
洛克比空难制造者迈格拉希陷入昏迷濒临死亡	6
Google多项功能前晚集中“瘫痪”	4
百度文库泄密上千业主个人信息，源头为售楼小姐	4
亿钻珠宝料半年溢利或按年显著增长	2
开盘：二季度GDP下降1%，美股低开	2
教育部冬季长跑网站被指山寨，学生担心信息泄露	3
国投瑞银基金朱红裕：过渡期中未雨绸缪	0
德法首脑今议终极救赎，索罗斯警告德国快行动	2
2009年硕士研究生考试历史试题(海天)	3
意大利专设关押变性囚犯监狱	6
G联赛星际2项目代打事件的处罚公告	8
燕京航城形象代言人正式签约李小璐	1
林丹：竞技体育不能太追求完美，把苏杯留住最重要	7
TVB主动举报案件，率先报道陈志云被捕	2
业主代表因更换电表与物业争论，遭保安打爆眼球	5
李玮峰捍卫亚洲顶级后卫头衔，韩国经历让硬汉显柔情	7
沪上名校开始09高考招生宣传西部行	3
前情报官指责萨科齐利用职权公报私仇	6
杜琪峰自称是贾樟柯影迷，惺惺相惜互戴高帽(图)	9
倒卖虚拟财产网游大盗获刑3年	4
小调查：2010最吸睛港台娱乐事件，最关注哪个？	9
一镜走天下，尼康D300S套机带票14899元	4
委员：现在取消高考将是另外一个灾难	3
6月房价持续走高，8城市一手房价格涨幅5%至8%	1
高速摄影展示子弹穿物瞬间草莓击中后粉碎	4
温州一家民间网站屡曝贪腐猛料，官方用包容原则	5
人民网研究院正式成立	4
调查显示65%美国人因经济形势拟推迟退休	6
育碧：杰克逊体感游戏去世前就在开发	8
患癌硕士张鸣千篇网络日记笑对人生(图)	3
男子管教亲生女儿将其抽打致死(图)	5
徐静蕾：我成不了杜拉拉，不在意被叫商人	9
成交活跃运作规范，钢材期货上市一周运行平稳	0
印度电信业第一季度收入82.4亿美元	4
华电国际电力第三季亏损减少至亏0.91亿元	2
大学生过年带上简历烧香拜神祈工作	5
3DS首发游戏评分：《任天狗+猫》最高	8
千万像素5倍光变，佳能IXUS990仅2521元	4
分拆上市概念，孕育结构性机遇	2
31家公司调低市场预期，外资保险进入中国不易	0
陈伟霆与李菲儿“旧爱”结缘，直言不会尴尬	9
提前还贷潮今年未现	1
海淀西山壹号院二期3-4居户型图曝光(图)	1
炮制浙大女生骂教授贴文者身份曝光	5
莫斯科一处夜总会发生火灾致1人死亡	6
乌克兰前女总理季莫申科被判处7年监禁	6
城管因拆广告牌与银行员工互殴引围观	5
入室劫杀2名女白领歹徒获死刑，两家各获赔40万	5
钦奇利亚宣布赢得哥斯达黎加大选(图)	6
广东证监局：将依法处理宜华地产有关问题	1
大奖赛首轮综述丁俊晖大胜甩包袱，火箭约战傅家俊	7
波兰斯基要求撤销诱奸案，拍纪录片披露真相(图)	9
[国储拍卖]9点50分各大库点竞卖报价一览	0
乐视网进军网页游戏与盛大等联合运营	8
投资经理频换背后隐忧，券商集合理财谋求新突破	0
北大资源集团总裁余丽做客两会访谈间	1
经典的重制，传《最终幻想7》登陆PSP2	8
巴基斯坦军方承认清剿塔利班行动进展缓慢	6
周杰伦台湾个性代言，回应吸金榜谈及谢霆锋(图)	9
谷歌今年秋天将推新社交网络功能	4
上海市中职校将创建智慧教室	3
汽车行业：细则出台每辆最高补贴5000元	2
中方主张积极创造条件早日重启六方会谈	6
北京考生需注意：英语考试14：45禁入场	3
中国国际期货午间述评	0
《梦幻天劫OL》光棍节泡妞倒计时	8
钢材期货推出极具战略意义	0
阿隆索：已准备好进攻维泰尔，但最后十圈没有到来	7
洪榕：A股处于复苏期，难有大C浪杀跌	2
全国各地狂建物联网产业园：预测产值越来越大	4
白糖领跌，期货市场大面积下跌	0
张阳沈阳盛京打造精品球场，成对外宣传城市名片	7
男子为筹赌资杀死废旧收购店老人后潜逃落网	5
传林建岳力捧吴彦祖当CEO，挖陈冠希墙脚(图)	9
朝阳苹果派10-70平地下室均价13000元	1
开心星球击破底线星星商城火热促销ing	8
中国国旅：海南离岛免税实施渐行渐近	2
陈冠希拒谈涉事女星：她们已经受够了(组图)	9
大张伟“乡非门”遭围攻，被封“岔教主”求互岔	9
2010，ChinaJoy嘉年华即将全面开幕	8
《奴役：西游记》科隆电玩展宣传片	8
明星徐静蕾现身北影担任面试官(图)	3
皇马剥开胜利有个不得不说问题，走了的人是否会被怀念	7
凤铝今天与队员解除合同，辽宁籍二将无奈自找下家	7
两“网瘾青年”4天2次持刀抢劫的士司机	4
北京地铁4号线28日下午开通试运营(图)	1
上海“中高职贯通”计划招生1000名	3
11月3日雅世精彩生活之旅首次开奖，四千余人报名	1
大唐金融：恒指收跌355.37点或1.49%	2
期现价差偏高，大连豆粕或现下跌	0
《生死线》热播导演孔笙显功力，镜头含金量十足	9
买红妹难忘孙楠？博客保留楠哥的“幸福记忆”	9
《明珠幻想》五天双倍经验送翻天	8
于大宝：感谢卢西亚诺的救命球，发挥不好对不起大家	7
巡防员执法中残疾车侧翻，汽油泄漏烧伤车主(图)	5
专家呼吁经济下滑不能降劳动合同法执行标准	6
女秘书称遭老板性侵害续：警方称其未及时报案	5
腾讯遭遇尴尬，传研发团队遭小同行收购	8
小伙为减压晚上化妆成女生出门，称自己绝不变性	5
罗纳尔多评决赛：我和章鱼赢了，忆起自己的悲与喜	7
交银国际：九兴控股收入增长强劲	2
美议员鼓动美就南海争端谴责中国	6
奥巴马就职5天前曾签订50万美元出书合同	6
美国艺电第三财季亏损缩小	2
海南2011年高招本科二批文史类平行投档分数线	3
联合国将建立专门机构并通过立法打击海盗	6
中国内地首只中盘指数基金正式发行	0
上海教改设立高中创新班为何“逢高三必散伙”	3
昌平北京四合院畅金园现房均价4000全款享98折	1
张卫健夺奖张茜拍片祝贺，徐小明难忘《霍元甲》	9
鲁比尼：美国与英国经济已陷入衰退	2
老太因心脏病入院2日猝死，院方被指未及时治疗	5
谷歌AdWords助力重工企业掘金海外	4
4人诱惑智障男子夜总会消费，逼其父母卖房还债	5
俄称美在罗马尼亚部署反导系统针对俄罗斯	6
公私募半程冠军：拿得住股的汪，，做波段的芮，	0
密云檀府家园125平米3居在售均价7千全款98折	1
昌平准现房湾流汇推出双拼及独栋别墅16500元起	1
国乒公布世乒赛名单，王励勤入围单打领衔25人强阵	7
《QQ仙侠传》熊猫快跑大改版即将登场	8
员工向女老板求爱被拒欲跳高架桥	5
雅居乐上月合同销售跌逾三成	2
突破现状，追逐目标：北大MPA考研经验谈	3
港股连跌四天重挫QDII基金	0
长航凤凰：借力打力，再创新高	2
2010年注册会计师经济法客观题分类练习	3
日本部分遇难者遗体临时土葬，两年内将重新火葬	6
魔术死亡报告：外力促成自杀，最利刀刃却误伤自己	7
固安新盘万汇广场下半年推2-3居板楼7000元	1
雅宝第一季度净利润1.066亿美元同比增68%	2
汉密尔顿拒绝责怪迈凯轮战术，立誓2011年会更加强大	7
上期所拟推进期市实现质变	0
武钢股份：纵目未来，灿烂辉煌	2
8月2日基金盘前交易提示	0
大马10万人捧场进球梅花间竹，曼联既收票子又赚面子	7
《赤壁OL》谢恩师四大惊喜抢鲜看	8
评论：审丑不可取，网络推手该管管了	4
教育部通报一起涉嫌虚假招生宣传案件	3
女子提分手遭男友泼硫酸毁容	5
家长称幼儿园怕孩子尿多限制其喝水	5
中国社区卫生服务发展论坛举办	1
期货市场缺乏新消息面刺激，总体呈现震荡格局	0
经济数据临近，做好两手准备	2
网友称在医院捡到回扣单，当地卫生局介入调查	5
人法宠，三系齐修一起玩转《大话红楼》	8
谷姐网站通过广东省通信管理局备案	4
研究显示男性每天至少喝2杯茶有助减小腰围	6
江苏教练组弃用大唐有原因，他在球队地位早已下降	7
女子不服判决带棺材到法院闹事	5
国际油价4日继续下跌	0
21只百亿规模大基金跑输基准	0
德国弟子现场拜师，徐天红：象棋推广需走向世界(图)	7
Sonik退出X-Session，四人争一席	8
东5环海棠公社170平3居26000元别墅600万起	1
拼命三郎柳承敏：曾想过跳海，新女友是善良的学生	7
屈指可数，全球恐怖题材网络游戏一览	8
《宝贝国度》梦网版，传说中的神器下	8
薛凯琪拍戏普通话进步神速，自称无富二代追求	9
誉天下二期誉皇殿，产品价值解析	1
郑州中考：“才女”9门考试，6门得满分	3
大商所对非独立法人交割仓库资格进行调整	0
浙江大学2012年推荐免试研究生的通知	3
独居老人死于家中，十天后被发现	5
基金牛人四季度青睐新兴产业	0
燕郊田园牧歌148平米四居别墅在售均价4800元	1
BioWare：日式RPG墨守成规缺乏创新	8
巴基斯坦160名民选议员卷入假学历丑闻	6
林达海渔广场全款96折还送物业费(图)	1
中国女排出征前最后一训将赴日，排球中心集体送行	7
解密《天师钟馗》：“曾氏青蛇”与众不同(图)	9
快讯：两市震荡整理，酿酒食品依旧强势	2
北京9场校园高招咨询会周末举行	3
工具还是玩具，摄影爱好者手中的iPad，2	4
NYMEX原油期货19日收盘大跌2.5%	0
短讯-7000曼联球迷随队出征，数百球迷欲买黄牛党票	7
电影《渡江侦察记》剧作家沈默君去世	9
副局长涉嫌强奸未成年少女续：警方正追捕	5
NBA老照片-八年弹指一挥间，少年科比首次亲吻奖杯	7
实录：吴克，做客聊新碟，拍MV跪地捶胸被水泡	9
基金上半年业绩排名落定	0
大运河孔雀城认筹可减3万新浪网友另有特惠(图)	1
首届海峡论坛大会在厦门举行	6
青海高招二本院校和省内预科院校录取工作结束	3
俄罗斯总理普京称叛变特工没有好下场	6
英媒再曝鲁尼私生活丑闻，妻子怀孕与妓女鬼混	7
赵本山策划徒弟个唱，小沈阳沾媳妇光练就高音	9
2011山东高考8类考生受照顾，加分降分照顾条件	3
韩国称解决安重根遗骨问题前反对日本天皇访韩	6
拆迁队长12年赚900万元	1
陈天桥携手旧将朱威廉：合作运营	8
温家宝与小学生上体育课，示范上篮连投进6个球	6
《绿色征途》惊现“葵花宝典”！揭秘“玩法指南”	8
华侨城46亿开建武汉巴登城	1
量能萎缩短线难有作为	2
2011辽视春晚落幕，梁静茹献歌赵本山被相亲	9
中国动向倒跌1%，惟申万重申买入高看6.6元	2
女排联赛-三外援轮番登场恒大完胜辽宁，5连胜领跑	7
金属鼓手Big，4将巡演，羡慕马斯特恩的才华(图)	9
王宝强携神秘女孩回公寓，被传已结婚生子	9
帕克为NBALIVE09造声势，伊戈达拉76人能进总决赛	7
老布不指望国安更相信申花，能否夺回榜首需看沪连战	7
韩国外交官被指为女儿应聘“走后门”后丢官	6
欢腾万圣节小奥游戏城邀您盛装狂秀	8
《封神演义―战神杨戬》神话仙气上市	8
热带风暴横扫中美洲造成100多人死亡	6
PSV《天启之王》公布，首支预告片欣赏	8
图文-中信银行业巡赛南京站，球员关注赛事	7
美国7月游戏市场Xbox，360统治平台	8
明星中学作文曝光，李宇春文笔最好被称才女(图)	3
专业级单反相机，佳能7D套装售价14299元	4
四川三所中学获校长推荐上北大资格	3
专业硕士成考研备胎，就业前景不明扩招遇冷	3
美股评论：科技行业财测消失为哪般	2
引进CTA利于健全QDII资产配置	0
疑似受累同系基金业绩，东方核心46天仅募7.72亿	0
组图：谢霆锋资助50位失学儿童，获两个慈善大奖	9
媒体称IAEA报告将展示伊朗核弹模型设计图	6
《如龙5》投身花街僵尸之战，最新预告	8
广电总局解读电影管理体制改革	6
清洁工不满解聘补偿款放火烧伤2人	5
RIM确认NFC将用于未来所有黑莓设备	4
伍兹历史显示周末有胜算，四次夺冠三次后来居上	7
英媒称奥巴马夫妇将不会受邀参加威廉王子婚礼	6
后起之秀的跬步之功，夺目光环外他们在翩翩起舞	7
《天使之恋2-命运的乐章》图文攻略1	8
亦庄米拉village在售59-80平1-2居19000享98折	1
有奇遇不坑爹，九阴奇遇哥闪亮登场	8
Wii《龙珠，天下一大冒险》夏季发售	8
杭州各商场国庆用微博促销抢顾客，15分钟发5条	5
范冰冰边工作边犒劳员工，率12人齐赴戛纳玩(图)	9
龚蓓，与国际设计师合作，拍时尚艺术短片(组图)	9
专家称伊朗可能遭受美以军事打击	6
金牌经纪陈自强70大寿，张曼玉钟楚红泯恩仇(图)	9
朝阳中弘北京像素40-50平在售28000	1
代耕农投票失策遭报复，被取消分红等经济权利	5
传淘宝正进行人事调整应对百度C2C	4
童星关凌微博承认下月出嫁，戴凤冠格格出阁(图)	9
远洋天著拥有领跑城市别墅队列的关键王牌	1
香港高校内地招生规模扩大，录取方式略有不同	3
喀麦隆首都列车脱轨燃油泄漏(组图)	6
决赛前瞻-辽宁欲撼动全运霸主，隋菲菲迎来最后1战	7
房价上涨绷紧各方神经	1
15年从业无实战，稽核总监变身基金经理是福是祸	0
易方达企业股票型基金拟节后发行	0
QQ会员独享，寻仙2.0推出会员专属礼包	8
加拿大政府密件暴露核反应堆投资量	6
老妇管教6岁孙子疑失手致其死亡(组图)	5
《九州OL》地下城实战攻略（III)	8
天津大盘再启，大师别墅专场看房大奖赢不停(图)	1
游戏至尊，独显神舟F640T售价3999元	4
基金静待投资股指期货细则出台	0
今日上市公司业绩公布备忘录	2
50ETF交易活跃，净赎回再创新高	0
《宝贝国度》梦网版，团团圆圆	8
轿车司机撞死人后当场大哭不止	5
2010年天津市中考作文题	3
四川高考一本招生8月4日开录，录取现场探秘	3
传易建联与模特李亚红相恋，亲密照曝光(组图)	9
组图：刘德华为庆澳门回归化身京剧人物	9
台湾新党发布党庆宣言：面对统一，纵横中国	6
中国网民规模已达3.38亿	4
《宝贝国度》四天打造传奇人生	8
马英九明确肯定国共平台，无法预估胡马会时间	6
午后维持窄幅震荡，关注20日线压力	2
信用卡被盗刷万元，一审超市判赔七成	0
农发行将与中粮集团合作设立粮食安全基金	0
中小板指跌逾6%破2200点关口，创调整新低	2
中国银行2011年信贷规模暂定7000亿元	2
上海市09年高三年级十四校3月份联考试题	3
盛大文学版图扩张记：用版权攻城拔寨	4
员工不满工作安排将领导打伤欲跳下6楼	5
日本核泄漏影响排球世界杯或易地，关系奥运入场券	7
美国派军人协助重开驻利比亚使馆	6
老冠军华夏回报荷银成长瞬间跌落垫底	0
一起在《文明online》展开寻宝之旅	8
马萨自曝比赛前夜必有性生活：我总会在周六晚上SEX	7
新剑网3充值有惊喜白羽焰翼共迎团圆	8
前门前37平米1居精装酒店式公寓均价24000元(图)	1
欧洲索尼电脑娱乐我们没有PSP2	8
NBA特批篮网出席卡戴珊婚礼，巨乳名媛威力不凡(图)	7
美国保级三缺一：看标普脸色	2
白宫公务员人均工资8.2万，奥巴马年薪40万美元	0
马英九办公室迎回遭陈水扁移除孙中山铜像	6
三立期货1月17日早盘提示	0
董卿素颜逛家具城，衣着讲究拎名包(组图)	9
陈静暗讽谢芷蕙博版面，与钟采羲“比拼”功夫	9
2010年高考文综试题(浙江卷)	3
CF微电影，集结密令男主演刘亚鹏专访	8
顺义顺鑫朗郡12月推新89平二居均价11480(图)	1
经济学家预测美今年经济增长速度将为4%	2
经济复苏原油易涨难跌	0
华业东方玫瑰预计近期开盘毛坯9220元起(图)	1
鹏华货币基金限制大额申购	0
购进价格指数连涨九月，通胀风险加大	0
Chubb将每股分红提高到37美分	2
美林预计中移动去年净赚825亿元	4
老友征集令!，故交重逢，一统河山!	8
四名歹徒绑架七龄童索要百万赎金	5
六旬老人梦中耍拳差点掐死老伴	5
财政部：防范信贷流入股市楼市引发通胀	1
英国拟要求小学生精通Twitter和维基百科	4
新剑网3回馈玩家，千元礼包低价秒杀	8
新郎为让婚礼更热闹买毒品招待宾客	5
宠物狗主人为爱犬防甲流：戴口罩穿棉衣吃大蒜	5
上海考生模拟考前5000名冲复旦几率更大	3
台湾学者傅佩荣：我不是“台湾于丹”	9
诺安称国内首只黄金基金或将比例配售	0
国都香港：港股震荡将持续，今日或跌穿24000点	2
常州一小区现楼晃晃，十栋居民楼晃动半年多(图)	1
4战场均23+7堪称3年巅峰之作，伤病让阿联越挫越勇	7
黄海波带团游井冈山，组织队员齐唱红歌	9
北大2012年中学校长推荐资质7月10日前申请	3
博客网站赫芬顿邮报成立基金会资助记者	4
俄就沉船事件进行3起刑事立案调查	6
专家：北大清华不争状元时应试教育将不攻自破	3
上海6.1万人细雨中开考，反映语文简单数学较难	3
德信第二季净利润730万美元，同比增长62.2%	2
产业地产或将引领，区域运营与价值新趋势	1
国内外高库存压制锌价	0
皇马反扑巴萨揭秘-三大佬兵谏佩帅，C罗伊瓜因点名遭批	7
盛大密会Bruce，Branit商讨《零世界》	8
SK电讯转让所持联通股份获利20亿港元	4
香江别墅：依托大中关村科技园，半小时城市切换	1
i3芯配双显，ThinkPad，T510i促销6688	4
宁财神作客手游《武林外传》	8
远东酒店料截至今年9月底止中期业绩盈转亏	2
歹徒假装受伤袭击女司机抢走6万元现金	5
棉市回调空间不大，高位运行仍将延续	0
公务员考试辅导：申论五注意，一日一练保高分	3
妻子因丈夫恋母情结太重欲离婚	5
英国人工受孕屡曝丑闻：错植精子育出混种婴儿	4
钢铁产能压力缓和，仍存结构性过剩	0
三年获提名三年擦肩而过，JR乃最佳第六人无冕之王	7
发改委：价格听证消费者代表不得少于总数25	6
《云之遥》硬朗风格下的柔情瞬间	8
香港女性导演张婉婷：别拿女性导演衡量我(图)	9
胡锦涛给福建五龙村回信叮嘱老人照顾好身体	6
顺义香悦四季95-115平米3居新房源在售享98折	1
美元兑人民币12月18日中间价为6.8322元	0
标普下调KB，Home信用评级至B+	2
A股多空博弈，风险集中	2
2007年十大交易：巴蒂尔入驻火箭，AI费城时代终结	7
欧盟拟对精密手机征收14%关税	4
三新股今日上市，赣锋锂业大涨194.2%居首	2
传大S汪小菲昆明买房遭拒，杨千，派发喜饼	9
全球去年新增乙烯产能创历史纪录	0
广西2010年成考报名时间及办法	3
玩家手被擦伤，，竟开“狮口”索赔三万	8
四六级19日开考，有学生为得高分多次报考	3
美国前卖官州长面临16项指控，刑期可能达300年	6
2011年成考期间网上监控有害信息	3
大宗商品普跌，钢材一枝独秀	0
沪指再占2300点继续震荡上行	2
青春美少女个唱纪念高枫，将“合唱”《大中国》	9
大话西游3万人挤爆新服争大奖没商量	8
隆多称背部痉挛并无大碍，扬言第五场终结东部决赛	7
李亚鹏聊家庭生活，称窦靖童都是王菲带(附图)	9
AC米兰新阵换尴尬输球，老贝米兰让3金球先生同场	7
男子闯入民警家行窃被抓牵出48起盗窃案	5
DR蜘蛛流潇洒飘逸，6级MK独木难支	8
两只基金今日结束募集	0
屎壳郎做宠物魔卡精灵搞怪宠物伤不起	8
朝阳北路低密现房新天际国庆单套优惠10万(图)	1
搭配24-105镜头，佳能5D，Mark，II售24800	4
从缩短禁售期看全流通思路	2
梁静茹谈孙燕姿婚讯：不感到意外，时候都到了	9
保监会：保险资金投资股市还有余地	0
4人合成艳照敲诈各地医院领导获15万汇款	5
重要角色《梦幻天劫》曝光全真教	8
财政部官员谈8500亿医疗保障政府投入杜绝腐败	6
菲律宾大雨造成8名矿工死亡	6
欧洲三大股市上升，英国股市升0.08%	2
印度首都发生炸弹袭击至少9死40伤	6
泰国洪灾死亡人数升至206人，30多省洪水消退	6
吴金贵足协处罚让我看到希望，绿城已做好中超准备	7
失业民工骑车3000公里返乡路雨天翻过雪峰山	5
朝阳融华世家170平精装三居现房可省18万(图)	1
黑龙江省应届自考生22日起网上申请毕业	3
慈善家捐赠30万在病人头旁堆现金照片引争议	5
Zynga在私市估值达55.1亿，超过艺电	8
印度抗议女大使在美遭搜身，美称外交官不免检	6
签完合同买方避而不见，卖房人申请电话公证	1
河南女工被冒名顶替上班10年，行政机关帮助造假	5
原油大幅反弹行情难以持续	0
小沈阳口头禅成第一热词，专家反对再造字	9
台教育部门拟放宽大陆学生短期赴台人数和期限	6
贴近生活，计算房价折扣成了中考试题	3
自考故事：不走寻常路，自考毕业1年当老板	3
福原爱6次低头4度抹泪让人怜，虽出局但不后悔(图)	7
反扒民警从业20多年抓获5000多名小偷	5
少女双肾连体长在左腰属世界首例	5
CSOL三美女出阵姬战争奇斗艳魅力尽显	8
日本刑法教授推测酒井法子将被判二缓四	9
时富金融：特步国际低估值，高预期	2
深圳部分钟点工月薪超6000元(图)	5
俄罗斯称卫星碎片云可能存在一万年	6
美国男子28小时持刀刺死3人(组图)	5
《植物大战僵尸》真人版爆红，爱它就COS它	9
小学生称将巨款交保安遭否认，家人寻失主求真相	5
将迎来土地出让小高潮，北京20地块近期集中出让	1
原料涨价产量下滑，万昌科技中报净利下滑19%	2
北京语言大学2010年硕士研究生招生简章	3
组图：刘交心09最新造型，西装难掩帅气	9
部分政府部门被指团购炒房	1
布帅向高洪波力荐昔日锋线天才，强力刺客曾名震国足	7
利好：2009年留学“门槛”降声一片	3
2008年注册会计师全国统考9月19日-22日举行	3
整治老鼠仓还须正本清源	0
长春女子三年读书1700本被网友称为读书姐	5
标普500指数12月投资者信心跌至五个月低点	2
《赤壁OL》三八节双倍助结婚生子	8
埃及总统和总理分别会见刘云山	6
高盛升ASM太平洋盈测，维持沽售评级	2
BioWare确认质量效应3具备合作模式	8
突尼斯拟缺席审理前总统夫妇	6
传陈楚生离开天娱因恋何洁，好友称很不靠谱(图)	9
迪拜政府获援助，午后有色金属期货全线反弹	0
尾盘：主要股指涨跌不一	2
港交所推出中移动等5股票期权标准组合交易	2
支招：文学类专业毕业后可能从事的6种职业(2)	3
陈茵，独行极速购物，新剧拍完清闲做宅女(组图)	9
言承旭六星饭店拍MV，在工作中幻想自己度假(图)	9
通州汀香丽舍预计7月推40-60平1居新房源	1
网络游戏《无限世界》四大主城曝光	8
45岁女子扮成29岁女郎在全国诈骗百万余元	5
尼泊尔兄弟握手19小时打破吉尼斯世界纪录	5
网络小说引上百市民寻宝，金刚塔遭破坏(图)	5
苹果第三财季净利润73亿美元同比增125%	4
操作趋谨慎，基金上周逢高减持(附表)	2
印度北部发生客车出轨事件至少100人受伤	6
《边境之地》引起PC玩家群体网上骚乱	8
中方欢迎苏丹北南双方就阿卜耶伊问题签署协议	6
尤先科宣布准备参加乌克兰大选	6
大众软件：手持匕首，，爱丽丝疯狂回归	8
如何看待今天的冲高回落	2
俄罗斯宣布组建北极部队维护其核心利益(图)	6
大学生应征忙，征兵要求素质逐步提高(图)	3
美史上最大内幕交易案落定	2
国庆购物提前看，各品牌热销洗衣机一览	4
申银万国：上调准备金符合预期，对股市影响不大	2
交警队中队长劳累过度突发脑干出血去世	5
罗兰大道紫金版7月中旬推出新楼三居9800元(图)	1
湖人vs黄蜂前瞻VI：科比是否摆脱伤病，保罗尊严之战	7
富力丹麦小镇，国庆七天乐，精彩不容错过	1
奥巴马将考虑签署短期调高借债上限协议	2
广东新会农村网络全覆盖	4
广州控股：电力需求复苏	2
网游成避风港存争议，行业洗牌效应逐步显现	4
年入30万，年轻家庭如何育儿置业	1
经济数据出炉，沪指宽幅震荡涨19点	2
实德主帅与球员出现分歧，关键先生不在球队进球都难	7
《紫宅》拍摄遇灵异事件，潘恒生称周星驰不难搞	9
篮网进攻火力竟排联盟前五，未来十年组合已经铸就	7
清华大学自主招生考试初试难度降低	3
麦蒂零防守阿泰忘记进攻，火箭三巨头竟然同时落难	7
奥巴马提名登普西为下任美军参联会主席	6
湖北省人大常委会任命张通为副省长	6
围乙杭州揭幕三队成冲甲热门，睦镇硕等强力外援加盟	7
体操男团猛虎出笼欲雪耻，训练成功率高达九成九	7
嘉实三将跑输指数，邵健邹唯刘天君应对业绩下跌	0
谢贤回应张柏芝怀孕传闻，笑言孙子多多益善	9
2010年东北互联网站长大会即将召开	8
取活塞生涯首胜AI如释重负，艾弗森：还需时间磨合	7
京最大虚假按揭骗贷案，森豪老板骗16亿被判无期	1
组图：《保持通话》热拍，陈慧珊产后复出拍戏	9
密云中国铁建绿港6月初开盘均价公布7000元	1
团伙在取款机前摸人小腿，趁其回头时调包银行卡	5
吉诺比利：胜美国几率不足一成，奖牌颜色已不重要	7
调查称投资者正转向美国股票市场	2
5名男子故意驾车追尾后持刀抢劫(图)	5
戴尔拟通过收购实现增长不搞大而全	4
16日相机行情：入门数码单反再降300元	4
直通首阶段男乒主力表现正常，小将得意唯一人失意	7
银行股上涨，凤凰无宝不落	2
互联网正在重塑中国商业	4
提高企管水平，聚焦行业发展：全经联商学院开课	1
杜兰特：姚明理应进入名人堂，他是后辈球员的榜样	7
塞维利亚官方宣布与主帅续约，下赛季带队出征冠军杯	7
预告30日龙湖滟澜山周末亲子派对启幕(组图)	1
穆里尼奥维迪奇至少要停2场，永远都不会考虑欧文	7
卫视跨年晚会疯狂，为抢一个明星开价700万(图)	9
美国普利策奖全部奖项将允许网络媒体参选	6
嫌犯身背两起命案潜逃十余年，因假身份证露馅	5
24mm超广角5倍光变镜头，索尼WX1仅售1999	4
泰国数万中学教师参加所教科目测试，8成不及格	6
莱科宁顶替库比卡传闻再起，另有三车手亦有机会	7
伊朗外长称各国已同意共建连接中国与中东铁路	6
保险李鬼手法翻新，从投保到理赔需处处提防	0
享受《天劫online》情人节最浪漫的事	8
商品短线获支持，买盘主导月内行情	0
名师一点通：考研英语阅读A部分解题小技巧	3
房山鸿顺园东区45平米起售最低总价63万(图)	1
中国药科大学2009年保送生自主招生政策公布	3
孟加拉国两辆列车相撞至少20人伤	6
《战地双雄：第40天》发售日确定	8
王菲香港个唱性感露美背，40秒变法妆容惊艳(图)	9
超八成网民明确反对转卖游戏币征个税	4
村庄突发山火，着火点海拔太高直升机灭火不奏效	5
NBA中国赛见证压哨三分，勇士新秀最后2秒绝杀雄鹿	7
江西08年自考女生首次突破一半	3
比利时教师供认奸杀女子，疑与15宗谋杀案有关	6
《现代战争2》发布全部可选武器清单	8
银行拒办活期存折惹争议	0
玩家票选最爱《卓越之剑2》职业揭晓	8
手游《仙镜OL》实力尊者新人实力比拼	8
大众软件：死亡空间2动作片还是恐怖片	8
《失落时空II》流行季，公测盼开启	8
姚明我还没老到退役那一步，目前脚伤只恢复了30%	7
苹果用自家软件编程序面临反垄断调查	4
病危少女状告父亲讨要手术费	5
燕莎CLASS在售48至62平米小户型均价25000(图)	1
急跌之后原油仍将振荡回升	0
10万亿井喷，大宗商品中远期市场危机四伏	0
金吉列联手东亚银行提供百万留学奖学金	3
农产品视基本面而动	0
国际小姐西南赛区报名工作即将开始	9
“美在花城”新星大赛另类突围赛	9
市民银行门口等到失主归还5万元现金	5
探访美国五所顶尖私立中学：读高中并不轻松(组图)	3
世界经济靠什么避免大灾难	2
专家提醒：使用网上银行应巧用，“数字证书”	4
郭士强降级后直言没有落差，美国之行令他看到差距	7
日本机构预测中国2010年GDP或超日4000亿美元	6
女服务生陪客人玩游戏连赢数局被砸破头	5
民生银行H股股价升至发行价之上	2
钢价走低坑了谁：钢企高买低卖铁矿石深度套牢	0
二三线城市土地开闸地价回升	1
英国将在本月底撤出所有伊拉克驻军	6
高新电子产业增速成亮点	4
电攻：《使命召唤7》十大必要名词解释	8
东2环璞，精装66-180平1-4居全款98折	1
披Windows，7战袍，宏基法拉利One小本首测	4
收评：场内交易基金全线下跌	0
美国拟定新规以防止银行过度依赖短期资金	2
吴克群新歌也叫“WooHoo”，否认讨好蔡依林	9
天津高职2010年首次招收“无人机操控手”(图)	3
王菲成都个唱可能流产，演出场馆未通过消防检查	9
惊天误判摧毁英格兰脆弱防线，三军狮军团还债回家	7
欧债危机死灰复燃，外资出逃亚洲股市	0
土耳其将建世界首座水下历史博物馆	6
EA宣布《但丁的地狱》将改编为动画	8
固安北京第九区3月27日开盘均价4380元享98折(图)	1
固安孔雀大卫城4号线1-3居均价6500元全款95折	1
探秘《云之遥》女主角失声的真实原因	8
美国低价轮胎价格因特保案大幅上涨	6
夏普宣布中国手机业务换帅	4
亦庄IN北京58-61平一居在售均价11000元(图)	1
俄印古什警察局外爆炸致18人死亡(组图)	6
“推荐录取”将成为江苏高考录取方式	3
暨南大学：博士生奖学金高达10万元	3
香河纯新盘泰合园待推248平起别墅和四合院	1
男子组织8辆轿车沿街寻找丢失爱犬	5
陕西理科状元李元：我是一个“网民”(图)	3
美银或减持逾半建行H股，建行未正面回应传闻	2
八达岭城市别墅异军独起	1
雨人坎普复出计划再度搁浅，昔日全明星今无人问津	7
湖南考生跳楼原因查明，高考压力过大	3
李连杰台湾探灾民，9小时访7个灾区(图)	9
成像品质优异，徕卡便携机X1送卡13800元	4
俄罗斯圣彼得堡两个地铁站因炸弹传言关闭	6
安住淳：期望日本央行采取果断并适当的举措	2
我国将启动能源十二五规划编制工作	6
阿里巴巴成立投资管理公司	4
Stifel，Nicolaus给予世纪佳缘买入初始评级	4
阿泰绝世狠招鼻血射千尺，姚明大梦上身一球定乾坤	7
季莫申科称俄向乌克兰让利50亿美元	6
考研初试全国线划定，复试将于4月上旬进行	3
CAPCOM计划在家用机收取网络服务费	8
永定河孔雀城大堡全庭院在售享95折2万抵10万	1
7岁女孩接受肖氏手术后下肢萎缩	5
国外啥样大学奖学金每年可达1.5万元(图)	3
国都香港：预测光汇石油中报盈利增长82%	2
《开心100》“大魔竞”今晚播出，揭开神秘面纱	9
收评：股市回暖提振期市，有色白糖上涨	0
云南省昆明市26个考点6日下午3点开放踩点	3
总决赛开启国球新奥运周期，国乒主帅新政引人注目	7
《棒棒堂》金牌食神终极评定	8
容量虽小功能俱全，海尔3kg波轮热卖中	4
和裕林肯公园精装小户型打造理性置业新时代	1
中超综述：争冠战连演绝杀好戏，辽宁保级惟盼奇迹	7
华沙赛丁俊晖四个月后再进决赛，与达赫迪争夺冠军	7
高考“异地借考”两地试卷须相同	3
萧亚轩与混血帅哥MV拍床戏，脸红心跳起红疹(图)	9
英媒阿森纳vs曼城评分：坎贝尔全场最佳，特维斯最低分	7
新政再起，低总价轨道小户型马可汇抢滩楼市（图）	1
道格拉斯-弗林特：丰田汽车的真正问题	2
王菲2011内地四地巡演，南京站站在“春天里”	9
台湾45岁硕士毕业生赴厦大读本科	5
A股倒伏传递忧虑情绪，人民币NDF昨大跌近200点	0
返还认购费，基金违规销售再现江湖	0
博士生医学漫画走红网络	4
图文：08-09最佳私募证券基金管理机构代表发言	0
药监局：医疗单位不得网上售药	4
“铁人”考生坐轮椅考试，咬牙坚持考完两科(图)	3
CBD核心中海城北美组团推薄板楼王	1
《非2》北京首映笑中有泪，冯小刚解读关键情节	9
广东：“农民工高考”有了标准体系	3
快讯：水泥板块涨2%列第一，水泥价格大幅上扬	2
苹果为日本过热iPod，Nano提供换货服务	4
泰国军方向曼谷及其周边部署兵力(组图)	6
T4300处理器，宏基eMD725本售价2999元	4
杨坤西安演唱会排练，酒后感悟引粉丝紧张(组图)	9
中银香港委任李久仲为风险总监	2
NHK大河剧《天地人》大受欢迎，收视持续飘红	9
勒夫不赢西班牙就不离开!，足协主席：最迟月底续约	7
金正日赴朝俄首脑会谈地，可能磋商两国能源合作	6
我国关闭“涉黄”网站1.6万个	4
通州花墅香醍160平米3居现房在售均价21000	1
伊朗驻欧佩克代表称OPEC目前无需增产	0
警惕HB蝗虫病毒新变种	4
手机网上充值成新宠，淘宝网年售4亿元充值卡	4
19岁女生带瘫痪养母上学，每日帮其穿衣洗漱	5
被劫意大利拖船抵达索马里海岸	6
女子反抗歹徒抢包被砍断手掌	5
手球综述：中国“阴盛阳衰”，世界重心仍然在欧洲	7
没了僵尸舞王怎么办，舞王还在这些游戏里	8
G20峰会之后再论金融危机	2
半场战报-黑风双煞联手缔造闪电逆转，上海3-1北京	7
直击：国安悍将远射击中立柱，瑞恩补射空门竟推飞	7
法国找到6具也门空难遇难者尸体	6
杠杆债基再度上攻，最多单周上涨逾9%	0
国庆七天乐，玩小奥游戏城话费送不停	8
父亲拒绝拿钱为16岁女儿治病被告上法庭	5
江语晨错过签约周董，称周董从没把她当女生(图)	9
上期所：始终把风险管理放在首位	0
3D概念将继续引导潮流，可关注	2
贵州省8月3日三本院校录取情况	3
名校自主招生新政集中亮相，“小高考气候”升温	3
iphone版春秋大更新，，游戏更享受	8
福州中招办称：270分是普高录取的底线	3
何韵诗拍MV流汗一公升，邀请50名歌迷参与拍摄	9
周杰伦新歌MV酒池肉林泄踪，嘴硬没有设防(图)	9
日本柔道低迷保送中国军团，首日后将登顶金牌榜首	7
国泰金盛即将分红10派4.8元	0
预测称咸海南侧部分将在2020年完全干涸	6
青岛客胜云南终结7连败，双外援联袂爆发合砍70分	7
不放过任何精彩，OPPO拍照手机P51评测	4
1月13日美股专家坐堂实录	2
章子怡无限期搁置婚期，没英文名不加入别国国籍	9
尤纳斯：真正的姚明终于出现，我为何突然重用孙悦	7
ECL2011第三赛季10月19-25日赛程安排	8
伤残包工头用救济款发工资，坐轮椅借钱养母女	5
曼联死忠挑衅利兹球迷高唱慕尼黑，爵爷吉格斯遭骂杂碎	7
日本考虑在日韩合并百年时致歉以解决历史问题	6
韩NCSOFT公司计划组建一支职业棒球队	8
组图：CASH金帆奖颁奖礼，陈奕迅获奖大方献吻	9
美铝拟发行新债为债券回购融资	2
中国男篮已变成“欧洲队”，罕见数据揭示一种蜕变	7
实力传播郑香霖：传统广告公司要补新媒体课	4
刘茂先：监管就是维护公平正义	4
写高考作文成网络潮事，当年不敢任性如今可放肆	3
股市并非姚明第一桶金，姚餐厅零投入年赚百万美元	7
民生加银增强收益债基获批发行	0
女孩上电视节目公开第三者身份，向男友妻子道歉	5
华夏沪深300打开定投业务，申购费率八折起	0
《大宋豪侠2》科举新玩法，武举开场	8
日本冲绳发生里氏5.1级地震，当局未发海啸预警	6
四季度基金亏损环比降48%	0
火锅店10余员工为10元餐费围殴顾客致死(图)	5
君山国际全明星高尔夫八月赛圆满落幕(组图)	1
iPhone，4S双天线设计或侵犯三星专利	4
广东惠州海域3名游客遇险，1人失踪	5
4名青年嫌工资低不够花结伙抢劫(图)	5
教育部：高校销毁档案须鉴定报批	6
多伦多记者为阿里扎申冤：不是故意的，不该被禁赛	7
基金新增开户数创新高	0
轻薄时尚纯白，三星10寸小本降至3599	4
的哥10次被拍到斑马线前礼让行人	5
人大代表建议：建青少年网瘾戒除中心	8
有观众称谢娜疑似怀孕，经纪人：不到时候	9
组图：田馥甄《My，Love》签售会，广州北京赶场	9
《电锯糖心》演示，性感萝莉的嗜血之路	8
房山绿地新都会国际花都2-3居在售25日圣诞活动	1
网游《万王之王3》腾讯版主题日活动	8
资金大量涌入，油脂期价创23个月新高	0
斐济新版货币将去掉英国女王头像	5
叹为观止：中美学生阅读能力比拼(图)	3
韩片综述：《可疑顾客》来搅局，波澜不惊显低调	9
吴启华忧心爱妻曾几夜失眠，坦言要多挣奶粉钱	9
《香港电影演义》面世，魏君子大曝港片秘史(图)	9
学者：提防人民币成占领华尔街话柄	2
拯救最牛山寨球队一天凑了16万，街坊朋友送来经费	7
2010年考研调剂信息：华东计算技术研究所	3
09年四六级6月20日考试，各高校统一组织报名	3
望京首开国风上观余1套尾房75平米1居25000	1
完美时空欲抱团出海闯国际市场	4
报道称盗版致微软在华损失严重，微软称断章取义	4
众校长呼吁：“证书崇拜”不利学生发展	3
明星理出来的“财源滚滚”，多元置业不单调(图)	9
图文-F1马来西亚站，汉密尔顿亲自检查MP4-25前翼	7
近百家假招生网站瞄准高考生，考生及家长应警惕	3
高个女子用高跟鞋打破男子头部	5
昌平香江别墅二期260平起别墅10月1日开盘(图)	1
胡锦涛会见希腊政党领导人	6
东方一品城推20套特惠房(图)	1
阿娇曾想自杀，怕失去陈冠希才拍不雅照(图)	9
债基趁热上架，先抢档期再谈渠道	0
无视iPad，汉王将发布平板电脑Touchpad	4
广东高考监测车出街，捕捉“通水”信号(组图)	3
组图：陶虹徐峥元宵节携女返京，其乐融融	9
关楚耀交代藏毒事件，宣布暂别娱乐圈(图)	9
预期中国大采购，美大豆玉米期货刷新两年半高点	0
松下，DMC-GF3电脑展现场限售仅4880元	4
与必和必拓谈妥，中方铜加工费涨七成	0
德国电信与法国电信达成协议合并英国业务	4
建国60周年建筑师：维思平孙莹	1
英超公布新季赛程阿森纳首战纽卡，曼联客战西布朗	7
博深工具：或构筑圆弧底	2
活力四射，沈阳佳能IXUS，130卡片相机热卖	4
2008年哲学类本科专业就业率情况一览	3
基金券商赶考社保选秀	0
贾庆林：政协要更加关注就业住房等民生问题	6
言承旭抽身志玲情事，“重要宝物”变Ella(图)	9
外交部：发达国家不应转嫁减排责任	6
意大利呼吁暂停对利比亚军事行动，法国提出反对	6
中期协：前两月全国期市累计成交期货合约3.8亿手	0
《龙之谷》WCG，Girl报名惊艳开启	8
巴基斯坦炸弹袭击案致30人死250人伤(组图)	6
百度网页搜索整合i贴吧内容暗中发力实时搜索	4
10月新盘低价入市，通州10月推新登记享优惠	1
医院利用人造材料为患者重塑面部	5
今日投资：12月19日潜力股追踪	2
日本记者试图拍摄金正日被俄警方逮捕	6
郑秀文北京演出超爱花丝袜，增肥行动未有成效	9
11岁患病儿童不愿家里花钱称不如死了好	5
K2?百合湾周末将举办赏月品盘欢乐行活动	1
经验分享：托福词汇的七巧记忆法	3
2010上海研究生考试报名时间安排及注意事项	3
现场：魔术轻松破百只用三节，希尔也惹上犯规麻烦	7
2011中级会计职称考试财务管理真题及答案	3
胡锦涛抵达哈萨克斯坦访问并出席上合组织峰会	6
鹏华基金公司旗下三只基金基金经理变更	0
高校提供课余兼职岗位，灾区大学生有望减免学费	3
步步精心，九阴真经测试前的开胃小菜	8
公安部要求民警深入基层听取民众意见	6
女司机驾车撞倒5人致4死1伤被刑拘	5
动力火车曝歌坛恶劣生存环境，天王天后优先发片	9
快讯：美国上周原油库存环增260万桶	2
液化气罐爆炸致夫妇两人遇难(图)	5
奥巴马探访加纳前奴隶交易所	6
3平方米地下室住3年，农村女孩在北京艰苦考研	3
湖南重申成考纪律，在校大学生代考将被开除学籍	3
2011年考研计算机四大学科复习关键	3
周道炯：扩展期市服务国民经济广度	0
大连两大新星联袂制造杀机，科萨器重之人一锤定音	7
恒生指数周三大幅上涨	2
美国会预算局：预计美国2011财年财赤将飙升40%	2
赵子琪《无间有爱》为爱蹙娥眉暗自憔悴（图）	9
武侠史诗《天剑传承》，谁将纵横江湖	8
通州嘉筑北京现房预计下半年开盘均价8500(图)	1
重庆房产中介争开网店御寒	4
法国30岁新人抢夺切尔西尖刀神奇，精彩倒钩艳绝全场	7
山东高速：短线适当休整后有望继续上拓空间	2
再次促销，松下P50X20C等离子售5599	4
麻生太郎执政3个月支持率已跌到16.7%	6
阿富汗东部示威民众与警方冲突1死13伤	6
英国1300多名女学生接种疫苗后出现副作用	6
北京龙湖：通州项目助力区域住宅舒适度提升	1
龙幽爱打魔兽，仙剑五，闻趣事大盘点	8
组图：美国舞曲新星Lady，GaGa献唱白发妖娆	9
中期协：管理机构未批准任何期货投资咨询机构	0
大兴绿城阳光名苑4月推百余套loft价格待定(图)	1
科威特埃米尔20多年来首次访问约旦	6
中邮基金：中小股票必然战胜大股票	0
成考网报前要确保银行卡可网上缴费	3
一批小基金脱颖而出或成2009年赢家	0
北方集团指控神州资源收购造假，港交所正在彻查	2
考研政治重点知识记忆之毛概篇(二)	3
组图：澳大利亚西部大火烧毁数十栋房屋	6
工业品期货引爆期市，12.63万亿成交额再创新高	0
巴萨工体训练细节：梅西阿尔维斯各自特别项目联系	7
乘客前门下车被阻后持枪威胁司机	5
以色列将在9日释放230名巴勒斯坦囚犯	6
古巴国营领域十分之一员工将面临下岗	6
QQ炫舞周年送神秘，炫紫翅膀永久相随	8
卢庚戌王筝隔空亮相文博会，为金钟奖选手打气	9
新疆2012研究生招生考试网上报名(公告一)	3
《星弹堂OL》6月21日1400火爆二测	8
斯里兰卡急派外交部长前往巴基斯坦	6
亚太综述：主要股市强劲反弹，港股飙涨	2
THQ，2010财报出炉，公布E3展游戏阵容	8
王岐山与美财长通电话就中美经济关系交换意见	6
交易型基金今年激增45只	0
主力屡出奇兵，造就5连阳	2
驰骋真实战场《生化战场》至酷男人装	8
打工少女不甘受辱跳楼致脊柱骨折(图)	5
玉米上涨泡沫终将破灭	0
《蝙蝠侠：阿卡汉城》最新宣传视频	8
皇马“战术安排”遭欧足联重罚，长期敌对后穆帅再受压	7
华讯财经：A股震荡后有主升浪	2
牛年港股市场看点亮点耀眼	2
《蛙蛙游戏》让我们一起为和尚祈福	8
人人影视突遭关停	4
刘晓庆联合国纪念辛亥革命，获副秘书长盛赞(图)	9
《将军日记》热播，展现开国将领赖传珠戎马生涯	9
东三环霄云里8号拥40万平米森林塑绿色地产(图)	1
新剧收视报捷，欧阳震华遵守承诺“裸跑”(图)	9
个人炒黄金亏百万，告代理公司违规被驳回	0
尹志强纪念赛举行，3千人致敬“亚洲第一中锋”	9
陕西一高校突然停止招生，学生讨要学费欲告无门	3
吴相兵：广东男队优势很大，希望包揽男女全部四金	7
博时策略灵活配置基金获批	0
印尼议会选举上午开始举行	6
以色列犹太人定居点停建令今晚到期	6
刘德华留言：引发混乱很抱歉，感谢歌迷遮风挡雨	9
西部证券携手纽约梅隆银行，基金公司选址上海	0
09年北航在云南招30人，中央财大招61人	3
斥资300万购置设施，武汉城区考点全部清凉化	3
秘鲁公共汽车坠入山谷9人死亡	6
妻子照顾植物人丈夫6年教会其吃饭(图)	5
“大小婚礼”扯出第9单风波，网友拉横幅求发票	9
韩25日将就朝金刚山接触建议表明立场	6
姚明被戳眼致战局逆转，巨星心有灵犀约好一起熄火	7
家乐福保安勾结女贼盗窃价值近百万货物	5
首款纯3D网游《赤壁OL》虎年5重豪礼	8
教授称中国孩子不是输在起跑线，是搞死在起跑线	5
中信银行与支付宝推快捷支付业务	4
印尼默拉皮火山威力减弱仍有威胁	6
德国科学家发现减少热量摄入或可增强记忆力	6
组图：周笔畅汪峰献唱，郭晶晶被传情变很淡定	9
我国将建信息产品污染控制认证	4
火箭遗忘小将成澳州神射手，二号位真命天子是他？	7
百仕通CEO：美联储收购更多资产不会造成大影响	2
男子伪造900多张危化品车辆通行证被刑拘	5
英国113年前结婚蛋糕至今仍完好无损(图)	5
KBW将Toll，Bros评级降至与大盘持平	2
新浪游戏荣获中国十佳游戏媒体奖	8
巴基斯坦自杀式爆炸造成33人死伤	6
俄铝冀发债300亿卢布	2
海淀将解决6000户住房困难	1
智能手机抢占移动游戏平台，份额大涨	8
温州炒楼族赴港认购金隅，券商预留885亿，展额	2
周杰伦改造型洗衰气，笑言身边女伴终于换画(图)	9
2010考研数学大纲：一样的内容不一样的启示	3
广州法院今后宣判也要网络直播	4
麦当娜访巴西贫民窟，有意展开慈善工作(图)	9
成交量制约股指上行	2
电视剧《苦菜花》一审胜诉，日本传媒被判赔偿	9
3名偏才面试上东大，10小时全封闭特殊考试	3
美元兑多数交易对手汇率下跌	2
新天际高尔夫现房14000元，2万抵4万排号中(图)	1
韩剧中出现韩版张国立，相似度高达90%(组图)	9
2010年安徽中考6月24日比今年提前10天	3
梁家辉充当护花使者，两晚宴请刘嘉玲李冰冰(图)	9
奥巴马称金正日相当健康仍掌握实权	6
2010年注会考试审计应试技巧与命题预测	3
英超恶棍铲伤红军大脑遭重罚，纽卡宣布对其无限期停赛	7
海关查获10吨欧美电子垃圾1台显示器含铅1公斤	4
CBA两传奇被他甩在身后，1000万身价杜比值不值？	7
陈加玲对林国雄怒气未消，陈秀雯孤独过生日(图)	9
通州汀香丽舍预计8月推40-60平1居新房源	1
男子因前妻不愿复合砍对方情人30刀	5
北《幸福》南《还君》，李宗翰国庆荧屏通吃(图)	9
战争《激战海陆空》商城购物全解惑	8
联想控股布局山东，180亿投向煤化工	2
言明：亚运会国家女队更易突破，男队发挥有些大意	7
文物局回应梁林故居拆迁	1
男子与年长9岁情妇私奔，将其掐死后请母亲抛尸	5
花旗获批在华成立贷款公司	0
凌潇肃唐一菲恋情始末揭秘，密友爆料离婚隐情	9
伊朗计划于2020年建全球首座核聚变反应炉	6
官方数据显示2010年古巴人口减少	6
Diamond，Offshore订购深水钻探设备	2
国土部：一季度105个监测城市地价同比增8.1%	6
工地爆破山体时发生意外3人遇难	5
巴基斯坦自杀袭击细节：人弹只有12岁	6
把握吃饭行情，，27只个股首度晋升基金新贵	2
汪涵有意退出江湖，策神也有累的时候(图)	9
海淀缘溪堂精装公寓均价45000元全款95折(图)	1
出纳13年挪用700余万公款获刑14年	5
《梦幻天劫》随心所欲我有我掌控	8
团伙以美色为诱饵抢劫致人死亡	5
俄外长称朝核问题未看到突破性进展信号	6
华硕N43SL魔幻重生，周杰伦特别版评测	4
伊朗东南部清真寺发生2次爆炸，至少20死100伤	6
年轻情侣上班途中遭遇车祸1死1伤，肇事车辆逃逸	5
崔伟：《倘佯集》的高品质是由内到外的	1
3.5，触屏时尚DC，尼康S80售价1799元	4
预告-凌晨245新浪视频播欧冠14决赛，曼联VS切尔西	7
高校千人一面，校长不敢推荐偏才怪才	3
欧元区财长同意出资300亿欧元救助希腊	6
《幻想i时代》钻石王老五，选秀大比拼	8
男子酒后抢劫1毛钱获刑3年并被罚6000元	5
男孩卷进超市电梯死亡，超市称其父母监护不当	5
兴业磐稳增利债券型基金获批	0
交银国际：永晖焦煤上半年销量增速低于预期	2
伍兹十月计划出战弗拉斯公开赛，备战总统杯忙热身	7
铜价短期内由中国因素推动	0
法国33万人高考，作文写“文化是否使人扭曲”	3
“平行班”飞出高考尖子，655分被中国科大录取	3
丈夫闹离婚期间在网上骂妻子被拘5日	5
提防世界杯魔咒，股指是否回调	2
以建筑收藏生活，龙湖好望山月底强劲入市（组图）	1
丰台亚胜铂第公馆A座小户型3月13日开盘(图)	1
古利特正式出任荷兰-比利时世界杯申办委员会主席	7
《变形金刚3》隐秘力量模式初体验	8
俄军成功试射白杨RS-12M型洲际弹道导弹(图)	6
留学锦囊：申请美国院校5大最佳时机	3
专家：阿联复出前篮网难赢球，但他们绝不会17连败	7
6月新低价，康佳42寸LED液晶再爆新低	4
印度孟买钉子户拒为美大亨豪宅让路	6
西红门经济适用房2010年1月开盘均价4792(图)	1
小法拒绝来华望本周逃离，阿森纳曝撬国米3冠支柱顶替	7
青年利用木马程序盗窃网银账户30万	5
苹果GameCenter支持盗版，开发商失望	8
国核电力院进驻中关村开幕仪式隆重举行(图)	1
马伊，产千金文章进产房陪产	9
侯佩岑婚后7月终登记，当黄太直呼感觉非常奇妙	9
华安中国A股增强指数增聘牛勇为基金经理	0
日本首相鸠山将于23日会见奥巴马	6
AC米兰高官行踪引紧急收购，博班力荐一人撑起米兰未来	7
京新药业：现有业务触底反转，国际合作前景巨大	2
《喜羊羊3》举行公益专场，麦长青给力撑场(图)	9
姚晨承认恋上摄影师：我不想撒谎(图)	9
弗里德曼：更多工作，更多乔布斯	2
北京大学2009年招收20名香港免试生	3
王静傅林助阵“明日之星”，寄语青少年要学会玩	9
2009年山西省高考考点大探秘，各项工作已就绪	3
东亚运外刘翔有更重要任务，重返世界之巅面临关键点	7
社保保而不包，公务员如何量身购险	0
男子欠钱不还中美人计现身，被人当街轮流骑(图)	5
意大利商人欲捐款修古罗马斗兽场遭政府冷遇	6
远洋东方于3000余亩浓荫处，呈现CBD东臻质生活	1
曼城新季5战全胜1球不失，1年砸5亿军团做客零封胜巴萨	7
俄罗斯富翁购置170米世界最长游艇(组图)	6
村官遭殴打集体辞职续：警方成立专案组调查	5
我是否被政策“限”了	1
路透社总编辑史进德接受新华网专访	4
高盛大摩唱多商品，上调原油目标20%	0
传秦洁接棒陈晓薇：朱骏回归九城仍存疑	4
俄开始考虑进口粮食可能性	0
500万认购《小李飞刀》或实名制登陆	8
文章马伊，飙车调情，大叫“你咋这么漂亮呢？”	9
收评：股指震荡上扬，场内基金全线收红	0
阿Sa举行新碟照片展，身材有料深藏不露(组图)	9
《名汇FAMOUS》对话尔冬升：世家的传说	9
远期郑糖博不到掌声	0
梁念坚张亚勤联名发内部邮件安抚员工	4
暴风影音CEO冯鑫：暴风的方向是海外上市	4
足协拟好卡马乔合同，团队300万欧元必须兼管青训	7
李斐：反映民生与责任是两网联合的初衷	1
COS也疯狂，路飞孙悟空光临CJ现场	8
考研专家揭示新闻学专业就业前景	3
日本议员对情报管理松懈感到震惊	6
成龙当选美国“最受欢迎动作明星”，与德普同榜	9
09年内蒙古高校招生本专科录取最低分数线公告	3
怀柔世嘉光织谷1-3居及复式均价9800	1
泰国因登革热患者猛增全国紧急灭蚊	6
向先驱者彼得罗维奇致敬，范甘迪：欧洲大个技术过硬	7
新浪体育：得意忘形的代价，被全世界都看到的耻辱	7
男子手机中病毒自动狂发千条短信	5
心理是制约考生复读成功的重要因素	3
奥巴马官方总统画像曝光，首次使用数码照(图)	6
税费升VS油价跌，燃油多空昨激情碰撞	0
切尔西众国脚让联赛唤回血性，世界杯的噩梦这一刻醒来	7
LadyGaga搞怪DNA再出动，扮山顶洞人进酒吧(图)	9
6间大行对碧桂园的最新投资评级	2
未来资产：腾讯将受益于网页游戏发展	8
18名保安因闯红灯纠纷冲进复旦大学围殴大学生	5
公安部：随意动用警力造成严重后果将追责	6
布帅：中国球员教练有劣根性，世界巨星也得服我管	7
人保部8位副部级以上官员带队离京督查就业	6
利比亚执政当局称将很快掌控全部领土	6
俄罗斯伊朗签署声明确定能源领域合作项目	6
权威曝火箭正进行三方谈判，麦蒂去纽约双星入休城	7
难得一见的慈禧50岁时照片(图)	0
货币基金收益兔飞猛进，7日年化收益率翻番	0
比利亚雷尔与阿森纳死磕，曼联众将欲“坐享其成”	7
万科前三季度净利增29.9%，重申绝不错拿土地	2
上海144万中小学生迎来新学期(图)	3
韩国明日将公布大规模有条件援朝计划	6
国台办：陈水扁称遭国共迫害收押说法属造谣	6
中学校长：只关注600分以上考生让学生很累	3
旅馆老板锁门回家误将旅客困店中	5
男子倒卖火车票获利三千，被判罚金三万	5
何守信拍无线台庆特辑受伤，坐轮椅返港入院(图)	9
电子支付行业拓展成新看点	4
华子朱雨辰新剧《如果爱》取景京东8哩岛	1
翁振杰冲击波，益民基金深陷泥淖	0
看看谁最红，盘点游戏中六大红发美女	8
个体老板10年资助300余名贫困生完成学业	5
新浪开出首家网上金融超市	4
球员公推大范为“最讨厌主帅”，乔老爷竟榜上有名	7
DC外型专业感受，便携式旗舰佳能G10详测	4
美国一季度房价跌幅为2008年底以来最大	2
甘肃省喜爱二胡的寒门女孩期待圆音乐和大学梦	3
CBD东凯德锦绣新盘85平2居户型首度曝光(多图)	1
在线维权商业模式不明晰，难诞生领军企业	4
上海大学为大一新生推出“混搭寝室”	3
江西自考办主任介绍江西10月份自考政策(图)	3
足协将开听证会复议陕西罚单，受罚两人或减轻处罚	7
CHINAJOY2010久游展台最新曝光	8
加拿大公布移民利好新政投资涨价成必然	3
2008年6月四级真题点评：整体难度略有下降	3
绿地集团投资350亿启动京冀两大项目(组图)	1
《观音山》东京首映，张艾嘉谈退出：听电影局的	9
赌徒冒充市委书记骗走寡妇万元	5
烟台警方用淘宝体微博追逃犯	5
昌平新盘金科王府预计12月底推154套花园洋房	1
在线支付平台财付通系统升级	4
父亲当街挂牌寻离家出走儿子(组图)	5
钲皓控股走高，较招股价涨96.67%	2
巴特尔直言空想不会夺冠，王治郅点出心中两大热门	7
华东师大等高校18日进行优秀生选拔测试(图)	3
北京2010年高考体检6月10-11日进行补检	3
进口大豆压港严重，宁交百万滞期费也不提货	0
巴西国防部长批评政府被撤职	6
患梅毒男子以为活不长开黑车劫杀乘客	5
网游人才挖角成风非专业团队也成焦点	8
分析师暗黑3一年之内无望，星际2大卖	8
周末购机必看，八款热门相机降价排行榜	4
金隅观澜时代产品说明会盛装启幕	1
《封神ol》推出每日狂揽经验升级法	8
港澳地区18所院校可在内地25省份招生	3
经济逐步复苏，大盘基金蓄势待发	0
农业银行发行按部就班，沪深大盘获利回吐	2
开放下载，《萌谷帝国》28日精英测试	8
农民追打妻子刺死劝架堂兄	5
朝鲜江原道遭遇罕见暴雪，局地降雪量达1200毫米	6
送时尚小脚架等，索尼XR150E现售4999	4
汇添富6只基金参加工行基智定投	0
巴基斯坦1所大学发生爆炸致2死9伤	6
下半年我国工业增速有望超过10%	4
外报指棕榈油价变全球几百个，场精确指标	0
纪念北京自考30周年：自考细服务处处为考生	3
英报评出年度十大奇闻，“树人”列榜首	6
贵州招生考试中心发布网上填报志愿操作指南	3
黑龙江艺术本科一批院校网上征集志愿预通知	3
报考黑龙江省属高校，八个少数民族考生加15分	3
现场-中国女排25-13再下一城，楚金玲掀12-0小高潮	7
正源地产助学金计划温暖贫困学子(组图)	1
齐达内眼中绝世天才愿投阿森纳，枪手零价签1200万强人	7
贝尔斯登受审对冲基金经理无罪释放	2
水资源大县缺资金致数万人饮水难	5
西班牙加泰罗尼亚市将投票决定是否斗牛	6
印度总理辛格将访问俄罗斯	6
奇才病号多阿联有望首发，联手麦基与湖人内线死扛	7
支书开会途中驾车撞树身亡，村委会被判赔4.6万	5
中国石油大学2011年保送生、自主招生简章	3
廊坊阳光逸墅69-118平起2-3居在售均价6300(图)	1
小降100元，佳能55-250mm镜头促销1499元	4
专家答疑：考研翻译的评分标准及应考对策	3
周迅巴黎观赏时装秀，对新恋情以笑作答(图)	9
光大保德信动态优选混合型基金延长募集期	0
崔天凯：望中美克服当前困难发展两国关系	6
迈克尔-杰克逊不否认患癌，白癜风是罪魁祸首	9
登封粮储狂骗1.5亿元小麦托市资金	0
《完美丈夫》登陆浙沪，戴春荣洪小铃再续母女情	9
大学毕业生因工作问题与母亲起争执弑母焚尸	5
《哈利波特与混血王子》6月30日上市	8
玻利维亚总统呼吁拉美国家集体驱逐美国大使	6
中信保认为部分欧洲国家商业风险加大	2
中国建筑八年，500亿IPO功成	1
太古股份公司净利润239.51亿港元	2
朝阳区金隅凤麟洲公寓17000元起全款98折(图)	1
消息人士称印巴领导人拟明日在俄会晤	6
醉酒乘客谎称带炸弹上地铁闹事被拘	5
曼城曝宾利车+50万张钞票诱C罗，遭调侃：放裸女我就来	7
方静写博感谢观众，朋友和音乐助自己走过间谍门	9
DNF资料片更新成腾讯Q2增长主力	8
中移动白菜价拓展家庭市场	4
弱市卖基门庭冷落，基金营销多元化博眼球	0
各具特色，七款32寸高性能液晶电视点评	4
A+H股携手并进再现普涨，落后股发力追赶	2
俄防长称将在日俄争议岛屿其中两岛驻扎军队	6
农产品期货进入蓄势整理期	0
四涨停后迎来暴跌，塑料期货行情玩变脸	0
再战下周：内地明发贸易数据，恒大周一派业绩	2
上期所将严查对敲和虚假报单等行为	0
二季度房地产信贷猛增82％	1
江西09高招101所高职专科院校投档分高于三本线	3
男子欲到二奶村猎艳遭抢劫，色诱抢劫团伙被抓	5
经济观察报：Google中国摘下光环	4
男子冒充城管被抓，打开手铐逃出派出所	5
短讯-杨家诚18岁儿子入主伯明翰，曼联铁杆名同吉格斯	7
亨泰莱国际教育董事长：微博值得让我们学习	3
开心农场开发者称将借法律打击抄袭	8
李小双：人有感情的，很难想象桑兰会状告当年监护人	7
王广善：别墅产品是社会和经济发展的标志(图)	1
网友帮《还珠格格》设计植入广告	5
网游交友五花八门，招亲找爹妈也成乐趣	4
热血战队狂战八方，靓丽SG现场亲上阵	8
网游《QQ三国》生日礼，套装登录送	8
18位老人组成维权团为消费者挽回损失超千万元	5
美众院批准进一步延长失业救济期限	2
盛大传奇产品经理彭程已正式离职	8
BE3引擎品质，索尼32BX300液晶3399元	4
传苹果明年一季度推缩小版iPad	4
曼联传奇门神离开留下缺憾之美，最后一战已经足够精彩	7
北京高职自主招生报名3月17日截止	3
象棋乙级赛第3轮张强力擒王跃飞，北京开滦全胜居首	7
王皓携手五虎获世乒赛资格，马琳王励勤前景未明	7
花旗微升金沙目标价至13元	2
银行业：新巴塞尔协议旨在降低银行杠杆率	2
商务部：明年完善铁矿石联合谈判机制	6
《荣耀OL》的远征正式起航	8
宇多田进军美国新专辑热销，自曝正在恋爱中(图)	9
老牌基金领衔，银行系基金崛起	0
高盛将花旗加入强力买进股名单	2
5年内门头沟转型低碳生态城，区域楼盘推荐(图)	1
印尼称中国产新舟60飞机适合继续运行	6
手机网游《封神ol》1月7号更新公告	8
望京大西洋新城聆湖苑93-160平在售全款96折	1
投资者对北京豪宅普遍抱持乐观态度	1
200多只基金净值重回面值上方	0
通州中建红杉溪谷市内接待中心现已开放(组图)	1
剑网3血龙出渊内容曝光，新服今日开放	8
河北天鹅湖金海岸生态休闲别墅区售公寓享98折	1
上期所，努力把投资者教育做得更扎实	0
《神兆OL》等级解封勇士重踏征程	8
塔罗牌显示徐子淇儿子继承家业，成就不逊爷爷	9
六连阳后收十字星，多空关口如何抉择	2
国乒领队：马龙完全跟随对手意志，日小将进步超想象	7
东方太阳城推出三期独栋别墅桃花源(组图)	1
老师因儿子在班上丢眼镜罚全班下跪，已停职反省	5
任启鑫：今年供应量与放量双控，豪宅别墅更加稀缺&nbsp;	1
社交游戏公司Kabam荣膺高科技奖项	8
假银行职员应聘司机不要工资，骗走两辆豪车	5
团伙开假警车持枪贩毒，两名首要分子被执行死刑	5
曾荫权上午发表任内第四份施政报告	6
房山天恒乐活城85平小户型花园洋房均价15000元	1
宏源期货吴守祥：早籼稻是活跃的粮食品种	0
北川纪念投资远小于23亿(图)	1
吴卓羲亮相上海，坦言今年TVB视帝离自己有点远	9
公务员从事非法传销后潜逃10年被抓捕	5
小学生未完成作业被罚站两节课并写保证书	5
饭店老板因妻子携百余万存款失踪欲跳海自杀	5
美国华人看奥巴马就任：生活还是要继续	6
男子制止插队遭报复被打破肾	5
周二A股低开高走，十大机构看后市	2
《天域OL》进化坐骑随你征战天域	8
武汉大学2010高考计划扩招100人，新增三大专业	3
麦蒂活塞两年后再续前缘，汽车城重新得到救赎机会	7
阿富汗3名总统候选人宣布退出竞选	6
推土机在树下铲出72把长刀一箱手榴弹	5
美国稀有5美分硬币拍得370万美元	6
昌平公园两栋30-60平1-3居在售全款97折	1
房山小户型祥和经典二期5月1日开7500元起(图)	1
原来是她！，外媒传11月3日佳能发布5D3	4
《诛神online》每日活动时间表	8
2011年高校自主招生北林面试真题解析	3
德国名宿小猪对巴拉克表态毫无必要，德国别放弃头球	7
最炙手可热的明星，佳能G10单机3690元	4
比尔-盖茨发布2010年度信函	4
整理蓄势白糖伺机上涨，有望再度反弹上攻	0
易食股份：食品配餐业务快速增长	2
切尔西好好先生罕见暴怒，骄傲自满成蓝军前进路上陷阱	7
《鹰击长空2》细节及游戏截图公布	8
卡恩案惊天逆转，或卷土重来冲击总统宝座	2
3.5寸触屏5倍光变，富士Z909仅售1680元	4
京津中轴旭辉十九城邦2期4月中下旬开盘(图)	1
熊汝霖等将接替满文军任红十字会爱心大使(图)	9
CHINAJOY2010蓝港展台最新曝光	8
信兰成携全体员工为灾区哀悼，为重建家园倡议捐款	7
以军方称伊朗向哈马斯武装提供导弹	6
高希希回应易中天不拍历史剧，何润东或演吕布	9
手游《集趣吧》打造移动娱乐新时尚	8
用得放心的智能，2000元内行货安卓机推荐	4
网货大会再进成都，首日成交量超2000万	4
男子爬上天鹅雕塑呆站3小时，被民警带走调查	5
世界经济复苏艰难，，增长速度持续减缓	2
IBM，CEO去年薪酬总额接近2100万美元	4
《最终幻想14》测试报道开发者访谈	8
国泰君安期货：商品市场呈N型走势	0
大盘封基日均成交量陡增，折价率维持在25%以上	0
瑞银：安徽海螺毛利持续改善，上望68.5元	2
美国珠宝厂女工6年盗窃200公斤黄金	5
女子冰壶留最宝贵财富，领队抬起头打到这样已很好	7
真人电影《刺客信条2：世系》第一集	8
男子向女同学求爱不成将对方扎成重伤	5
让你天旋地转的第一人称俄罗斯方块	8
俄罗斯称日本有关千岛群岛言论不可接受	6
2010年中考语文词语的理解与运用	3
王菲展现幽默本色，微博晒古装造型称很满意	9
男子遭2名女子色诱失窃后被其同伙刺死	5
年末网购诈骗升温：海关罚没iPad低价出售	4
阿富汗210个投票站选票被认定无效	6
爱国者电子人事调整	4
中国移动联手Google，布局手机移动搜索	4
NGP价格引厂商猜测，期望能比3DS便宜	8
你家中宽带被人“蹭网”了吗	4
神秘机构接盘比亚迪浮盈半亿	2
中央挺港前景佳，暂拒美股欧债忧	2
上海医药：收购工商业资产，布局全国网络	2
白糖聚乙烯大幅减仓，豆粕短期震荡为主	0
诺基亚技术总监因个人原因辞职	4
阿里巴巴举办网商培训论坛	4
全运-张怡宁携手郭跃进女单4强，李晓霞遭郭焱淘汰	7
国内钢市后市仍缺动力，企业盈利高峰已过	2
东北第一高楼进京推介，异地置业关注潜力大连	1
鼎立亚奥，波庞宫再造高端住宅传奇	1
古力：小李一直是我追赶目标，李世石：让古力还债	7
阿Sa否认和陈伟霆同居，抗拒情侣档合作	9
dota比赛中被遗忘的强力英雄研究	8
合资银行德克夏将成欧债危机首家遭拆分银行	2
阿森纳宣布第五名缺战巴萨主力，枪手近乎无人可用	7
LG操纵价格受美司法部重罚	4
稳定收益助债基弱市走牛	0
饭店因物价上涨无法定菜价，订年夜饭改收餐位费	5
石景山西山汇现已开盘写字楼整栋出售均价2万	1
《古剑奇谭》周年纪念版开箱视频发布	8
林峰再被曝“家宅照”，“酒吧妹”曝与爱狗合影	9
甄子丹返港陪爱妻逛街，汪诗诗端茶倒水服侍周到	9
法国获2018年莱德杯举办权，21年后重返欧洲大陆	7
谁说马刺打球丑陋！？，收视点播第一秒杀热火湖人	7
媒体调查银行业薪酬，上市银行员工年薪平均26万	0
专家：法荷西等小留学国申请政策探秘	3
新FX格式感应器，尼康D3X套机报55900元	4
今年基金累计分红达400亿	0
老师偷看黄片被直播续：校长递交书面检查	5
品冠游西班牙，险搭上死亡班机(图)	9
AH溢价指数报96.41跌0.24%	2
周杰伦江语晨曾因合作传绯闻，拍MV成泡妞必杀技	9
浙江10年外国留学生增长13倍已达万人	3
高考爱心接力：警车开道，救护车送考生赶考(图)	3
基金争抢一对多专户首单	0
金融街牵手石开地产，，试水石景山商业地产	1
从精英到草根：成功留学“两步走”	3
街头歌手制止持刀劫持人质者被砍伤致死	5
2010年考研政治题型分类解析	3
创业板指技术指标恶化	2
陈光标在日本花费2300万日元，称只希望带去温暖	5
2010年宁中职招生锁定1万人目标	3
A-ONE成员姚明君完美身材受宠赖，称决不做花瓶	9
NetApp拟回购2亿美元股票	4
古越龙山依托品牌战略，中报业绩增长超六成	2
网友10年跟踪拍摄拾荒老汉救养弃婴	5
上海松江新城绿地集团冲刺600亿年收入	1
梅西2年前6场8球纪录竟再被破，他进100球巴萨仅输1场	7
医生让患者到指定药店买药遭质疑(组图)	5
08考研政治大纲邓论部分详解：有15处变动	3
张小燕劝贾静雯：夫妻间事不应靠媒体化解(图)	9
被美国人收养少年来华见到亲生父母	5
女子酒店大堂睡觉自称腿被摸，叫来男友反被打伤	5
网易邮件证实大话2骨干集体离职创业	8
中考优生延长募集，QDII优势不应低估	0
林熙蕾复工看爱女照片失控飙泪，欲再拼生一胎	9
张惠妹录大联欢，称“不买榜”“绝不假唱”(图)	9
豆类接力上涨，连豆再现强势	0
奥巴马解释提名洪博培任驻华大使原因	6
花旗对濠赌股的最新投资评级一览	2
08考研政治要点点拨之哲学部分第二章	3
2009年中国国际教育展之新浪抢票活动	3
波罗的海干散货运价指数上涨，海岬型船市场稳定	0
欧美数据表现疲弱，经济复苏再遇坎坷	2
两任一把手先后被立案，高危足协成体育界最重灾区	7
郭德纲出资十万认养济南两金虎，取名平平安安	9
黎巴嫩当地居民称看到埃塞航空客机着火坠落	6
中银基金首只债基近期发售	0
华商领先企业基金调整基金经理，郭建兴上任	0
英国年龄最大Twitter用户辞世，享年104岁(图)	4
国安申诉材料递交中国足协，两大焦点问题等待裁断	7
《诛神online》喜迎中秋佳节精彩巨献	8
男子因女友提分手欲跳楼，交巡警苦劝3小时救下	5
河北万通新界紫藤堡190平起联排可享95折	1
CJ临近，猜测现场看到的最脸熟明星	8
男子遇车祸后被陌生人挟持殴打(图)	5
叶檀：和金价比，房价没涨	1
国航东航燃油套保大幅减亏	0
《女儿国》小说：穿越女儿国（二）	8
7旬老人家中容留他人卖淫获35元提成	5
燕郊潮白河孔雀城180-290平在售全款95折(图)	1
黑救护车躲居民区待命，服务低劣活人死者一车拉	5
庹祖海总结：网游评论是开创性的工作(2)	8
仙女助阵《赤壁之霸业天下》威震赤壁	8
出色卡片！佳能IXUS，115竟不到1400元	4
阿杜和陌生女喝咖啡看电影，两人举止亲密似情侣	9
陈宝国扮特工，刚出《茶馆》又拍《勇者无敌》	9
普京当众怒斥富商，命其为欠薪工人当天发薪	6
两位美国营养学家给中国父母的五点建议	3
《新世纪》周刊：谁在做空中国概念股	4
詹姆斯做秀引发总裁不满，乔丹开口：皇帝不如飞侠	7
网店网上卖飞机起价60万，卖家称系从美国代购	5
效仿巴菲特：史玉柱的3小时拍出200万	4
房山中粮万科长阳半岛8月12日开办摇号尊享卡	1
热浪席卷芝加哥导致至少7人死亡	6
鸭子长出四只翅膀，疑因受精时发生变异(图)	5
南方人物周刊：李彦宏的影子敌人	4
宜家在京建亚洲最大旗舰店	1
IMF面临能否有效加强对发达国家金融监督的压力	2
中方愿继续加强中韩在朝鲜半岛问题上沟通协调	6
多款Windows，Phone7手机现身台北电脑展	4
《诛仙2》跨服赛中国区资格战抢先看	8
山东旅游局联手携程邀网友答问题赢礼品	4
本溪电信杯八强出炉，ReMinD领衔	8
谢娜：我不是娜娜(图)	9
图文：08-09最佳私募证券基金管理机构颁奖	0
阿联半场仅2分再入冷宫，太空易遭美国版樱木完爆	7
东海证券：跳空缺口有待回补	2
38岁三轮车夫直升复旦博士，系该校百年来首例	3
3年买两架私人飞机，浙江富豪炒期货1年巨亏20亿	0
拍卖争议	1
教育部禁止中小学暑假期间补课	6
黄维德事业双响，新公司欲重金力捧华丽上位(图)	9
降龙之剑极致版最强英雄获赠千元奖励	8
捷克计划扩建火电厂遭太平洋岛国起诉威胁	6
男子酒驾追尾2车后持刀劫车再撞6车(组图)	5
郭美美事件疑云，郎咸平被网友讽为狼辟谣	2
阿Sa郑中基隐婚被踢爆，盘点明星隐婚事件	9
合立方街精品商铺火热开盘，日销过半（组图）	1
S.H.E参加助学活动，乐当一日美术课老师(图)	9
房山昊腾花园待售52平起1-3居现房总价60万起	1
简单有趣，卡西欧S200动态照片功能展示	4
闪耀女人心，女性必选时尚靓机大搜罗	4
中海量化策略基金获准发行	0
荷兰封闭训练被温格探班，主力中卫伤愈范佩西仍存疑	7
创投基金被盗第一案原告胜诉获赔	0
全球最佳大学中国占16，清华北大位置上升	3
80后的呐喊，那些浸透青春的格斗游戏	8
基金公司及从业人员持有基金89.01亿份	0
土耳其尖刀终于出鞘，单节砍10分西班牙都忌他三分	7
图文：凤凰新媒体COO兼CFO李亚参与对话	4
老师强迫20多名做错题孩子自扇耳光	5
袁晓明：自由经济腐蚀道德品质吗	6
东直门东方银座精装现房公寓清盘总价180万(图)	1
首个iPhone4S独占游戏问世可4人对战	8
河南2011年高招有五大变化	3
河北京都商务主题公园花园小区别墅全款95折	1
5名大学生掏粪工经过选拔试用正式上岗(组图)	5
警惕山寨网：九真一假迷惑用户	4
2009年近200所高校联招华侨港澳台学生	3
少年患进行性肌肉萎缩11年考上大学(图)	5
基金割肉复牌门，游资捡了就被套	0
《神偷4》首张实际游戏画面正式揭晓	8
碧桂园：大福维持卖出评级，目标价3.05港元	1
波士顿媒体抛出威胁论，阿联恐将危及KG全明星首发	7
儿童摄影团购遭遇“选片圈套”	4
武汉2600万天价房惊现二手房交易会(图)	1
金山萌武侠《麻辣江湖》首次曝光	8
CAPCOM东京游戏展2009参展作品公布	8
山寨明星组团威力大，“四大天王”要整容(图)	9
25日相机行情：超值入门单反降至3380元	4
女工上班烧伤脸被火锅店辞退	5
卖点一览无余，超低价热销平板电视导购	4
17英寸游戏强本，华硕X71独显现售7795	4
国家音乐产业基地音乐制作中心开启	9
英镑贬值学费低，英国留学进入黄金季	3
重庆百货：期待整合计划，看好区域扩张	2
Runic：《火炬之光2》确认年内上市	8
城市人居幸福样板，凤河孔雀英国宫新品入市	1
宏远恒强的秘密：不职业的CBA成就广东队一家独大	7
异形降临网游《绝地反击》都市大危机	8
9月8日基金盘前交易提示	0
东华大学新增两个专业09年起开始招生	3
大兴线保利新茉莉公馆预计8月推90平起2-3居	1
PS3独占新作《海贼无双》发布，路飞一骑当千	8
崇文门叠拼别墅北京上舍均价22000全款98折(图)	1
2011年高考文科综合试题(山东卷)	3
香港大学内地招生加入“北约”自主招生联盟	3
台特侦组就陈水扁公务机要费案被判无罪上诉	6
丽景长安传承京轴价值，楼盘再占稀缺资源	1
范德法特为抢皇马主力拒阿森纳，直言与卡卡可以共存	7
港股半日交易卖空成交11.50亿港元	2
巨人集团史玉柱：榜样要有催人奋进的力量	4
杨元庆：联想暂未有海外并购合作，销售有增长	2
德国眼镜熊患皮疹全身脱毛变裸体熊(组图)	4
前程无忧周四大跌19.97%创52周新低	4
银价今年以来涨25%，白银投资品种走俏	0
闫怀礼告别仪式明日在京举行	9
CEO雇用名律师，高盛股价跳水	2
炫彩圆润卡片相机，佳能A495报价760元	4
香港名牌大学毕业生携老婆情人齐贩毒	5
小虾到盟主《侠义世界》圆梦攻略	8
武大硕考命题有调整，将侧重综合能力考查	3
辉立证券：味千增长可期但估值不具吸引	2
国泰君安：航空业维持中性评级	2
11月15日商品早盘分析摘要	0
成功案例：从二本、三本到国外优秀大学	3
老兵救出数十车祸受伤乘客才发现自己肋骨折断	5
金秋婚潮明星亲身示范：如何最省钱，怎样最体面	9
金山三款游戏入选《2009年网吧游戏排行榜》	4
公园新区4月26日新浪购房团独家99折优惠(组图)	1
盘点北京新十大建筑(图)	1
胡锦涛抵达土库曼斯坦开始访问	6
上诉者因语言粗俗被拘续：称对法律仍然信仰	5
女友KTV里陪其他男人唱歌，男友带朋友打伤3人	5
美国大学生校内当众性爱，裸照被拍后疯狂流传	6
马英九上任后首个双十节邀陈水扁出席	6
出版总署决定换发全国新闻机构记者证	6
王学兵孙宁承认新疆领证	9
细节显品质，热门全能型实用本本推荐	4
妙龄女子买手机打完电话后吞药自杀	5
汉堡三线并进小德比占先机，大德比成夺一冠关键战役	7
电视剧导演协会欲拟定黑名单，网友竞猜上榜明星	9
油世界预计南美豆粕价格将下跌	0
时尚化身，索尼爱立信C510W508图赏	4
石器时代2.5精灵王传说经典坐骑系统	8
叙利亚反对派在多地组织游行，并发生流血事件	6
双汇连续跌停机构现身抄底，部分基金一季度已减仓	0
金山软件首次透露将涉足网页游戏	8
香港金管局跟随美国降息，调低贴现率50基点	2
房山新盘万科幸福汇2011年初待推80平起2-3居	1
EA将推《教父2》，一手建立黑道家族	8
新浪向微博业务新增1亿美元投资	4
无线通信保障车编入奥运火炬队伍	4
亦庄金色漫香林30-50平小户型10月开盘(图)	1
基金调研大起底：增持良机远未到来	0
广州废除取公积金押半年条款	1
菲律宾8名遭劫持银行职员获救	6
主要市场小幅回调，A股独秀领涨亚太	2
迹象表明股指有望挑战2500点	2
疯狂英语李阳涉嫌家暴，公司：若有发生事出有因	9
品鉴前门最后一片居住区，前门前8月推出百万私产	1
御汤山风水讲座暨御志杂志隆重揭幕(组图)	1
警惕30日均线，跌破行情即夭折	2
山涧清塘柳垂丝，《仙OL》画面交织	8
图文：利比亚士兵从卡扎菲身上缴获金手枪	6
青海西宁市高中录取分数线2日划定	3
樊少皇养伤不忘做公益，全力支持爱心行动	9
刘翔获大奖成为新起点，德国之战可能遭遇两劲敌	7
捷克总理宣布改组政府，副总理丘内克将离开	6
奥巴马带女儿买书走后门，买到未上架新书样书	6
河北香河北京又一城板楼尾房70-130平均价3000	1
陈鸿业与太太购置婴儿装，遇记者拍照不在意(图)	9
丁俊杰：罗京是让人感到温暖的一个人(图)	9
百余名英国母亲参加快闪活动当众喂奶(图)	5
A股经历横盘考验后做出方向选择	2
传张柏芝长子lucas将入娱乐圈，经纪人否认	9
刘烨亲手为爱妻设计金饰，要送夏雨袁泉同心锁	9
怀柔山水墅356平米独栋别墅现房在售总价600万	1
专家：申请签证不要臆断签证官想看什么(图)	3
发改委就房价调控价格干预等答复全国人大	6
刘芸霍建华婚照曝光，《一剪梅》四角恋爱很复杂	9
亦庄亦π空间11月推精装20-40平公寓均价12000	1
山东济南09年4月自学考试科目调整通知	3
拯救国产大豆：产业链上下游互动	0
日本H2B大运力火箭首次亮相	6
台湾渔船击退索马里海盗，船员分享克敌法宝	6
男子在奥巴马面前裸奔只为百万美元	3
NBL-四川金强三战全胜领跑，广东长安送辽宁三连败	7
券商集合理财现罕见空仓，平安资管三季清仓	0
孱弱鲁京伪巅峰对决留笑柄，建业收渔利浇王者霸气	7
美国共同基金期待抄底日本股市	0
星际争霸2免费月卡大派送，获奖名单	8
“左麟右李”各自悬赏1万港元捉偷拍者(附图)	9
全国工商联房地产商会与联合国人居署签署备忘录	1
揭秘普氏指数：铁矿石定价模式遭质疑	0
24秒规则拯救职业篮球，丑陋比赛因它而变精彩纷呈	7
白糖有望一枝独秀	0
郑棉冲高回落，受制其他商品空头氛围	0
港股升势放缓，关注恒指认股证	2
揭秘：奥数班“绑架”孩子的背后	3
香河北京欢庆城3月推220平起别墅办卡立减3万	1
黄征孙楠组“楠征北战”，空袭无锡完美开唱(组)	9
白洋淀悦榕泉花园洋房与别墅在售可享折上折	1
学校招录68人中63人系本校教师	5
WOW竞技场全球争霸战，台湾队无缘晋级	8
侨丰证券：大成糖业建议于现水平买入	2
郭羡妮被印佣劫持咬伤，报警求救惊魂未定(图)	9
外刊称经济放缓或有助中国网络广告发展	4
劳达抨击FIA处罚汉密尔顿：F1史上最差判决	7
红辣椒乐队主唱身患重病，几乎肾衰竭	9
大四女生欲捐肾救治患尿毒症母亲	5
中国传媒大学新增三艺考专业，播音主持专业扩招	3
重庆市09年硕士研究生入学考试成绩27日可查	3
五部门要求依法处置乞讨者强讨恶要等行为	6
重庆上邦才送巨星又迎中锦赛，掀起西南高尔夫狂潮	7
袁彩云婚前冲刺拍广告，穿着性感大秀美腿(图)	9
发改委将就十二五规划向国内外选聘研究单位	6
外交部：不认为任何人有能力构成对中国包围圈	6
反贪局长通过查关系网抓获8名外逃贪官	5
国务院部门筹备政府参事工作研究会	6
2010考研英语阅读理解十大解题技巧精析	3
9月3日开盘播报文字实录	2
十大积极态度助你冲击2010考研	3
伊朗军方称击落两架西方侦察机	6
绿城否认入股日地产基金	2
4名被关押基地组织成员在伊拉克越狱	6
网店店主为揽客自抽耳光引热议	5
女硕士应聘当保姆月工资两千余元	5
奥运期间刘翔竞选IOC委员，有望成中国大陆第一人	7
人民网报告称腾讯为2010年声誉损耗最大品牌	4
艾弗森只是山西候选者，高层自曝接触马布里弗老大	7
《热血成吉思汗》神器出世，谁与争锋	8
《国王物语》发售椿姬彩菜伴王登基	8
孟买连环恐怖袭击死亡人数上升至87人	6
富力地产征战十六年礼献京城富力十号正式签售	1
舞美师微博爆何炅辞职，经纪人与湖南卫视皆否认	9
江西高校新生提前到校适应环境(组图)	3
组图：章子怡拍《嘉人》写真，展现优雅迷人气质	9
传通用汽车已与工会达成最新劳资合同	2
雷霆赛前火爆镜头惊了拉拉队，内特血染地板(视频)	7
以色列利库德集团同意继续在西岸修建定居点	6
股市在线：2月24日股市早班车	2
用友推出NC5.5帮助企业应对中国萨班斯法案	4
王菲自言找到了幸福的方向	9
英国航空1.2万机组人员罢工，数千乘客受影响	6
老师拳击学生致其胸骨骨裂	5
男子自称喝可乐腐蚀牙齿状告可口可乐公司	5
阿根廷铁卫进球撕不掉庸人标签，绝佳替身可顶另一漏勺	7
改善型住房需求逐渐显现，京城楼市五一看房忙	1
13日人民大学研招办领导在线答疑	3
估值恐高调整露头，中小盘基金发行冷暖自知	0
阿富汗前线归来士兵醉酒后遭英国特警殴打(图)	6
海淀中间建筑大户型现房在售均价22000(图)	1
高盛：美国是否二次衰退看就业，两月后见分晓	2
叶问题材拥堵大银幕，咏春拳还能养活多少人(图)	9
本月以来沿海干散货运输市场止涨趋跌	0
密云新景别墅260-340平联排别墅在售享94折	1
《蝙蝠侠：阿甘疯人院》毒藤女现身	8
中共中央决定周强任湖南省委书记	6
华姐大赛为凤凰卫视寻找新主播	9
沪中招推荐生自荐生21日面试，名校自荐生爆棚	3
5岁男童跳水摔成植物人，法院一审判赔60余万(图)	7
女子遭网友强奸后在其女友哀求下放弃追究	5
女子为和丈夫离婚抢劫求入狱	5
三大豪强围剿南美独苗，欧洲球队南半球首次夺冠？	7
U.S.，Concrete第二季亏损大于预期	2
美国救市国债需要中日等国埋单	2
俄罗斯世预赛22人名单出炉，希丁克召回2大英超尖锋	7
李克强出席全国粮食清仓查库工作会议	6
张柏芝母亲节产子，节日分娩添意义	9
耍帅装酷必备，纽曼ManMan，A3小降送贴膜	4
音乐风云榜第一轮“最受欢迎PK”凌晨揭晓(图)	9
房东强奸女房客后留下银行卡欲私了	5
3D手游赤壁OL，新区开放后热闹非凡	8
从太空俯瞰地球十大古代天文台(组图)	4
北京四中唯一分校落定中粮万科长阳半岛	1
全新双核安卓智能系统，优派P703（8GB）	4
09年北京从本科毕业生中招收教育硕士120人	3
专访175平台黄总首爆瑶瑶代言费	8
巴萨三必杀诞生新Big3，世界第一之争领先AC米兰三大佬	7
德国赛-林丹陈金轻松过首轮，女单六位种子落马	7
美联储启动第二轮银行压力测试	2
《暴雨》限定版附带免费追加章节	8
阿里软件10亿元扶植软件厂商	4
SCEJ与化妆品品牌合作推出特别版PSP	8
指导：2010年雅思考试阅读趋势展望	3
广州五一楼市推出5.1万套房源创三年新高	1
Angelababy为黄晓明庆生，黄妈妈：印象不错	9
传苹果与教育书籍出版社洽谈平板合作	4
张晓晨募集建音乐教室善款，遭小美女冷落(图)	9
远洋地产涨0.95%，高盛维持买入评级	2
分析师称中国网游增长乏力投资者失望	8
中行400亿元可转债6月2日申购	2
孟加拉国卡车失控翻入水沟43人死亡	6
台湾2名高中生用砖块砸警局警车取乐被围捕	5
加拿大银行另类钱经：移民帐牵出利润图	3
4只基金进入第一方阵	0
保监会：保险机构一月股票投资仓位增加	0
分析师称中短期油价仍看涨	2
霸气逼人，男格斗将于9月8号震撼登场	8
快讯：万昌科技午后跳水，创上市以来新低	2
发挥个人创意，日本绿屋DIY耳塞GLITTER	4
河北省2010年高考分段填报志愿时间安排确定	3
猎刃接洽神秘代言人引起社会各界关注	8
撑起洛奇公主系洋伞来雨中尽情欢跳	8
提振钢市，国家酝酿钢材商业收储方案	0
3万华人在巴黎举行反暴力游行，90%法国人支持	6
宣武四合上院60平一居90平两居在售(图)	1
瑞银上调百度股票评级至中性	2
西三环第三区80-120平米2-3居6月底开盘(图)	1
熊猫血孕妇大出血，医生让其冬眠5小时保住性命	5
老太种出1.19米长黄瓜挑战吉尼斯纪录(组图)	5
动视宣布《使命召唤》系列未来规划	8
女孩失踪后家人发微博寻人，被转发近10万次	5
香港外汇基金上半年投资亏损14亿港元	2
购机必看，11月值得入手行货手机推荐	4
郑智38秒入球非联赛之最，鲁能强援最快纪录难破	7
直击：斯科拉一条龙表演造破坏，羞辱步行者为哪般	7
银华消费主题分级股票基金首募5.09亿	0
北大卖猪肉毕业生欲开屠夫学校	5
考研报名怪象：大三生提前报考，在读硕士回炉忙	3
借款纠纷牵出房产商伪造公文开发楼盘案	5
频推宽松政策，中国赴加留学生2011年或大增	3
海淀檀香山别墅380平起独栋与联排在售(图)	1
印尼苏拉威西火山周围居民被疏散	6
金伊彤受韩国媒体关注，金牌团队打造时尚大片	9
传张惠妹砸下5900万买700平米新豪宅	1
韩国欢迎朝鲜取消限制措施并敦促释放船员	6
萧亚轩否认与香港男模热恋，暗指对方炒作	9
黑Girl赴港过圣诞，合约有问题不能全员出动	9
iG俱乐部成立，欲打造全球顶级	8
气质美女李凤鸣，亚洲品牌小姐选美大赛获青睐	9
民警在翻车后护住逃犯自己重伤	5
快讯：山西08年文科状元揭晓，总分633	3
午盘：美元回升黄金石油期货下挫	2
乡中学副校长在校遭20余男子殴打	5
意甲-伊布破门锁定胜局，国米客场3-0拉齐奥6连胜	7
公募基金备战收官之季，看多金融地产	0
阿圭罗让欧洲侧目，他站在罗马里奥罗纳尔多的起跑线上	7
重视态度，过来人总结理工科考研复试三大特点	3
陈法拉夺奖男友无反应，闭口不谈会否私订婚约	9
股指期货要加强跨市场监管	0
售租比首破400∶1，在京买房投资价值创新低	1
李嘉欣8日喜诞麟儿，丰厚薪酬聘请月嫂	9
年轻母亲写传单欲将2岁儿子送人	5
英格兰名将与女学生夜店狂欢，金发小浪妹HIGH到家(图)	7
北京木兰队助阵禧瑞都名人高尔夫邀请赛	1
旅店老板自称受欺杀死女同行	5
博彩公司忽略舒瓦泽尔，美国大师赛冠军甘于低调	7
国内期市日成交额再创新高达到6724亿	0
父亲杀死不孝儿子被判3年	5
《父亲的战争》凤凰开机，任泉首度挑战神枪手	9
华夏基金旗下三债基齐分红	0
E3现场抢先实际试玩任天堂新主机WiiU	8
明年楼市高端住宅要降温，低端住宅要升温	1
调查-您认为阿联在IZOD中心两年最精彩的比赛是？	7
《装甲核心5》公布，PSP版对战赛闭幕	8
A股稀有金属类上市公司投资路线图	2
前瞻：开拓者东征疲态尽显，易或复出奇才以逸待劳	7
男孩被炸伤送院抢救，遇晚高峰警车开路	5
19天新生儿肚里长瘤占体重15	5
男子打死妹夫潜逃11年，闹市行医逾3年	5
湖人X计划浮出水面，昔日绝对主力将复刻马努效应	7
印尼煤矿发生塌方7名矿工遇难	6
图文：吴京与神秘女，白衣女表情惊讶	9
耍酷就得“不要脸”！游戏中的面具人	8
伊朗中部3条天然气管道爆炸原因尚不明	6
E3现场确认《极品飞车14热力追踪3》	8
苹果iPhone，3GS功能深度解析(组图)	4
快讯：中银国际调高比亚迪评级至持有	2
南三环方庄6号现房特价清盘73平起16500元(图)	1
暴雪广集其他游戏优点，打造“Titan”金字品牌	8
谁也不是预言家	1
香河京东新城50平起1-3居在售预计4月推新(图)	1
油价大跌对化工相关产品影响初现	0
医院院长受贿8万，退休7年后被判8年刑	5
利物浦错位前锋也似托雷斯，他上场让两个451有何不同	7
中考常见“实际问题与二次函数”类型题	3
中交建：追落后可留意，目标价8.43元	2
饱满鲜艳画质，索尼46EX400直降600元	4
教练错误决断激活天尊心中魔鬼，华莱士应先发出场	7
上海二本部分院校7月21至22日征求志愿	3
维塔斯将放歌哈尔滨世界大冬会开幕式(图)	9
低龄留学“蛋糕”并非任何人都能吃(组图)	3
丁俊晖终破生涯最大魔咒，5年不胜之人今天被扫平	7
BB&T拟54亿美元收购BankAtlantic	2
现场：姚明生扛加索尔硬汉重生，两记三分湖人逆袭	7
俄罗斯与中兴合作开发手机	4
印度南部库房发生爆炸至少5人死亡	6
《西游III》不删档测试大礼包招商发布	8
意大利1年期国债拍卖收益率创14年新高	2
80后乡村男教师愁房价涨，面临结婚等诸多压力	5
股市调整是否已经结束，十大博客看后市	2
留学归国创业面对体制瓶颈，人情世故成隐痛	3
女研究生为救患病弟弟愿免费打工10年	5
嫌犯仰仗家中藏獒拒捕，并以自残相威胁	5
山西证券投行14%低毛利率迷局	2
巴顿与布朗将被英国女王接见，加官封爵指日可待	7
改革30年中国创意城市名片荣誉盛典14日将播出	9
河北廊坊万达广场85-170平米2-3居均价8500元	1
美股评论：惠普寻枪重要推手	2
高三老师谈高考前如何摸清底细找准定位(图)	3
新浪NBA直播室2.0公测，实时投篮点flash演示说明	7
杭州追授抓小偷牺牲大学生杨济源荣誉称号	5
组图：戴娇倩写真大秀火辣身材，享受单身生活	9
亚太股市普遍下跌，恒指跌穿万四	2
周星驰斥巨资收购内地影院，引发香港金融界关注	9
「感动」江南灵秀，「典藏」苏州魅力	4
大S汪小菲婚礼纷争不断，首富之子指张兰造谣	9
债券基金火了，债券人才抢手	0
今年以来19只债券基金分红	0
证监会急批四只股基救市，释放利好缓解资金压力	0
单位要求员工每月至少做十件好事并纳入考核	5
郑糖成交创天量	0
视频：疯狂蟒蛇吞下150公斤重大牛	5
汉传媒全年亏损扩至2.8亿元，不派息	2
奇闻：屎壳郎“当选”世界最强壮昆虫	3
香港娱乐大亨再传情变，两年前已达成分手协议	9
3D电视普及三成，Wii，2可能会支持3D	8
美林君渡持续热销传佳绩，5月多重优惠大放送	1
报读中外合作谨防误入“野鸡洋大学”	3
育碧公布2010科隆游戏展参展游戏名单	8
贵州09高分生李梦帆：酷爱赛车的内敛男孩(图)	3
GBA名作移植NDS推出《黄金的太阳DS》	8
SOHO断暖事件疑为潘石屹制造，欲操盘小区物业	1
《云之遥》：给cosplay玩家更多机会	8
完美留学：心态健康快速适应新环境	3
基金已开始落袋为安，债券市场或已到6124点	0
中端不二之选，尼康D7000小跌售7799元	4
双核320G硬盘，东芝L600D报价为3600元	4
刘国梁：王励勤实力没有下降，骨子里有些信心不够	7
在线培训推“一对一”模式	4
日本经济财政大臣：外汇干预不能频繁使用	2
《龙腾世纪：起源》血腥虐杀情色视频	8
利物浦将签8000万球衣合同比肩曼联，贝帅竟让队副闭嘴	7
英国媒体称驻阿富汗英军伤亡人数是美军4倍	6
3DS销量不佳：公司高管齐减薪20%-50%	8
方正4G内存P8700双核独显大屏本6999	4
流浪汉报警扬言炸城管大楼	5
维基解密称日本曾希望美国出面制止反捕鲸团体	6
市场处于胶着之中，趋势仍未改变	2
萨科齐称有信心很快改善中法关系	6
小沈阳新曲疑被提前曝光，与汤潮代表作相似(图)	9
美林上调今明两年油价预期	2
二少爷正式起名Quintus，一出世身价就上千万	9
丰台中海九号公馆联排在售98折4月底推3-4居	1
伊拉克什叶教徒朝圣途中遇袭致42死106伤	6
随时随地“高尔夫”明基S43新春送双重礼	4
郭曦：六十年中国的自信	1
《现代战争2》大屠杀不代表全部体验	8
《暮光之城》两主演戏假情真，知情人曝婚期将近	9
联大批准新西兰前总理克拉克出任开发署署长	6
大摩称阿里巴巴做好“过冬”准备	4
龚如心遗产案陈振聪以500万港元获准保释	6
新型期货投资咨询公司有望获批成立	0
朝阳山水LAVIE5月底推3居新房源160平起	1
花旗拟出售1200万股Primerica股票	2
千万像素5倍光变，索尼W170仅售1780元	4
公司老总煽动员工堵路被判刑两年	5
韩国游戏史最长的维护：洛奇维护96h	8
地块天价系误读，单个加油站成本不影响整体油价	1
女律师容留他人吸毒获刑4个月	5
消息称光宇华夏副总龚峤加盟盛大	8
北京80后热衷“圈子生活”	4
券商抢滩香港市场，长江银河申请设立在港分公司	2
醉酒城管强拦出租车，暴打的哥驱赶乘客(图)	5
3DS《超级猴子球3D》最新宣传片公布	8
阎毅被拘全经过：酒店开房暴露行踪，化装北上(图)	7
业内人士爆料称中石油曾在武汉团购别墅	5
新浪对话弗兰克：姚会进名人堂，联盟仅三个非卖品	7
教育部副部长鲁昕：中职学生有望念到硕士	3
组图：张雨绮优雅登杂志，淡定诠释简单快乐	9
美国碳市场第一案，1.25亿美元减排量失踪	2
万豪CEO去年薪酬下降82%	2
赏海岸大宅，7月4日森林逸城观山海冰凉召集(图)	1
重庆农商行获保荐人野村增持2850万股	2
陈坤周迅赵薇再聚首，《画皮Ⅱ》现五角关系	9
老村长纵容村民打死两兄弟15年后落网	5
村支书冒领村民补助款获刑后仍担任原职(图)	5
注册税务师考试简介	3
记者观察：香港跨境ETF渐趋成熟	0
i7四核GT435M独显，戴尔XPS，15新本9999	4
2011年考研英语学习方法解读与复习时间安排	3
房山北京城建徜徉集首期2-3居均价17000享96折	1
崇文门外国瑞城60平一居在售均价32000元(图)	1
韩国留学生在公园持刀抢劫情侣被判刑6个月	5
2320万欧元巨款引发巴萨内乱，瓜帅与主席竟有9大分歧	7
药检入奥与球星再婚，2008国际高坛大事件关键词	7
新疆内高班扩大招生规模，共录取新生6378人	3
视频：太麦宋柯称在线音乐竞争将十分惨烈	4
科特迪瓦前总统与前总理同意举行面对面会谈	6
幸运四月天，QQ音速邀您畅享免费非卖	8
李小璐力挺婚后AA制，谈闺蜜霍思燕骂战：持中立	9
英公司用动物尸体当啤酒瓶每瓶售5000多元(图)	4
三玩手机游戏《手机大航海》拍案惊奇	8
生化战场降临TGA感染模式登顶主舞台	8
张学友自嘲愈老愈伤心，张惠妹不怕男友吃醋(图)	9
日本47岁中年大叔因盗窃萝莉手办被捕	8
英联邦运动会印方组委会主席遭调查	6
下午将有震荡行情出现	2
住建部监察部：严查房地产项目容积率变更	1
午后沪指反弹，跌幅收窄	2
大学教师写博客自称“老娘”激怒学生	5
魔兽案开庭，九城向暴雪索赔1200万	8
美媒：魔术师乃湖人最强，科比够努力难敌天生才华	7
法甲波尔多宣布布兰科接任者，前“铁三角”执掌教鞭	7
最平民便携机皇，尼康P6000仅售2680元	4
备战中考：初二语文学法名师点睛	3
在校女生设桃色陷阱，55岁男子遭勒索210万	5
《百家讲坛》十一首讲红色题材	9
路人被高空坠物砸伤，与人理论时被咬掉半边嘴唇	5
河南许昌女童跌落15米深井被消防员营救	5
《武林秘籍》高温持续，二测亮点不断	8
国奥北京华贸城新房源3月开盘开始办卡(图)	1
《时空OL》刺客PK技能升级打宝篇	8
美证交会拟全面追踪交易过程	2
诺西仍在继续执行LightSquared合约	4
曼奇尼纵容巴洛特利终惹众怒，曼城大佬公开警告散步帝	7
大学男生自称试客，通过网络免费领取试用品	5
民生银行向联想控股授信5.5亿元	4
两市低开高走，早盘均微幅收涨	2
女星爱与富豪恋爱，张雨绮汪小菲当众热吻(图)	9
盛大文学2010年收购6家公司耗资1.4亿元	4
8月东莞土地市场活跃，外来开发商唱主角	1
北大双硕士因试用期过后未被录用跳楼	5
中石油尾盘拉抬，沪指跌幅收窄	2
中国铁建?青秀城四期开盘在即	1
胯下+背运+倒地奇传!皇帝24+15+6真是霸气藏不住	7
亦庄宾仕国际精装110平起2-4居在售交通一览	1
四六级写作诀窍：用简单句表达复杂思想	3
中国环境资源拟3000万建有机肥料生产中心	2
人社部：提高职工工资实现基本无拖欠	6
东三环首创禧瑞都110平起精装1-3居99折优惠	1
研究生入学考试开考，青岛共设有19个考点	3
超薄机身时尚动感，三星ST95仅1290元	4
刘谦约辣妹吃饭被撞破，澄清只是新书模特(组图)	9
《皇家新娘》银色路线与女仆的假日	8
首届中国原创网页游戏博览会惊现古装美女好几枚！	8
老虎伍兹官方宣布无限期休战，首次表示对妻子不忠	7
二季度指数型基金净申购近百亿	0
《南下南下》罗海琼塑造新中国第一代女公安	9
怀柔苏园独栋别墅均价26000最高优惠30万	1
开学在即，高校周边餐厅装修忙	3
男子因追讨工伤赔偿未果砍死堂兄堂嫂(图)	5
司法考试刑法的四步走复习法	3
基金大比例分红加持续减仓，不恋战急于锁定收益	0
MJ体感游戏销量达200万，4月登陆主机	8
尹恩惠弟弟进军娱乐圈，与姐姐签同一家公司(图)	9
美新屋销量创两年最高	2
预告：8日无缝连接开启地铁物业新模式研讨会	1
陈维琳林妙可同拍MV，签约作“低碳贝贝”(图)	9
巴丁格：希望停摆尽早结束，将亮相母校蓝红对抗赛	7
2010年教育部批准境外正规高校名单：法国(4)	3
旧金山当选北美最环保城市	6
1200万像素28mm广角，富士F100fd售1880	4
6月份我国棉价稳中有升	0
君山白鹭洲在售白河边18洞高尔夫独栋新品	1
防二次探底，管理层爆出五大着力点	2
思科第二季度净利润15亿美元同比下滑17.9%	2
特别盘点之游戏中十大“猪一般的队友”	8
密云保利花园90平2居在售价格7500起99折(图)	1
帕克CBA赛场遇湖人前辈，广东要用飞毛腿跑晕山东	7
股民图吉利在高速路588公里处停车炒股	5
瑞士警方驱散反对达沃斯论坛示威人群	6
光大证券：市场冲高震荡概率加大	2
通化东宝：产能问题解决，业绩爆增可期	2
德名记伤感邵佳一重伤看他下场就知道科特布斯没戏了	7
紫光绕开英特尔微软推精简电脑：售价不足千元	4
陈思成《北爱》首当导演，植入广告踏破门槛(图)	9
第9名裕龙花园一至四居在售均价8000(图)	1
曾经巨星已成最大伤疤，国米最强武器竟被穆帅使成最弱	7
1月5日交易提示	0
美搜索网站Blekko号称将推差异化搜索服务(图)	4
巴基斯坦内政部长称本-拉登在阿富汗	6
红色经典感动35位网媒CEO	4
奥巴马支持率跌速创纪录光环渐褪色	6
设计院写字楼为院长配专用电梯	5
里贝里承认偷腥交换性伴侣，因没付钱拒称嫖妓(图)	7
摊贩夫妇讨说法双双遭城管打骨折	5
多头飙得太猛，短线震荡恐难免	2
老师要求女生用情色电话煽情语调朗读课文	5
热血战队海量专业地图备战WCG2011	8
大S婚后身价飙，小菲的钱张兰在管	9
巴菲特：美国经济仍处于衰退周期	2
09郑州高考下午5点可看考场踩点计算时间	3
《消失的村庄》开机，唐一菲“拉贝歌女”变村姑	9
大成生化长春厂房仓库发生爆炸	2
上海优秀高考生：他的课堂笔记被称为百科全书	3
强劲游戏性能，神舟精盾K480P降价促销	4
汽车行业：行业新均衡形成，消费趋势凸显	2
俄罗斯东欧中亚研究所发布08年研究成果	6
2010年元旦外盘休市提示	0
短讯-前曼联中场换东家，美国国脚从降级队到降级队	7
开发商不应好了伤疤忘了痛	1
北京市教委致信市民为高考选乘公交	3
22日相机行情：尼康D90热卖价6280元	4
卡塔尔主帅：米卢肯定会帮我们，中国队！对不起了	7
饭馆施粥近8个月，60余人为其捐款捐米(图)	5
投资公司创始人罗特纳1000万美元了结腐败调查	2
俄罗斯第3大金矿Petropavlovsk拟香港上市	2
央视主持人方静被疑为间谍	9
专家指导关注中考英语中的“SO”倒装句	3
韩女子沉迷网游3岁儿子哭闹将其勒死	8
靓丽外观全景拍摄，索尼W350促销价1400元	4
发布会记者挑起内斗话题，维泰尔“协助”阿隆索脱身	7
市民不满城市规划可拨68056699	1
2009年会计初级职称考试各科指导及考点提示	3
趣味测试：你能赶上农夫的智商吗(图)	3
国元香港：三江化工产能扩张推动未来增长	2
大话2举行高峰论坛，情义支撑用户黏性	8
社交网站Quepasa以1亿美元收购myYearbook	4
印度草拟铁矿石出口禁令	0
醉酒男子驾车拖行协警200余米	5
锦荣与女模夜店热舞，蔡依林力挺男友称报道夸大	9
郑棉近期或陷入高位震荡	0
尹蓁，没心情庆祝，林峰等取消宣传剧集(图)	9
韦迪否认国奥四月打中超传闻，称足协整顿效果良好	7
基金预告	0
E.On将出售德国高压输电网络	2
Facebook高管创建私人社交网络Path	8
连踢预备队周海滨并不心急我已学了很多，机会会到来	7
拜仁拙劣表演体现无人窘境，，德媒寄希望于年轻队员	7
英前大臣抨击布莱尔因伊战欺骗内阁成员	6
棉花价格4天内上涨20%，官员称行业已重陷困境	0
丛培昆博客解释“欲念”，邓丽欣划清界线	9
24家代理公司主动解散，保险中介洗牌正酣	0
林志杰想在杭州买房安家，球场上的野兽场下的宅男	7
主打春季市场，近期高降幅液晶电视点评	4
期市午评：欧洲债务危机加剧，黄金强势跳空冲高	0
审计署：今年全面摸底地方政府债务	6
美环保船与日本捕鲸船再次相撞(图)	6
朱骏：老申花建议我清除杜威，怎么处理还在研究中	7
澳洲动物园小老虎和牧羊犬成朋友(组图)	5
切尔西帕托外另曝购3千万杀星，蓝军52球双煞恐齐离队	7
世卫组织将流感大流行警告级别提高到4级	6
熟睡男子被同租一屋者连砍4刀	5
[truncated: 178,000 more rows]
