# Supplementary material for: Adaptive and multi-scale feature fusion for Chinese news headline classification
Source: PLoS One. 2026 May 27;21(5):e0345779. doi: 10.1371/journal.pone.0345779 (PMC13215558; doi:10.1371/journal.pone.0345779)
Supplement: S1 Data — (ZIP) [file pone.0345779.s001.zip › data/13data/13class]

文化
娱乐
体育
财经
房产
汽车
教育
科技
军事
旅游
国际
农业
电竞
