# Supplementary material for: Adaptive and multi-scale feature fusion for Chinese news headline classification
Source: PLoS One. 2026 May 27;21(5):e0345779. doi: 10.1371/journal.pone.0345779 (PMC13215558; doi:10.1371/journal.pone.0345779)
Supplement: S1 Data — (ZIP) [file pone.0345779.s001.zip › data/13data/13dev.txt]

4位“西施”，图1打100分，图2打90分，图4只想给0分！	1
带你看懂在北汽EX260基础上全面升级的北汽EX360	5
济南的房价还会不会降？	4
赴英旅游正当时，盘点英国游景点	9
从元谋人到北京人，再到山顶洞人	6
俄刚公布6年增收10000亿美元的大战略	10
国外农村里的狗，捕捉田鼠既是它们的工作也是它们的娱乐方式吗？	11
一己私利与国际公义孰重孰轻	10
亿航在西安的无人飞机秀演砸了，但并不影响继续它的表演	9
人之初性本善、还是性本恶？	6
差距24岁的法国总统夫妇，他们是真爱，还是做样子？	10
大学专业科目选考会有哪些新方案	6
这里是童话的世界，童话世界第一站想和心爱的人去看看	9
上联：淡饭粗茶有真味，怎么对下联？	0
英雄联盟法师中，单论平A谁最帅最舒服？	12
曼城主帅瓜迪奥拉确认亚亚·图雷今夏离开球队	2
如何评价《ReLIFE》完结篇？	1
李宇春如今怕是也爱上裙子了吧，每次的裙子都是这么的惊艳，美啊	1
农忙之际父亲约好友“杀猪”，邻居赶来凑热闹，柴火锅炖猪肉吃	11
委内瑞拉爆发大规模难民潮，资源丰富的委内瑞拉为什么会开启内乱模式？	10
2018统计，43城平均工资超过6000元，看来“买房胜利在望”	4
方舟子说象棋源自印度，中国古代没有大象，你认为这种说法怎么样？	0
宋镇豪：躬耕甲骨绝学“拉长”中国古史	0
买房什么样的地段升值空间大？	4
好消息！淮南这些楼盘有少量房源，最低单价4200元/㎡	4
马化腾回应《腾讯没有梦想》：我的理想不是赚多少钱	7
滴滴快车服务分多少算高？滴滴派单是什么机制呢？	7
上联：石榴花蕾点点红，下联怎么对？	0
詹姆斯38+7+6+8秒绝杀送猛龙3-0，洛瑞空砍27+7	2
有多少人还爱他？不老天王刘德华的致富故事	1
经济学家吴敬琏为什么反对“不惜代价发展芯片产业”？	7
要旅游，这样才最省钱	9
《昼颜》剧情分析，上户彩斋藤工情爱交织情难自禁	1
红薯打多效唑下茬种棉花该如何管理？	11
直播在线人数到底真实人数有多少？	12
独自出行的女生，如何提高防范意识和自我安全	5
MSI赛RNG能战胜KZ吗？几率有多大？	12
特朗普宣布退出伊核协议，重启对伊制裁	10
俄叙空袭下救出10万人？叙白盔如今却被自家美欧金主断了资金来源	10
银联发布2017业绩：净利润101.08亿	3
天弘基金管理有限公司	3
北汽要火了，国产“宝马X6”现身街头，比汉兰达大一圈，不足10万	5
外地生成绩不错报读成都四中有把握吗？	6
英雄联盟：最火的四个英雄，感觉能火到联盟关闭，第三个是信仰	12
驾照记12分和12分以上真不一样！80%的人都想错了……	5
全国青少年校园足球联赛东北赛区在河南理工大学激情开赛	2
你的时间非常值钱！新版本每位勇士都会受益的	12
「国际花园城」全球首发6栋大型统建楼，周边配套齐全	4
芬兰自由行旅游有哪些景点推荐吗？	10
普京乘俄产车出席就职仪式，为“俄罗斯制造”代言	10
山东彻底火了！济南五一纳客122.72万人，泰山一天接待8万人……	9
甘梓毅：5.9EIA前瞻，黄金原油过山车行情，今日如何把握？	3
多家房企欲砸钱抢大湾区，新世界中国称将重点布局	4
宝马X7售价百万？对标揽胜信心十足，让真车告诉你自信在哪！	5
美团发布《2018年外卖骑手群体研究报告》，农村人占了75%，对此你怎么看？	7
以色列警告称如果战机被击落将会轰炸俄军事基地，你怎么看？	8
中国的朝阳洞	9
韩国前总统朴槿惠因腰部疼痛，前往医院接受治疗	10
2018湖北事业单位统考考情分析	6
叙利亚政府军从一处叛军据点缴获的武器里面有俄制的装备，你怎么看？	8
《温暖的弦》中张钧甯蓝色长裙够美，Baby、毛晓彤的美翻了天	1
康师傅矿泉水卖那么便宜，不怕亏本吗？	3
17场比赛仅获13分！阿森纳一数据排名倒数第三，连降级队都不如！	2
龙湖主动式服务，让业主幸福感火速提升	4
你一天才上几节课，周末双休，还有超长寒暑假，说累？纯粹是矫情	6
香椿采摘下树后去哪里？	11
又一大学生失联，如何提高大学生自我防范意识，加强自我保护，避免此类事件再次发生？	10
瑞信：中国智能手机需求可能在第四季度出现反弹	3
楼市新消息：这12个城市的房价或将面临大变动？	4
第十八届天津市青少年机器人竞赛开赛	6
湖南有哪些名山？	9
古人赞母情，游子思家心（名篇佳句23句）	0
袁崇焕的宁远大捷，为何只斩首二百余？	10
导师说他带的研究生名额已满，叫学生挂在其他老师的名下，实际还是他带，有什么影响吗？	6
CF微端武器皮肤系统详解，“颜控”必备	12
烟雨朦胧，踌躇夏日，我在等着你	6
高送转概念股大全（干货，请收藏）	3
泡泡玛特2017年营收1.8亿元，净赚825万元	3
3款五层的农村别墅户型，不管建哪栋在村里都难被超越	11
尴尬！币圈大佬聚集“东兴局”，币安赵长鹏缺席	3
插电混合动力汽车的动力回收系统原理是怎么样的？	5
“孩子剧团”在世老团员已不到10人，武汉小学生接过先辈旗帜	6
农村光棍为什么越来越多？	11
原来孔子的后人在台湾！曲阜孔林，看孔家之辉煌！山东人民的骄傲	0
五四运动中遭世人唾骂的卖国贼曹、章、陆三人，最终结局如何？	8
你怎么看待以色列总理出席俄罗斯5月9日的阅兵并会晤普京？	8
长宁有个蟑螂养殖基地，老板表演“生吃活蟑螂”	11
落地价10万元以内的国产车，要求安全性和油耗低，哪款车好？	5
大众进口夏朗致敬母爱:Ta能想到最好的礼物，就是带你走遍山河大海	5
谢婷婷希望谢霆锋在母亲节能给妈妈做饭，网友：狄波拉也羡慕王菲	1
陈数现身某活动，网友：穿的裙子看着像是围了一块红布	1
普京压倒性再获总统任期6年，这个男人功不可没！	10
经济学家管清友称，现在买不起房就多买两套，不然以后就更加买不起，你怎么看？	4
云海、梯田、星空、古村……这个藏在遂昌深山里的民宿好吃又好玩	9
成都市限购范围有哪些？	4
长期打游戏对你有什么影响？	12
2018年的房价会回到2008年吗？	4
用什么软件能给自己手机上录的视频配音？	7
济野动物里最具喜感的一张脸	1
英菲尼迪上市爆款SUV，空间比全新奥迪Q5L还大，起步价仅35万	5
任天堂欲实现手游年收入10亿美元，新IP将是突破口	12
《英雄联盟》RNGUzi夺冠虎牙首秀人气破700万，你怎么看？	12
上市13年从未被骂过的国产车！省油还便宜，仅3万起，捷达靠边站	5
上联:人生不易风风雨雨，怎么对下联？	0
宁夏旅发委在榕举行快闪活动，推出旅游优惠政策	9
当绝妙书法遇上“诗仙”李白的名句，诞生了这场视觉的盛筵！	0
叙利亚的前途在哪里？	8
最美的公路，美的如梦似幻，有你开车去过的吗？	9
黄金联赛此番将吸引众多世界强队出席，盛大赛事开幕	12
仁寿光明路红绿灯、高家路烂、噪音扰民……这些问题已解决	9
上联：鸦鹊枝头谈福祸，下联怎么对？	0
有什么好的男性用的微信头像？	7
刘振华早有预谋！因为滴滴这个功能，网友：滴滴这是想做成陌陌！	5
川普将铁腕遣返这些人！非法越境无证客面临骨肉分离	10
威廉姆斯与希金斯争夺世锦赛冠军，马叔：衣服已经脱好，我要裸奔	2
为什么要学高等数学？	6
以色列警告称如果战机被击落将会轰炸俄军事基地，你怎么看？	8
你们见过最霸气的一句诗是什么？	0
如果勇士今年夺得总冠军，是不是就算建立了王朝？	2
鄂东南省级示范高中教师研讨教学大计	6
顶尖的艺术作品是雅俗共赏还是知音难寻？	0
这一幕终于出现了，这场贸易战还没开始美国就先输一仗！	10
有学生身体不舒服，家长打电话让老师给这个学生买药吃，该去买吗？	6
浙江海洋大学	6
国内外性价比高值得一去的几个地方	9
为什么美国海军将几年内重建第二舰队？俄罗斯沉默不语	8
2018年做房地产怎么样？	4
郑州房价现在多少钱一平？	4
一般学生进厂打暑假工一个月有多少钱？	6
同事建议买车一步到位不买紧凑型直接买中型车，但是压力有点大，此建议有道理吗？	5
方放的书法怎么样？	0
大连一方大胜广州恒大，一方赢在哪里？	2
农村大叔的小小创造竟如此出名，世界各地都在用，你见过吗？	11
又是一个阴雨天，农家院里“寻忙碌”，父亲约上三五好友杀猪吃肉	11
全域体育助力全域旅游，全民健身助推大健康产业	9
专访刘强东在越南的敲门砖，最像京东的电商Tiki	7
在农村经常听人说“春栽杨柳夏栽桑，正月种松好时光”，这句话现在还适用吗？	11
我的世界何时下架？	7
2018年第一季度紧凑型车销量排行top10，仅一款自主品牌上榜	5
金寨桂花公园“月亮”之夜美丽多彩！	9
高盛开始做比特币业务了？	3
《绝地求生》是不是很少有战队跟Liquid战队抢Y城呢？	12
真人版《恋与制作人》？天哪这个电视剧实在是有点太羞耻了！	1
「提醒」女性乘坐网约车安全防范指南	5
全领域大7座智联网豪华SUV荣威RX8，5月12日遵义上市	5
梦幻西游：6技能个性须弥花妖打书，却因老板一句话功亏一篑！	12
你向往最美的日出吗？看这三个地方，徒步者的天堂，摄影者的福地	9
7年前那个卖肾买苹果手机的少年现在过的怎么样了？	7
大迈汽车2018年车主关爱服务活动倾情献礼	5
640万元起的顶级SUV，宾利添越顶配再加100W才入门	5
中国金茂：高端产品与迅速去化不矛盾	3
我市20家企业广交会交易2600万美元	3
特朗普退出了伊核协议，特朗普所有的举措肯定是一大的战略，他到底想如何改变世界呢？	10
围绕伊核协议的伊美分歧	10
北师大版一年级数学期末综合复习题，非常实用	6
出门在外，手机只剩下百分之一的电，你有没有觉得很慌？	7
非本村村民或城镇居民，可否继承农村的房屋？	11
只用5天时间业绩翻2倍的营销案例	6
县区丨东安：扎实推进阳光体育，有效增强学生体质	6
美国海外驻军费用由谁承担？	8
俗话说“十年树木，百年树人，此树叶子竟然还能用来熏肉防腐！	11
焦作万方内斗有望缓和，“后来者”霍斌出任董事长	3
怎么评价刘国梁在世乒赛团体赛上的解说表现？	2
如果《我的世界》和《迷你世界》动用所有力量“开战”会怎样？	12
为什么在我们的观念里，外星人的科技一定会强过人类？	7
19年亚洲杯国足所在的C组算是上上签吗？	2
迷你世界如何直播？	12
王者荣耀：打野位置正确打开方式！孤影剩一滴血，下一秒队友泪目	12
英雄联盟：红皮螳螂异军崛起，操作都看不见身影，c位首级就没了	12
上联：不冷不热五月天。如何对下联？	0
如果美国没有盟友，美国会是什么样子？	10
早恋被家人发现的体验？网友：我真的想找个地缝钻进去	6
生猛！这个女人当4年马刺助教，现在又要去应聘主教练！	2
普通二本大学毕业的你现在在干什么？	6
汽车之家第一季度营收12.88亿元，净利4.83亿元	3
临淇国色牡丹园五月芍药月季开满园	9
张琳芃和孙继海谁是中国第一右后卫？	2
2018年，如何理财能既安全又增值快？	3
畅想经典棋牌手游	12
乐福频繁一打三称霸猛龙内线，造就詹姆斯惊世绝杀	2
句法研究的四个流派是哪四个？	0
以色列警告称如果战机被击落将会轰炸俄军事基地，你怎么看？	8
上联，月色淡淡映千山，如何对下联？	0
婚后房产一定是夫妻共同财产？没那么简单	4
张雨绮参加某活动，网友：摆拍姿势很不优雅！	1
大学生毕业在即，准备二战考研，但是学校逼着签三方协议，这样合适吗？	6
核潜艇，中国的不错	8
裕安区平桥乡助力国际马拉松赛	2
我们为什么不吆喝“刚需上车”？	4
农民朋友注意：2018农村房产证来了！但这5种情况无权获得！	11
王晶妻子与邱淑贞对比，这差距还真大，难怪王晶说：妻子比她美！	1
汽车前置前驱和前置后驱哪个更有优势？	5
小米创始人雷军和华为常务董事余承东，在国内外他们俩谁的影响力比较大？	7
通过了4、6级后如何提高英语水平？	6
在银行贷款买车，4s店那边算是全款还是算贷款，需不需要给4s店手续费？	5
巴萨国家德比大名单：伊涅斯塔领衔，戈麦斯等4人落选	2
学生用仅有2万积蓄全买eos值得吗？	7
孙怡亲吻女儿脸颊晒母女同框照，高调示爱董大福：我永远爱你	1
卡车为什么禁止安装柴暖？	7
10元人民币，斯里兰卡一顿饭吃不完，中国一顿饭吃不饱	9
学者：中国将临人口坍塌，生育率已远低于世代更替水平	11
徐峥7年同学曾靠捡菜度日，39岁终获影帝徐峥：比我有才30倍！	1
下联：白雾动情抱碧峰。怎么对上联？	0
杜特尔特谈中国在南沙部署导弹：相信不会指向马尼拉	8
2018.5.9黑色和有色现货方面的综合评述	3
画月上联：身入红楼梦难醒，怎么对下联？	0
怎样做工程价格计算？	3
每年向太空发射的卫星那么多，它们会相撞吗？	8
魔兽世界8.0：兽王雷克萨的回归，将威胁到希女王酋长的地位？	12
艺术｜留白，美的最高境界！	0
绝味食品股东大会“绝了”！边吃边谈料不少……	3
在荣成买房，参照这个通知可以省心很多！	4
浙体产业周刊｜浙体产业一周资讯速递2018-010	2
独家踩盘威海最后的价值洼地：南海新区？荣成市区？还是石岛区域	4
网曝Remedy正在开发《量子破碎2》主打合作模式！	12
要怎样过年才更有意义？	0
商务部部长钟山与日本经产大臣世耕弘成双边会见	10
城市房产风云再起，数位负责人相约谈话，究竟卖的什么药？	4
厦门海沧区合资建房的房子可以购买吗，有保障吗，如购买又需要注意哪些？	4
内蒙古这个旗“逆袭”了！国务院不但点名表扬，还要优先给补贴！	3
他们是韩剧中的爸爸专业户，你能认出几个？	1
《超时空同居》路演，雷佳音：人生不是多选题	1
如果美国打伊朗，最快可以多久解决战斗？	10
如何从大阪去关西机场？	9
咘咘好友米娅被骂心机，贾静雯发文怒怼：许多人看不见身边的美好	1
一处处秀丽的自然风光让您目不暇接，没去过的赶紧去	9
在日本，穷人的生活是怎样的？	10
如何低成本让好产品销量迅速提升？	5
一夫妇连生10胎都是女孩，春节对联写着。上联是，家有千金不算富，请答出下联？	0
鹿晗关晓彤被拍吃路边麻辣烫，网友：胖成啥样了还吃	1
微博股权曝光：新浪持股降至45.6%，管理层持股仅1%	3
汽车服务行业如何通过小程序达到最大盈利？	5
网友妇产科偶遇钟丽缇，张伦硕亲自出来回应大家	1
5月9日人民币兑美元中间价报6.3733元，下调59个基点	3
开车时这些小细节最费油，看你有没有中招，改掉能省不少油	5
为什么卤素大灯的车，因为晚上看不见只能开远光，也不愿意去升级自己的大灯呢？	5
完美世界中石毅的重瞳最高奥义是什么？	12
杨幂《我是大侦探》现花式穿搭，萌力十足	1
支付宝会倒闭吗？	7
邓莎接受采访暴露拍摄内幕，公开介绍大麟子爸爸引关注	1
农村孩子名牌大学毕业，不如城市孩子混的好，老农说因为这两点	11
一夜春风去！怎么对？	0
自主品牌7座式中型SUV福迪揽福，11.98万买到四驱	5
孩子在合肥读大学，那边县城里买房怎么样？	4
家里比较困难，放假用自己的奖学金跟朋友旅游，是对是错？	9
安徽公布限制使用农药定点经营布局规划，未来100%可追溯、可跟踪	11
现在最便宜的64G内存手机是1299元，未来10年，64G内存的手机能便宜到多少钱？	7
临沂人快看！临沂最全樱桃采摘攻略，人手一份！必须收藏～	11
美军为了维护军事强国地位，难道新一轮的军备竞赛要开始了？	8
马鞍山地铁口金色里程均价5800复式买一层送一层火爆当涂金色里程	4
国产中大型SUV崛起，众泰T800或将碾压大众途昂称一哥！	5
以色列警告称如果战机被击落将会轰炸俄军事基地，你怎么看？	8
steam黑色沙漠安装完成后蓝屏	12
福建农村电网改造助力乡村振兴	11
一夫妇连生10胎都是女孩，春节对联写着。上联是，家有千金不算富，请答出下联？	0
2018年60w首付，北京买房还是天津买房？	4
GPP排他性协议引发巨大争议，Nvidia该怎么收场？	7
开了十多年车，才知道车上装这“一张板”，一年能省上千洗车钱	5
为什么南宁的经济水平低但房价和物价却那么高？	4
CEO鞠躬道歉后，携程机票又出问题	9
5月9日两市维持震荡行情，明天5月10日行情如何把握？	3
李宇春为什么不红了？	1
考试，县级事业单位和公务员，应该选哪个？	6
轰炸机打击航母已经过时，新十马赫杀手防不胜防	8
舒淇穿西装配长裙显大气，与徐峥对视热聊	1
杨坤45岁依旧单身，北漂10年不仅睡过桥洞，还曾是农民电焊工	1
老板让我找视频会议系统，有什么好的品牌软件推荐？	7
房子改成父母名字需要交税吗？	4
如果在距离地球500公里的太空引爆一颗五千万弹量的氢弹，会怎么样？	8
灵雀云时隔6个月后再获战略投资，Intel领投容器PaaS头部企业	3
轴承安装方法有哪些？	7
孩子读高二，每次回家就玩电脑游戏，怎么办？	6
众泰T800质量好吗？与比亚迪宋7座比较谁值得购买？	5
李沐琛5.9黄金原油双收，午夜黄金走势分析及解套	3
女乒今天排兵布阵不合理，丁宁昨天刚打硬仗，今天应该打第一单打，你认为呢？	8
日本茨城机场附近有什么能玩的地方么？	9
这条公路很考验司机的驾驶技术，稍不注意就会被海浪卷走？	9
世界上最奇葩的部落，不仅可以交换妻子，还用女孩来接待游客	10
作为一个高三学生的家长，为孩子的高考志愿填报，现在应该做什么？	6
在农村很多不听话的孩子被形容为犟驴，为什么形容的动物是驴而不是其他动物呢？	11
关于模拟拆迁、模拟协议，你知道多少呢？	4
懒人适合种的果树：长得多、好打理，果子多得都得送邻居吃	11
S11赛季最新辅助出装推荐！提高队伍的容错率是关键！	12
一水二浪三死神，浓眉做花迪做叶，横批？	2
国安剑指亚冠誓要阵容升级，“大清洗”是在为花大钱而准备？	12
腾讯没有梦想	7
为什么沿海省份广西和其它沿海省份不同，最好的三座城市南宁柳州桂林都不沿海？	9
女团榜样！出道被嫌老，黑粉逼其退团，如今却代言无数红透半边	1
揣着明白装糊涂！这西方大国刚刚放出狠话，又想找借口打叙利亚	10
人民日报刊文：脱贫需补精神之“钙”添动力	11
世乒赛女团决赛，世界第一快刘诗雯2:3爆冷输球。你怎么看？	2
什么造就了今年的季后赛隆多	2
老百姓养殖小龙虾到底赚不赚钱？	11
东北雪乡景色美，网友称：真是一场斗智斗勇的旅行	9
WWE巨星究竟多有钱？约翰塞纳有私人车库，比WWE老板的车还多！	2
一加6手机需要抢吗？一加的系统和小米比怎么样？	7
米兰花如何养殖？	11
蚌埠有什么古迹？	9
上联：春雨丝丝润桃艳，下联如何对？	0
全新一代途锐来了，颜值媲美新CC，配15寸大屏，科技感不输奥迪Q7	5
泰国之行——曼谷唐人街，China，Town，of，Bangkok，华人的泰国味道	9
车轮上卡了大大小小的石头别着急，教你一招，2分钟全部搞定	5
《全职高手》特别篇热血再燃，荣耀不是一个人的游戏	12
如果百度的人工智能失败了，那么百度将何去何从？	7
美国设计艺术	6
上联：双肩挑世俗，怎么对下联？	0
中超第9轮，国安对上港，比赛最后阶段裁判的判罚引发争议，你认为判罚是否存在问题？	2
在农村发展养殖业怎么样？竹鼠养殖前景怎么样？	11
上联：对联先造句。如何对下联？	0
张家界市一中举办庆“五四”青年节校园迷你马拉松活动	6
自主品牌呈现两极分化，2018年第1期C-NCAP评价结果值得思考	5
g3骑士vs猛龙，最后时刻詹姆斯压哨绝杀，这是什么水平？	2
武威市认真落实“中国好粮油行动计划”	3
贾静雯动怒回呛网友，修杰楷留言力挺老婆	1
白送一个点球！恒大都不要？卡纳瓦罗笑容真有意思	2
名校教师直言：这份史上最经典的学习方法，清华北大学霸都在用！	6
微信上那些「茶叶女」都是怎么行骗的？	0
济宁高新区40名行业大咖共话高校创新创业	3
女记者用国产狙击枪打中百米外的子弹壳，这把枪价值一辆汽车	8
李克强抵达东京出席第七次中日韩领导人会议并对日本进行正式访问	10
2018全球化妆品行业最有价值品牌50强发布	3
如何看待锤子手机5月15日在鸟巢开发布会？	7
特朗普为什么要退出伊朗核协议？是出于什么考虑呢？对美国有什么好处？	10
大朗醒狮：曾受孙中山嘉奖，代表我国出征加拿大夺魁	0
我是一位将要退伍军人！已经高中毕业！又想回去上高三复读！给点建议？	6
海南椰岛（集团）股份有限公司关于对上海证券交易所	3
巅峰期的雷科巴究竟是个什么水平的球员？	2
OPPO手机拍照和其他手机有什么不一样的地方吗？	7
今日聚焦｜反弹受阻，短线或还有反复	3
欧洲为什么要维护伊核协议，美国的话都不听了吗？	10
年轻人，什么时候买房合适？	4
物业公司能否以停水断电方式催缴物业费？	4
开始种植水稻了，秧田播种时，如何进行地膜保温育秧？	11
米体：比格利亚将在意大利杯决赛中复出	2
极简之风，传递潮流生活艺术	0
56次竞价！重庆网红景点洪崖洞旁的房子拍卖溢价2400万元！	4
嘉宝仕违规担保、年报信披内容与实际不符，被股转采取自律监管措施	3
吴伯凡：拖拉机这个物种衍生了很有意思的几样东西	5
如何制作一个简单的手机app？	7
Mlxg备战MSI海报发布，表示“比起刷野我更懂入侵”，你怎么看？	12
眼馋也没用，4月荣威RX系列卖了24203辆	5
如何预防小麦后期出现倒伏？	11
湖州来穗吆喝好风景！老广凭身份证游湖州可享优惠	9
上联：和谐平安福万家；如何接下联？	0
4月份国内智能手机延续下跌，月销3266万部同比下降15.3%环比反弹	3
限购，限价，限售，利率上浮，目前大环境刚需要买房吗？	4
李晨获奖，范丞丞微博喊话“姐夫”，她却这么解释	1
新西安，新动力——比亚迪“唐宋”王朝盛大启幕	5
长安cs35才跑了2000多公里，按时间来算马上二保了，按里程去做保养可以吗？	5
如何改变农村学校招生难？	11
中国游客在意大利景区吃冰激凌或将被公诉，你怎么看？	10
与竹，而居	0
加价一万才能提车，谁赋予宝马X3如此任性的权利？	5
中国99主战坦克为何敢单枪匹马打巷战？对手担心眼睛睁不开	8
老公的姨夫找我，让我把新买的房子借给他儿子结婚住，直接拒绝的我错了吗？	4
洽谈合作！杨思涛率队赴浙江吉利控股集团考察新能源汽车产业	3
《DNF》中阿修罗应该做什么异界换装？	12
大学室友让你最佩服的一件事是什么呢？	6
B.A.P确定将不参加“2018梦想演唱会”	1
刘雨欣因为孩子选择接受张檬的道歉，网友：人善被人欺！	1
斯巴鲁推出首款PHEV车型，将结合丰田的混动系统	5
《绝地求生》更新恶趣味引起玩家众怒！扫了一梭子，才发现是涂鸦	12
山村50多年前制作的粮食加工机械，现在还能使用，城里人都没见过	9
有一套500万的房子，每个月出租5000元好，还是把房子卖了用500万去理财好？	3
大迈汽车2018年车主关爱服务活动倾情献	5
码商的福音！1688把货源搬进支付宝二维码，进货收钱一“码”事	7
普京再次当选俄罗斯总统，俄罗斯会不会从此进入良性循环？	10
被手游页游“玩坏”的鲲，原著原来是这个！没想到鲲都是抄袭的！	12
《简易经》一本比易经还早的书？简易经河图与洛书图之法！	0
绝地求生职业选手常说的“打提前枪”是什么意思？	12
四大行集体上调房贷利率，首套房1.1倍执行，百万贷款多还10万+	3
中小型房企上市冲动：三四线城市土储规模之争	4
“中国标准”名扬苏丹维和任务区	8
行程是十天，东京进出，中途要去京都和奈良然后回东京，如何买交通卡呢？	9
A股仅用20年走完西方发达国家200年的路，向中国政府致敬！	3
最强网红来袭，赵本山女儿辗转各大平台，如今再入抖音狂揽粉丝	1
果园已经开始疯狂掉果，正常吗？该施肥？还是该疏果？	11
为什么没有国家向巴勒斯坦提供武器？	8
四野在东北的武器装备是哪里来的？	8
这些绝望的瞬间任意一个都能让DNF玩家删客户端	12
“戒尺教育不得不说是新时期的需要”，你同意这个观点吗？为什么？	6
创办小米时属于强强联合，为什么雷军一直可以占绝大多股份？	7
怎么用模拟器玩华为渠道服的《崩坏3》？	7
山东这个小县城将迎来一座新机场，发展的时候到了，是你的家乡吗	9
自由行系列之《From，银川，To，阿尔山》	6
致敬岁月，留住乡村	11
物业公司能否以停水断电方式催缴物业费？	4
叙利亚为什么不反击以色列？	8
赵薇：最好看的连体裤非你莫属	1
雀巢和星巴克？	7
滴滴出行：和女友约会结束，你还敢让她一个人“滴滴”回家吗	5
上联：酒尽情犹在，如何对下联？	0
一看传统文化节目就哭，是什么原因？	0
日本不害怕东京大轰炸，为何两颗原子弹就投降了？	8
求证：为什么2017=2018？	6
战斗机携带的导弹和炸弹，没有使用的话，能带弹着陆吗，会有什么影响？	8
在巴基斯坦，人民币到底有多值钱？100元就能当回“土豪”!	10
日本最环保的小镇：15年来零垃圾，一群老人靠捡树叶年入千万	9
农村酒席的美食，吃到走不动了！	11
百尚pasonz和创造101女孩的时尚潮流秘密	1
剑拔弩张！美正式退出伊核协议，以色列马上发动空袭行动！	10
辰欣药业股份有限公司关于控股股东股份质押的公告	3
大迈汽车2018年车主关爱服务活动倾情献礼	5
法国斯特拉斯堡一女子给医疗急救打电话几小时后死亡	10
「房管家」天水褐石公馆经典再现，5月13日开启疯抢模式！	4
38年，11809倍的经济神迹，一条撑起中国经济封面的万亿大道！	3
五四那天，在拉萨的街头巷尾兜风	9
上联：品茶品味品人生，如何对下联？	0
周冬雨将空降北京杜莎夫人蜡像馆，期待回怼张一山	1
上联，梅雨天湿地湿人也湿，下联怎么对？	0
成都都江堰买房怎么样？	4
陕旅集团“五一”假期接待游客42万人次	9
大S和汪小菲这些年为什么能这样幸福？	1
家里比较困难，放假用自己的奖学金跟朋友旅游，是对是错？	9
20%多的产能关停+小厂淘汰，铝质电解电容器缺货比MLCC那波还要厉害！提价幅度都不太敢想	3
北约16国在俄家门口举行军演，调动大批坦克战机，俄军将如何应对？	8
美国废除伊核协定，为什么会有这么大的影响？	10
你如何看待个人信息严重泄露的问题，这就是所谓的大数据吗？	7
2018年国家对农业的扶持有哪些？！	11
14.98万元买领袖座驾？和马自达阿特兹同平台的红旗H5来了	5
农村随处可见的野草，不仅能除风祛湿，还有明日退翳的功效	11
农村承包地确权进入收尾阶段，确权面积已达11.59亿亩	11
44个项目总投资118.63亿元，义乌加速推进浙中生态廊道建设	3
听说涞水银帆学电脑不花钱！假的吧！	11
很多人丧命五石散，为什么有的人还是追捧它？	0
突发！公积金新政发布，又一条炒房路堵死，附昆山公积金买房指南	4
中国地理位置优越，世界十大山脉，中国占了五个！我自豪！	9
鹿晗神图，这P图的技术真的厉害，网友：这是四人组！	1
美女明星李沁古装，真心美！	1
比尔盖茨花1亿买马场送女儿，曾说要把钱留给最穷的人	10
法国2幼童遭恶犬咬伤，警方搜寻恶犬及其主人	10
阿富汗喀布尔传出数次爆炸声，尚无组织宣称负责	10
深圳或者深圳附近有什么潜水的好地方？	9
为什么房价涨了二手房卖不动？	4
她录制跑男走红仅26岁却坠楼身亡警方给出答复：喝酒失足纯属意外	1
上联：泰山黄山赵本山，如何对下联？	0
本田口碑最好的四款车型，雅阁落榜，第一款月薪3000也买的起！	5
养殖户你知道为什么你的猪总是得子宫炎吗？	11
1.1秒牺牲自己，44毫米拯救4000人，烈士的母亲说：咱娃走得值！	8
“普洱教父”白水清要来了！珍品老茶品鉴、亲制茶品签名等你来拿	0
为什么战列舰不采用自动装弹，像机枪那样的装置？难办到，不靠谱	8
杭州2017公租房何时分配？	4
如何选择二手车，新手上路怎么选择适合自己的车型？	5
可以在2公里外“击落”无人机的电磁枪	8
「重要提醒」女性乘坐网约车安全防范指南	5
100幅刘海粟精品水墨画，看不懂先收藏了！	6
2018中超联赛，天津权健客场一球小胜重庆斯威	2
毗河供水最新工程进度通报	3
如何看待17-18赛季季后赛骑士VS猛龙系列赛中，骑士主教练泰伦卢的执教表现？	2
大连一方3:0完胜恒大，足协杯出局、又被一方大败，恒大怎么了？	2
VH-3D“海王”直升机除了运送美国总统，还有什么作用？	10
红旗H5市场价确定，价格低到大家可以接受的地步	5
「IU」「新闻」180509，IU生日与粉丝和《我的大叔》一起度过，粉丝见面会“我的李知恩”确定举行	1
孩子不能就近入学？家长质疑深圳龙岗宝龙学校减招	6
为什么一些欧洲国家坚持不退出伊核协议？	10
10套房源4套假？专家：中介行业规范亟待制度建立	4
「燃到爆」逛完庙会你很累，芒山溪谷歇歇腿！	9
曼联穆帅爱将自称值5000万镑？英媒：一半都达不到，不配效力曼联	2
原创上联：月落星稀天将晓，如何对下联？	0
练硬笔字，不常用的生僻字用临写吗？	0
《王者荣耀》中，哪些英雄单挑猛如虎，团战怂成狗？	12
2018陆家嘴金融城足球联赛昨天拉开帷幕	2
亚洲杯，国足抽了个好签？	2
湖州人注意啦！7月1日后购房阳台按1/2计算建筑面积	4
景区和鸟儿合影收费10元贵吗？	9
教育｜4119人！武汉大学自招初审通过人数创纪录	6
中国天眼最近发现过什么？	7
小升初数学总复习资料归纳	6
为什么这么多年阿富汗总是战乱不断？	8
伊藤美诚在女团决赛中战胜刘诗雯，那么中国女乒能找到战胜她的办法吗？	2
可以绘制施工图又可以完成3D渲染效果的软件？	7
沈阳有一小区300多户业主因欠物业费被物业公司起诉，业主该如何维权？	4
一位血亏百万老股民血泪史：短线永远“二不碰”，遇到跑了再说！	3
日本不害怕东京大轰炸，为何投完两颗原子弹后就投降了？	8
书法爱好者容易出错的100个字，必须看！	0
马克思经济学指引中国经济发展航向	3
退群！特朗普宣布美国将退出伊核协议	10
中国人一年不买苹果手机，苹果会破产吗？	7
画月上联：身入红楼梦难醒，怎么对下联？	0
教师资格证作文高分素材—倾听	6
两栋简欧式风格的农村别墅，颜值不相上下，看了都想建	11
这位导演找赵丽颖拍戏，赵丽颖马上就会同意，亦师亦友很少见了！	1
诗句：春雨入江行千里，如何接下一句？	0
谁挥动价格屠刀，断送电池行业未来	5
A股IPO停滞不前，中小房企转战赴港上市	3
敬业过头！警察误将顾客当小偷，持枪威逼其交还商品	10
速写脸部的眼睛如何刻画的炯炯有神？	0
五矿发展副总经理金霄光因工作变动辞职	3
4月新能源汽车销量，同比增长138.4%	5
上海楼市众生相：刚需滞销豪宅日光，豪宅陷质量漩涡	4
网友爆料关之琳现状，坦然面对年龄，生活过成这样	1
上联：猪不能没有毛，下联怎么对？	11
网生内容也有社会责任感《罪途》5.11登陆腾讯视频	1
中国文创产品展示周将举办	0
美国人的核心价值观是什么？	10
农村“十大美味野果”，有好多现在都找不到了，有全都吃过的吗？	11
是什么毁了《魔兽世界》？	12
推荐豪华版，广汽三菱欧蓝德购车手册	5
秒杀任何景区：三处免费处女地，火遍了河南驴友圈！可自驾	9
如何评价中国古代的几次著名变法？	0
“鸿鹄之志”北大校长读错了不重要，这个成语的典故才值得反思！	6
长沙改灯，宝马3系改装透镜氙气灯加日行灯	5
“你永远不会独行”——汶川地震十周年电影《破门》北京首映	1
你觉得美剧《权力的游戏》中，实力最强的人是谁？	1
以军空袭叙利亚，美国表态：坚定支持以色列自卫权	10
英语一天一句跟我读（第36天）	6
辽宁突破秸秆生物炭关键技术实现产业化应用	11
黑鲨手机的游戏感怎么样？	12
骑士险胜猛龙总比分3-0	2
小麦不抽穗	11
农村纪事：深山沟里老百姓的真实生活	11
走过11年，如今的40岁的杨丽娟已知悔恨，当年对刘德华太痴迷	1
贵州六盘水的这几个景点，错过一个你都会觉得可惜！	9
曝三星S10明年1月发布：可折叠手机也要来	7
特朗普退出了伊核协议，特朗普所有的举措肯定是一大的战略，他到底想如何改变世界呢？	10
你持有的股票，就是最好的股票	3
特朗普正式宣布退出《伊核协议》，伊朗会因此而害怕吗？	10
不宰杀牲畜的畜牧业有发展的现实性吗？	11
直面生活，走向自然	0
中专可以退学么？	6
中国最“专一”的汽车品牌，专注概念车整十年，至今无一量产	5
特朗普退出《伊朗核协议》，对此你怎么看？	10
从目前来看，特朗普是一个好总统吗？	10
中国楼市十年荒诞剧：每当你以为看懂了它，马上就是当头一棍	4
如何看待大学学习问题上的博广与精深？	6
曼联蓝军酿重磅互换！穆帅为签昔日爱徒，愿送出身价8千万的帝星	2
华纺股份：2017年年度股东大会决议公告	3
中美贸易战下的大豆该不该扩种	11
《粉红女郎》要重拍？15年后才发现万人迷20句爱情语录，字字戳心	1
蒲松龄之《闺怨琴声》之还家(7)	0
试驾长安新CS75，荣威RX5和吉利博越等紧凑型SUV危险了？	5
一二年级语文量词的用法，造句看图写话必备！	6
联合国安理会改革废除一票否决权，会导致什么后果？	8
桃树细菌性穿孔病，和褐斑穿孔病，细菌病害？真菌病害？	11
远望6号扬帆奔赴太平洋，将从海上测控嫦娥四号中继星“鹊桥”	8
为什么大众的汽车广告最后都会说一句打死奥拓？是什么意思啊？	5
车主“不小心”停错了车位	5
上联，绿竹引清风，如何对下联？	0
挡风玻璃被砸碎，司机因为说了一个“是”，保险公司拒绝赔偿！	5
30强花落谁家《足球解说大会》第四期精彩内容抢先看	1
如何玩好《第五人格》医生角色？	12
房产税立法加快，买房如买菜时代来临！	4
NBA最新票价排名！勇士队第一，火箭队看了都尴尬	2
外汇｜本周外汇市场动态播报	3
世界第三大大豆出口国正在加大对美国大豆的进口，大家怎么看？	11
现在绝地求生火了，主播们都那么强吗？	12
唐山今早必知的那些事儿	6
婚后房产一定是夫妻共同财产？长点心吧，要不然一半房产没了！	4
高温来临，送你一套轻简化日光温室自动外遮阳系统！蔬菜卫士报	11
企鹅电竞超级月刺激战场职业联赛总决赛首日战报	12
男子在餐车就餐遭拒绝，扬言要曝光乘务员，你怎么看？	10
做共享经济的基本起步是什么？到底什么是共享经济？	10
独具中国风的纪念礼物，送朋友忒有面	0
特朗普宣布美国将退出伊核协议	10
诚邀您参与：“2018世界中小企业大会”为您企业发展战略把脉	7
绝地大道歉又来了！新模式引起服务器波动提前关闭	12
又一大国忍不住了！公然叫板中国！	10
跑马拉松你是如何准备的，要准备些什么？	2
三线城市，100万现金是投资房产还是买理财产品？	4
最惊艳的五位妲己，范冰冰第二，第一实至名归	1
既然男女平等，为什么还要男方交彩礼钱还要买房？	4
天时地利加人和，鲁能本轮积分榜不登顶将会成为球迷嘲讽的槽点	2
雷蛇官方出品游戏优化加速神器，亲测吃鸡FPS提升了10+！	12
社区有权要求小区业主向物业公司缴纳物业管理费吗？	4
未来5年的房子真的会很便宜吗？	4
我妈说要给我买宝马让我不要出国读书，我拒绝了	6
非跑车类型KTM，125，DUKE摩托车	5
很多中国人都亲俄罗斯、喜欢普京，可为什么很少有中国人移民俄罗斯？	10
天津人最耐的纯正的各国美食，竟然在这条街统统能发现！	9
新加坡海军“刚毅”号护卫舰访问青岛	8
马来西亚大选即将举行	10
农村电商，如何做好电商公共服务？	7
大学学艺术是在浪费钱？将来挣的钱要比现在花的多	6
在太原，手里有100万，投资房产还是买理财产品？	4
泰安这个小山村里的普通民居屋顶都是灰瓦？山东地儿里少见！	11
如果苹果放弃IOS采用安卓将会怎样？	7
昨日4串高赔比分中啦！今日切尔西全力保胜，巴萨欲保联赛不败！	2
弘扬“五四”精神，竞展青春风采	6
新款铃木维特拉性能逆天却卖不出去的原因有哪些？	5
山东猪肉价格自2015年以来首次跌破每公斤20元	11
上联：一个好汉三人帮，无巧不成双，下联怎么对？	0
买中心区的老小房还是非中心区的新大房？	4
孩子转学了，老师把转学的家长全部踢出了微信和QQ群，老师这样的做法合适吗？	6
功勋主帅离任，3核心去留未定，新疆将进入重建期？	2
什么是伊核协议？长知识	10
航母甲板多人一字排开走是在干什么？	8
楼市调控最关键的就是：你永远不知道它的套路在哪！	4
荣耀10的配置怎么样？	7
印度人的不解：我们这么牛掰电影中国人怎么不爱看？	1
谁还记得她，08年北京奥运会获得举重亚军的金刚芭比	2
为什么叙利亚40个反对派同时反对俄罗斯主导的和谈？	8
空客高管：致力于更贴近中国的客户服务与支持能力	3
詹姆斯绝杀有多疯狂？林书豪等七人“发推接龙”，15年神迹诞生	2
作为央视体育体育频道，CCTV5一到周末就直播马拉松你怎么看？	2
猪伪狂犬苗的免疫方案怎么做？	6
联合国安理会改革废除一票否决权，会导致什么后果？	8
假如回家路人遇到有人要打你，你可以说一句英雄联盟里的台词，你会说什么？	12
「汽车人」淡季开门红，4月车市重回两位数增长	5
上联:，莫问风景在何处。下联怎么对？	0
东莞市华立实业股份有限公司关于涉及诉讼事项进展情况的公告	3
农民朋友请警惕小麦赤霉病的发生要做好积极防治工作	11
女大学生学车时猝死车中，驾校教练毫无反应，这是什么心理？	5
我有个上联，请大家指教：中华上下五千年。请个下联？	0
差距24岁的法国总统夫妇，他们是真爱，还是做样子？	10
谢娜发文回应张杰被黑，《创造101》的杰哥表现如何？	1
《狂暴巨兽》上映延至6月12日，票房近10亿热度不减！	1
干什么工作有前途啊？高中毕业想学厨师，不知道怎么样？	6
小米的估值有多少？	7
中国游客在泰国水果自助吃榴莲，老板“哭诉”中国游客太能吃！	9
在从化，买大品牌的理由，不止是有面子！	4
以军空袭叙利亚，美国表态：坚定支持以色列自卫权	10
卡佩拉都能被哈登喂成大神，为何没办法与霍华德合作？	2
李宇春红毯秀被官方转播，获得三次特写镜头，连范爷都没这待遇	1
高考分数在二本中段线，想报临床医学专业，有希望吗？	6
魔兽世界7.3中，伊利丹为什么留在万神殿看守萨格拉斯？	12
以色列警告称如果战机被击落将会轰炸俄军事基地，你怎么看？	8
深圳热投、抢购、整购公寓，背后演绎零压力购房	4
带雨伞太麻烦，越来越多女人出门包里放个胶囊片，刮风下雨都不怕	9
武林外传：平底锅最大的用处不是挡子弹，这才是正确用法！	12
日本民宿，真的和我们想的一样吗？	9
国脚张呈栋：从没想过自己会出一本书	2
盘后机构看市：大盘仍处于反弹周期，跟踪两类股	3
上联：双肩挑世俗，怎么对下联？	0
糖美人迈着“筷子腿”现身机场，唐嫣美无死角美出新高度	1
以色列警告称如果战机被击落将会轰炸俄军事基地，你怎么看？	8
美女柳岩可爱写真图集二，时尚靓丽，性感迷人，张张可做壁纸！	1
“六大体系”助推连云港建设粮食产业强市	11
福建文化产业：创新风劲，一路高歌	3
宜宾县蕨溪镇：“黄金蛋”“绿巨人”富了当地人	11
你支持迷你还是mc？	12
误操作！加州男子健身时用头推动颈部训练器	10
张翰经超大半夜约吃小龙虾，《温暖的弦》戏里情敌，戏外好基友	1
旅游景点的照片与实际相差太大是怎样的体验？	9
蓝燕出席活动，网友：要瘦成这样得付出多少的努力呀	1
爱奇艺高品质自制内容再受认可《泡沫之夏》5月8日爱奇艺浙江卫视同步播出	1
打破中东平衡，重新搅起中东火药桶，美国为何害怕平静？	10
骑士战胜猛龙拿到赛点，詹姆斯此项数据NBA第一，超过乔丹	2
恩比德：我们掌控比赛，只是在最后犯了错	2
破冰点金：黄金结构运行承压上行，美元打压无果而终	3
为什么中国不能像美国针对华为手机一样也针对美国苹果手机禁售？	7
“华盛顿特区旅游局”公众号是第一个用微信做旅游宣传的美国城市	9
中国将给予日本2000亿人民币RQFII额度	3
美出台国防授权法案应对中俄竞争，国防预算超7000亿美元	8
假如德国依旧拥有一战中损失的领土，不含殖民地，以及与奥地利合并，到今天国力如何？	8
一分钱存款也没有，还有几十万房贷要还，房奴们都过着怎样的生活？	4
韩国本国公民去济洲岛需要持什么证件？	10
火线速递：中冶黄石公园详细认筹攻略	4
宜居城市，两天玩转南昌，这里除了打响第一枪，还有许多美景等你	9
江南化工资金被“强划”系银行一级预警所致	3
为什么OPPO的产品降价这么快，对于购买新品的用户来说会不会不公平？	7
西安人，想换个大一点的房子，现在的价位合适买吗？10年后房价会不会降？	4
网传《马卡报》披露，内马尔希望加盟皇马搭档C罗，可能性有多大？	2
穆里奇率领梅县铁汉6:0辽宁宏运，穆里奇与野牛各打进2球，真牛	2
成都和西安，哪个城市更有资格称为西部第一大城市？	9
王者荣耀：王者峡谷世界杯阵容，韩信李白双边后卫	12
二战中纳粹德国研发的神奇武器，直到现在各国也无法制造出来	8
美夏威夷火山喷发活动暂缓，当地居民返家抢救家当	10
夏季果树如何修剪，如何防止徒长？	11
特朗普退出了伊核协议，特朗普所有的举措肯定是一大的战略，他到底想如何改变世界呢？	10
为什么农村出来的大学生大多混得比较差？	6
手游里有哪些被称为3A级的大作？	12
2018世界杯有哪些强队缺席？	2
猛龙与骑士G3,洛瑞夹住詹姆斯胳膊导致詹姆斯摔倒在地，为何都没有获得技术犯规？	2
15万左右的车有什么性价比比较高的推荐吗？	5
UZI春季赛夺冠后首播！水友刷藏宝图到停不下！	12
《偶练》同被李荣浩提点，他出道他淘汰，细节看乐华七子私下关系	1
宝马X7售价百万，不惧路虎揽胜，土豪们请做出你的选择	5
澳大利亚的总督是英国女王，为什么澳大利亚还是一个独立的国家呢？	10
为什么一个国家不能无限印钞票来让自己有钱，购买更多国外资源进行本国建设？	10
他是中超唯一一个巴西主力，或成世界杯赛场中超最亮眼的名片	2
深圳这所学校放大招，博学位的“老破小”要小心了！	4
同一银行同一天存相同的钱，存期相同，利率不同，合理吗？	3
鹿晗新剧《甜蜜暴击》与热巴新剧撞档，网友：收视堪忧？	1
欧盟国家联合研制台风战斗机，为何法国要独立使用阵风战机？两款战机谁更强一些？	8
开发一个100亩的生态农庄有没有市场前景？	11
韩国20人整容后集体得上败血症，或因变质注射剂	10
落实新理念，发展新产业，无人驾驶在平潭	5
美国陆军上校是否有资格动用B2？	8
妻子一时任性花22万买辆大众甲壳虫，现在坦言空间太小想换SUV	5
第一届“大沟深处杏花村·厍弆公益扶贫乡村旅游节开幕	11
女团世乒赛决赛前郭跃网络发文：每次输掉比赛总说受伤，这是种什么样的心态？	2
华为p20保时捷版和iPhoneX，你会选哪个？	7
东京大学将已故名家真迹当垃圾处理，全因校方工作懈怠	10
A股罕见走势透露强烈信号，一类股迎低吸良机	3
想去哈尔滨凤凰山旅游，这个地方怎么样？	9
印度航母上为何用拖拉机拉舰载机？	8
与歼20竞标的“雪鸮”为什么竞标失败？	8
5.10日期货主力品种操作策略，螺纹/，橡胶/，焦炭/，焦煤/，沪镍	3
独爱斐济的10个理由！让你彻底徜徉在浩瀚蓝色的天堂度假胜地	9
上联:，莫问风景在何处。下联怎么对？	0
从太原乘火车到深圳是什么样的感觉？	9
中、高考为何把草稿纸收回去？太震惊了！	6
宜宾这些路段将进行交通管制！关闭237天！千万别走错了！	5
九台农商银行违规发放股权质押贷款被罚30万元	3
王者荣耀：玩家花900买白银账号，上线后懵了，反而赚了3000！	12
高三学生如何合理安排暑假？	6
2019国考行测可能性推理之论证结构之因果共存	6
暖心行动｜公司为广大员工免费发放安全头盔	5
西乡固戍村委统建楼，东宝楼5栋花园小区1.9万/平起	4
年薪150万，存款50万，买什么车合适？	4
5月6号蜘蛛第一次在MSI登场，日本PGM战队迎来自己的四连败，怎么评价？	12
大专电气工程自动化就业怎么样？	6
湖北省会会迁往襄阳吗？	8
甘肃省社科联专家学者观摩临夏市旅游产业发展成果	9
科技版“传音入密”：音频聚光灯现在怎么样了？	0
特朗普宣布退出伊核协议，以色列笑了，伊朗何去何从	10
悲伤的时候看看《生活多美好》，一切都会豁然开朗	1
都江堰安缇缦二期项目正式签约，你期待的慢生活方式就要来了！	9
我国未来十年的农业发展趋势，抓住机会，才能更好发展！	11
网络自媒体不是“法外之地”——邹光祥、刘成昆涉嫌诽谤罪案件追踪	3
见证，“健雅”教育的力量—东平县第二实验小学办学再上新台阶	6
就业对接直入校园，广州大学城创新招聘会吸引过千人参加	6
洛瑞谈詹姆斯绝杀：我当时希望那不是真的	2
能去日本旅游吗？	9
日本茨城机场附近有什么能玩的地方么？	9
千姿百色弄秋光，求对子？	9
把支付宝里的收款码发给别人安全吗？	7
NBA选秀重排，哪些人会丢掉状元的头衔？	2
上联：雪后江山别有景，下联怎么对？	0
“国宝”考拉数量锐减，澳大利亚斥资2亿元保护	10
送父母2000-3000的手机有什么推荐吗？	7
「法治梅河」你知道么？这些交通事故不能私了！	5
LOL：香锅为什么是RNG的上限，而厂长被人诟病，LPL需要血性	12
乌鲁木齐周边哪有野钓？	4
你心目中是C罗好还是梅西好?为什么？	2
星云激励计划第一季启动在即，千万奖金奖励区块链开发者	12
你们愿在农村种地，还是愿意来工厂上班？	11
贵州小吃黄金饼，颜色金黄，味道鲜美，香脆可口，含着淡淡的清香	11
A股风格又要大变天？大资金最新调仓目标曝光	3
30年后谁会是世界第一军事强国？	8
“三宜”一体兴乡村，陕西岚皋大力实施扶贫搬迁	11
上联：晨光漫步捕雀影，怎么对下联？	0
2025实现全面电气化，长安的第三次创业路该如何走？	5
《傅抱石画配诗》原创傅连山	0
苹果iOS，13，"Yukon"系统将重新设计iPad主屏幕	7
苹果怎么录音	7
绝地求生：玩家沙漠地图跑毒意外找到最酷跑车，网友却发现不对劲	12
中国观众越来越会看电影了	1
供需及成本支撑，5月化工品市场呈现窄幅震荡整理行情！	3
去日本留学，各阶段的费用是多少？	6
贵州客场1：5大比分负于天津泰达，曼萨诺的球队成绩这么差，为什么没下课？	2
如何看待广州老太太2万元卖房给继女，17年后反悔诉至法庭？	4
耶路撒冷美新使馆路标有了，但特朗普不去了	10
期货资管应重视风控和运营能力提升	3
如今各地思域还加价吗，加多少？	5
小栗旬再演花泽类逆回颜值巅峰期！帅哥变丑真的不用当真……	1
现在农村人为什么都不种地了？	11
艺术设计专业申请要点	6
你听过最美的句子是什么？	0
小记——一封迟来的信	6
长的最丑的豪车	5
到底是用美团外卖的人多还是用饿了么的人多？	7
塞浦路斯买房，这几点要注意	4
以色列警告称如果战机被击落将会轰炸俄军事基地，你怎么看？	8
校外托管班应以什么为主？	6
西安航空学院和西藏民族学院哪个好？	6
A股诡异量能暗含重大信号！资金逆市加仓这类股望迎井喷	3
果农询问：春见和砂糖橘哪个更有市场前景？	11
中国有哪些辣椒产地？哪里的辣椒最好？	11
旅行达人告诉你，旅行不管短途或是长途别忘了带这些，干净还卫生	9
你怎么看待以色列总理出席俄罗斯5月9日的阅兵并会晤普京？	8
从武汉去西安敦煌，七天的旅游行程该怎么安排？	9
董卿《朗读者》：一份给孩子最好的教育，为孩子收藏，作文满分！	6
国外部，留学家长口语俱乐部毕业典礼	6
美油续创三年半来新高，国内油价周五迎大概率上调	3
农村河里的6种野味，吃过3种的厉害，最后一种很少见了！	11
中国的古墓里真的有一些防盗墓的机关吗？	0
王者荣耀最难见到的皮肤有哪些，你们见到过吗？	12
婚房由男方支付首付和每月月供，如果离婚，女方能分到钱吗？	4
王者荣耀中为什么鲁班就直接是鲁班七号？	12
2018年会发生经济危机吗？	10
「每周一案」驾驶超标电动车还要随意横穿马路，结果…………	5
怎样对中学生进行有效的“一对一”英语辅导？	6
古代的廷杖制度是怎么形成的？	0
格力和小米赌约还算数吗？	7
这家银行够狠！半年内使用两次蚂蚁借呗京东白条，别想申房贷车贷	7
上港主场1-2负于国安，遭遇联赛两连败，上港到底输在哪？	2
阴阳师：那么问题来了！如何在阴阳师的世界里愉悦的享受游戏	12
如何看待现在的UZI的水平？	12
以色列警告称如果战机被击落将会轰炸俄军事基地，你怎么看？	8
稻苗长的慢可以用二铵吗？	11
李玟出席某活动，网友：一身红裙热情洋溢	1
买房的赶紧看！7月1日起，浙江建筑面积计算有了新规定	4
印度和巴基斯坦为什么会为克什米尔问题纷争不休？	10
盘点5部一遍不过瘾的古装剧，《三生三世十里桃花》看了3遍，你呢	1
方舟子说象棋源自印度，中国古代没有大象，你认为这种说法怎么样？	0
厦门教师戒尺体罚：学校称和解为何还要辞退教师	6
萍乡2018年棚户区改造任务面积约98万平方米，9336户	4
刘德华这五首歌原来有故事，基本都会哼唱，最后一首无人能翻唱！	1
瑞典世乒赛中国女队3-1日本女队卫冕，如何看待刘诗雯的表现？	2
有什么好的关于设计的技校？	6
为什么说“不惜一切代价发展芯片产业”是危险的？	7
李小龙的日本徒弟，卖房子为其开武馆，93岁仍每周为李小龙扫墓！	10
如何评价TT和卡戴珊餐厅用餐引起克城球迷恐慌的事情？	2
马谡死亡的真相	0
东部要建一条铁路，它会走哪里？影响哪些小区？	4
刚上市就供不应求，究竟什么车有这么大吸引力？	5
扬子晚报：是否续约或决定里皮用兵策略	2
孩子读高二，每次回家就玩电脑游戏，怎么办？	6
补齐中国品牌轿车短版，传祺GA4厚积薄发	5
上联：酒醒方知残夜苦，如何对下联？	0
传祺GS8叫板汉兰达，是噱头还是冲击？它到底有啥实力？	5
电影《她杀》首曝主演阵容：范冰冰、黄轩、王子文、辛芷蕾、李沁	1
宝沃BX6正式上市，售价8.28-19.98万，大家觉得怎样？	5
美轰炸机飞赴南海迎来中国最强反击	8
农村这种漂亮的野花，不仅可以排脓消肿，还是凉血止血的良药	11
镜头下的中国小村：鲜有人知，家家户户却都是豪宅豪车	11
英语专八相当于美国人的什么水平？	6
各大赛区的顶级adc对bang的评价都很低，你怎么看？	12
第五人格排位机制被大改，律师无敌了，红蝶即将上线	12
射雕英雄传中，为什么杨铁心不是梁山好汉杨志的后人，而是杨再兴的后人？	0
马云又出惊人言论，8年后房子最不值钱，他的话可信吗？	4
《淮南子》经典十段锦句，道家精妙而又绝顶的人生智慧	0
还记得解放军《智取华山》吗？勇敢的西安少年来了！	2
上港队员射门后被国安队守门员扑出，这时在守门员前的上港队员补射门进球，为何判越位？	2
德银在美全面重组！裁员比例将达20%	3
英镑的命运何去何从？最重要的看卡尼明晚说什么……	3
江西省乐平市塔山街道四层欧式造型别墅就是不一	9
深圳证券交易所	3
比亚迪与混合动力公司合作，开发氢燃料客车	10
复盘6大游资：90后游资大佬做T华锋股份，孙哥为何出永和智控？	3
多大面积的房子最适合三口之家？	4
刚毕业的大学生需要奋斗几年才能在一线城市买房？	4
2018全球华语爱情诗会暨蜀葵花文化旅游节即将在金堂开幕	0
东亚纵财：静候PPI神秘面纱浮出水面，黄金能否再次绝境重生？	3
为什么办日本签证，会有年薪30万的要求？	9
伊亚小镇，堪称圣托里尼亚的精华所在，这里有着全世界最美的日落	9
因爱不自信承认整容：郑爽留长发美回来，张檬为被小三道歉	1
为什么有些舰艇在长时间出海后，要在舰身缠绕许多线缆？	8
美指责中国在非洲使用激光对付美飞行员	8
5月遇雨咋管果园？避免这3个病害提早发生	11
歼20座舱盖上的两条“花纹”是什么？	8
如何评价文章《腾讯没有梦想》，腾讯是否真的在丧失产品能力变成投资公司？	7
限房价项目新政策，让无房族离“家”更近了还是更远了	4
潜伏如果陆桥山不死，会帮助余则成当上站长吗？	7
混凝土梁加固，如何确保安全？	10
当张檬和林志玲站在一起，网友：是谁给了你勇气跟林志玲站一起？	1
我想每天和你玩一个，最简单的游戏——剪刀石头布	12
别克又来怼大众，全新凯越复活，搭1.3L和1.0T动力，能成爆款？	5
低风险的投资项目具有哪个最基本特征？	3
长在阴沟里的野草，人称“活血龙”，能当野菜吃，还能活血化瘀	11
小升初17年南京真题，据说题目类型没有多大变化，尽早看看！	6
边生气边妥协！二楼N根横梁架着，不知道搭两根斜梁，懒得管了	11
《王者荣耀》中阿离怎么样才能打出成吨的伤害？	12
我们挑战了滴滴顺风车的“最严认证”，呵呵	5
大家身边有没有遇到过一些科学无法解释的奇异事件？	7
宛如仙境般绝美丽，云雾气息万物廉，松针挂满露珠景	9
多方赞成继续维持，法国外长称伊核协议“并未死亡”	10
四川农民“称帝”，国号“皇清”，封蒋介石威国王，御驾亲征被抓	11
关岛自古以来就是美国的领土吗？	10
你当年上大学时最难学、最让人崩溃的是什么课程？	6
疯狂一夜！首席分析师：欧元、英镑、日元和澳元最新走势分析预测	3
宝安沙井《万众小城》，均价7000，地铁口11号线后亭站开车6分钟	4
大连房价未来走势如何？	4
奇葩！日本街头惊现美女牵着狗绳“溜”紧身衣大叔	10
DNF：平民玩家究竟应该怎样选择职业？这几点很关键！	12
每年的十一假期应该怎么选择自己旅游目的地？	9
为什么卤素大灯的车，因为晚上看不见只能开远光，也不愿意去升级自己的大灯呢？	5
乾隆爷在承德游春出一上联：近看黄花，一点、两点、三点，一如金丁钉地；如何对下联？	0
中国因巴西大豆涨价重新进口美国大豆却又取消两船？	3
E3，2018展区布局图曝光，索尼任天堂面积最大	7
蒸红薯记住这2个技巧，蒸出的红薯又香又糯，味道更好吃！	11
我连拥有“六个钱包”的资格都没有，你跟我谈什么“历史耐心”	4
皇马会搁置欧冠，全力狙击巴萨的不败夺冠吗？齐达内公开表态	2
大马一名半身瘫痪华人青年，乘坐救护车参与投票	10
周末去看房？2018宜昌市春季房交会最全攻略！	4
天津：纳税人尽享税收优惠不用“跑”	3
女团世乒赛决赛前郭跃网络发文：每次输掉比赛总说受伤，这是种什么样的心态？	2
恒大教练放弃足协杯，放弃联赛，究竟是老板的意思，还是卡纳瓦罗私人所为？	2
绝地求生玩家跳伞时人太多，三分钟后发现不对劲，看到回放笑出声	12
「数据揭秘」5月8日融资余额环比增幅、降幅前50个券	3
恒大发布战权健海报：场上由我掌权！阿兰高拉特领衔进攻端强袭	2
为什么独生子女不能全额继承父母遗产？	0
以色列警告称如果战机被击落将会轰炸俄军事基地，你怎么看？	8
猪价如此低迷，养猪赔钱怎么办？这3种方法可以让你养猪赚钱！	11
火箭被爵士打出9-0反击，保罗，哈登为此争吵，从中我们能够看出什么？	2
方舟子说象棋源自印度，中国古代没有大象，你认为这种说法怎么样？	0
大众汽车转型做手机壳？你会买吗？	5
F-Secure破解酒店智能锁，打开数百万个酒店房间能让锁具大洗牌吗？	7
潜水员海底发现失踪80多年的潜艇，海底画面令人毛骨悚然	8
南京一楼盘业主集体抱团喊涨房价，要求每平米抬高1万，对此大家怎么看？	4
大消息！特朗普宣布“退群”！	10
《我爱你，中国》节目，展现爱国奋斗的青春	8
马化腾亲自回应“腾讯没有梦想”批评：我的理想不是赚多少钱	7
「操作策略」主力出货手法	3
5月5日KPL春季赛XQ大爆冷轻松战胜QGhappy稳住东部第二胜者组的位置，你怎么看？	12
红艳的“樱桃屋”——大樱桃设施栽培成功案例调研及发展建议	11
西安的特产在哪可以买到？	9
ICE油菜籽期货市场收盘略微上涨，因加元汇率走低	3
涨停一字板之后第二天如何判断走势？	3
美国是怎样进行爱国主义教育的？	6
威胁？伊朗：除非欧洲担保，否则将退出核协议	10
勒布朗已是美国各大媒体公认的历史第二人，他与乔丹的差距究竟还有多大？	2
东方财富：控股股东减持465万张东财转债	3
产粮大县的田野“四则运算”	11
开车莫做低头族，智能“全景仪”横空出世，前挡风玻璃秒变液晶屏	5
2017款速腾1.6自动机油消耗量大是什么原因？	5
好评RPG游戏《去月球》将拍动画电影，中日合拍	12
特大惊喜！中国直18率先登上002航母，美国大呼：剩下时间不多了	8
娱乐圈有“干爹”的4位女星，她被干爹娶进门，而她被干爹毁	1
公共艺术展“象外之景”拉开序幕：重回“中国园林”思考人与自然	0
猪的价格这么低，是大猪场先顶不住还是小散户先顶不住？	11
2018福建省事业单位第二次联考准考证打印入口（5月12日笔试）	6
网友在秀场偶遇迪丽热巴，没有打光，纯路人拍，这颜值你们感受下	1
雪乡印象，虽然屡屡出现宰客丑闻，风景确实很美	9
演员范雨林的演艺经历是怎样的？	1
“城市声音博物馆”今夜启动！	4
你是农村有钱人吗，对照这4条试试！	11
嘉盛集团：英镑/美元处于英央行决议前关键时刻	3
福利！福利！空前福利！您有一份“5.18理财狂欢趴”请柬待收	3
How，to，improve，your，writing?	6
出一上联：云上太阳云下雨，求下联？	0
江西最值得去的5A级景区之一：鹰潭龙虎山有多少不为人知的秘密？	9
房价环比上涨3053%！宿州全年供地计划曝光！力争国家级经开区	4
How，to，say，this这样的中式英语，你说错了几个？	6
农村的集市该不该取消呢？	11
河北柏乡春灌用上互联网	11
联想被踢出恒生指数，是什么导致了联想现在的这种境地？	7
农村俗语：“房前不栽树，屋后不种花”，为何会有这些禁忌呢？	11
王者荣耀：想得这个稀有成就，用这些阵容让对手10级铭文都能赢	12
中国最伟大的科学家袁隆平，是哪所985或211毕业的？	6
学习马克思斗争精神：主义真，同志以奋斗不止	6
张檬：出席活动，网友：檬檬你可长点心吧，镜头都要被别人抢去啦	1
世界上最具有凝聚力的国家是哪个国家？	10
想跟媳妇自驾游，10000块钱能玩哪些地方？	9
腾讯被批没有梦想变投资公司，马化腾：我的理想不是赚多少钱	7
中国公开披露8种战术激光武器，但西方看到的是另外一种恐怖景象	8
悲剧又要重演，猛龙连续三场失误上双，詹姆斯超帕克成现役第一	2
君马快讯｜第三款车型SEEK，5官图曝光	5
现在手机网络发展是不是过快了？	7
今日MSI前瞻：5月6日B组即将收官，SUP出线形势大好	12
2099套房源价格公示，纯新盘龙湖双珑原著将面市！	4
二战最好的5大狙击步枪，盘点	8
偶遇原版丰田皇冠！近3m轴距，比奥迪A6漂亮，6缸发动机榨出315马力	5
现在世界军事哪个国家最强？	8
蜜蜂好不好养殖？	11
为什么战场上士兵绝不能捡敌军的枪？	8
外贸持续稳中向好透露出哪些信息？	3
为什么我们还在继续停电停机呢？	10
社区有权要求小区业主向物业公司缴纳物业管理费吗？	4
现在三农短视频那么火爆，辞职专做三农短视频可养家糊口吗？	11
英菲尼迪FX35怎么样？	5
天龙八部手游：慕容也能打爆发输出！慕容输出核心技能一览！	12
霸气！中国男队9-1击败德国，“王者之师”斩获世乒赛团体九连冠	2
今小编推荐一个五种字体的字帖，值得收藏	0
获得过美国荣誉勋章的美国大兵为什么不能重新回到战场？	8
阿富汗喀布尔传出数次爆炸声，尚无组织宣称负责	10
百年枯树倒在山路上，全身有几百枚硬币	9
中超第九轮，华夏和建业比赛，裁判通过VAR将赵明剑的黄牌改为红牌，你觉得合理吗？	2
特朗普与奥巴马谁的执政能力强？	10
福达合金材料股份有限公司，首次公开发行股票网下初步配售结果及网上中签结果公告	3
三国最强谋士？	12
西安小升初电脑摇号加面试，要不要报面试培训班？	6
美数据安全事故暴露监管漏洞	10
朱啸虎姚劲波……互联网大佬纷纷表态《腾讯没有梦想》	7
车停了7天电瓶就没电了，是怎么回事？	5
世乒赛夺冠后，李晓霞霸气送上祝福：“赢中国队？你们得等”，对此你怎么看？	2
今日哈尔滨教育关键资讯大拼盘	3
股票的买入点《曙光初现的买入点》	3
经历滴滴打车事件，女乘客搭车时应当做出哪些措施来保护自身安全	5
相由心生，是真的吗？	0
韩国总统文在寅执政一周年民众支持率怎么样，你怎么看？	10
7日，猪价继续稳定，5月下旬猪价要反弹，还得看……	11
网友刚觉得吴昕变时尚了，吴昕就在机场当了回大妈	1
罗曼新材财务总监陈家勤辞职	3
霍思燕出席某活动，网友：裙子的设计修身又显气质！	1
立夏！立夏！湖南最美的夏天都在这里了，去过了才算完美！	9
为什么要有中考？	6
手机128G好还是64的好呢？	7
重庆8d魔幻之城要你好看，网红不简单，基建狂魔般任性2—铁路篇	9
领克02预售14.2-19.8万元，新车依旧个性十足，价格更加亲民化！	5
“智慧生态物流品牌联盟”启动，中国物流迎来新变革	7
这种野草生长极慢，却有着很高的药用价值，有着“神仙草”美名！	11
常州产豪爵摩托车和江门产豪爵摩托车有什么不同？	5
老板电器5月9日获外资净买入1.23亿	3
特朗普宣布美国将退出伊核协议，重启对伊制裁	10
股神巴菲特推荐的投资工具，怎么使用？	3
火影忍者手游：黑飞段卡BUG出现的尴尬瞬间！	12
从北京自驾去新疆怎么走合适？	9
中国的房子一共可以住多少人？	4
1-4月国内汽车召回近400万，高田“死亡气囊”召回超九成	5
幼升小，公立民办小学同时招生（公民同招），家长纠结什么？	6
每天卖出100辆，全年销量3.6万，号称越野之王，给你50万你会买吗	5
如何把农村闲置的土地得到充分利用？	11
冰冰遇冰冰，谁丑谁尴尬	1
农村的致富项目，种树真能发财？	11
曾红遍大江南北，最后落魄摆地摊，无人问津	1
鲁能王者归来！李霄鹏用兵如神化解2大软肋，这是碾压上港的节奏	2
赣州房价还会涨吗？	4
哈尼梯田的保护与发展须真正以人为本	11
印度最新军用水电悬挂技术独步全球？军工巨头塔塔新战车水陆两用	8
北大校长口误念错发音，发表致歉信公开道歉	6
小龙虾火了，却搞的汽车淡定不了……	5
美国是怎样进行爱国主义教育的？	6
如何评价刘亦菲的外语水平？	1
让人羡慕的5个配置，我猜你的车一个都没有！	5
宝骏530怎么触发上坡辅助？	5
法国和英国联合研制的协和式超音速客机为什么退出运营？	8
去泰国旅游一趟，需要花费多少钱？	9
月缴1000，60岁后月领近3000！这种保险来了解一下	3
晋阳湖旁，花园大宅，圣湖观澜国际回归更美的房子	4
迈腾1.8和马自达CX5怎么选？	5
上港1-2输给国安的比赛中，国安后卫刘欢的手球，没有判罚点球，是不是误判？	2
我有个上联，请大家指教：中华上下五千年。请个下联？	0
刺激战场能量饮料和止痛药相比，哪个在游戏中的性价比更高？	12
WKG&M-1世界综合格斗赛明星见面会引爆鹏城	2
前火箭球员巴蒂尔近况如何？	2
你还在花钱买水贵吃！不如种上这几株果树吧，来年不愁没水果吃	11
上联：雄鹰展翅恨天底，有什么合适的下联可以推荐吗？	0
耶稣和农夫的对话	11
哈佛H6遭大众帕萨特追尾，下车后，车主：德系车这质量让我很失望	5
尼斯湖不仅有传说中的水怪，还有美不胜收的自然风景	9
为什么一些欧洲国家坚持不退出伊核协议？	10
王者荣耀老夫子出装攻略，带线推塔一步步拆掉对面水晶	12
实拍：缅甸另类的景区	9
想买30至40万左右的车，有什么好推荐的？	5
哪个汽修学校好？	6
诸事不顺致内心阴暗，小伙夜里四处砸车终受法律制裁	5
旱地上开启的冰球之路	6
如何提高店铺淘客转化率？	7
高新6号再出猛照！	8
国内哪一家航空公司的飞机餐最好吃？	9
信用卡万一被盗刷后该如何证明自己的卡在身边，以便索赔？	3
几百米之上的玻璃栈道，让人眼发晕腿打颤，游客绝壁凌空囧态百出	9
有人猜测，未来3～5年内沈阳房价会超过2万，你认为会怎样？	4
做隐形车衣能减少多少色差？	5
高考加分政策出炉！今年连云港这些高考生可以享受照顾政策	6
一夫妇连生10胎都是女孩，春节对联写着。上联是，家有千金不算富，请答出下联？	0
文明交通从我做起，向横穿马路、乱闯红灯说NO!	5
安吉汽车物流：助力“烟台造”汽车走向世界	3
A股：中国股市进入瓶颈期，下周在此区域震荡，散户：瞎折腾！	3
爵爷，请你为自己再赢一次！	2
怎么对软件进行反编译？	7
谢楠亮相某活动，网友：谢楠好美，吴京真是太有福气了！	1
20多W拥有，2013款奥迪A8L，4.2，黑色黑内	5
美国退出伊核协议掀波澜，重启对伊制裁为哪般？	10
张檬是怕被刘雨欣告吗？	1
方舟子说象棋源自印度，中国古代没有大象，你认为这种说法怎么样？	0
特朗普新私人律师乱谈艳星“封口费”，或被扫地出门	10
詹姆斯季后赛总得分、上场时间、罚球球、抢断数都是历史第一，你怎么看？	2
“大佬”投资了哪些赛道？4月投融市场全解析	3
刘忻出席活动，网友：这头发很有个性！	1
楷书间架结构28法图文版	0
中国近代有哪些青年的壮举让人感动？	6
军事上常用的炸药，除了TNT，还有哪些类型？	8
偶遇黄圣依安迪母子培养感情现身迪士尼，网友求合照大方应允	1
吉林工程职业学院携手凤凰数字媒体教育全力推进产学合作协同育人	6
和同桌发生过哪些难忘的事？	6
须知：所有小三都会犯下的错误	1
窦巍：做引领职工致富的带头人	11
中甲积分榜：梅县铁汉6球虐惨辽足，大连超越强势抢分再上岸！	2
龙虎榜：德联集团一日经历涨跌停，罗牛山在游资撤退中放量大涨	3
泰坦尼克号重大的事故却拍成了爱情片？阿黛尔办派对扮相引发众怒	1
2018年世界杯奖杯-大力神杯亮相俄罗斯叶卡捷琳堡！	10
浙6个深山隐居地，才是初夏最值得一去的旅行地！	9
高考要来了，高考回忆有哪些？	6
为什么中国的物业管理公司被95%的业主骂？	4
盛文兵：美国如期退出伊核协议，黄金回归基本因素承压	3
你见过最努力的人现在都变成什么样子了？	6
严厉打击农村恶势力！农民拍手叫好！	11
在农村交的养老保险在社保卡里面能查到吗？	11
「津云参议院」特朗普还是要引爆中东政治的“地雷”	10
同样是国家陷入内战，为何卡扎菲最终丧命而阿萨德一直稳坐江山？	8
情报站｜泰安女游客一家半夜迷路，热心护林员护送下山	9
如果房价突然降了，大家都买得起房子了，接下来会怎么样？	4
忠县官坝的桑泡儿熟了，五一节赶紧约起摘桑泡儿去！	9
马刺可以拿卡哇伊和雄鹿换字母哥吗？	2
图-160战略轰炸机如今还是世界一流轰炸机吗？	8
以色列警告称如果战机被击落将会轰炸俄军事基地，你怎么看？	8
为什么她的路透总是被嘲？	1
张翰亮相，衣服挺清爽，但是这帽子选错了吧？	1
上联：乱云飞渡。怎么对下联？	0
怀孕期间和月子里可以喝老母猪汤吗？	11
那个在法庭上向朴槿惠深鞠躬的前青瓦台秘书已经出狱了	10
在哪里可以看体育直播？	2
领克02三缸发动机+双离合，能配得上高端品牌的头衔吗？	5
都来说说小麦白穗，零星或成片的那种	11
上联：水泥，有什么下联？	0
超强喜剧阵容！北京刘老根大舞台为你奉上《欢乐喜剧人》现场版！	1
隐藏在浙江的偏僻老村，看见不能忘记，一个人旅游的最好选择	9
岳阳市温暖湿润，季节性强，热量丰富，严寒期短、无霜期长	9
旅行时和异性拼房是一种怎样的体验？	9
上联：一窗月色堆愁绪；求对下联？	0
我有个上联，请大家指教：中华上下五千年。请个下联？	0
山东购房秘籍：哪些区域最值得看好	4
买房时若遇到这种户型，再优惠都别买，我家入住不到半年就后悔了	4
上联：天高任鸟飞，下联如何对？	0
历史上的十大军事人才有谁？	8
学厨师，有年龄方面的限制吗？	10
“泰合系”实控人已失联，泰合健康老东家“华敏系”逆势抄底卷土重来	3
广博股份暴跌哪家券商最不靠谱，海通证券两年前定价25	3
估值近10亿美元成AI芯片独角兽，寒武纪推新一代云计算方案	7
苹果，ipad玩绝地求生怎么录制精彩视频？	7
重庆2018年文科生二模540左右，能报哪些大学？	6
各种病害多发难防治，怎么办？2018，种好大棚就靠这一招！	11
国富论读后感	3
预算18000至23000的主机如何配置？	12
国产电动轿车不够看？那就看看主流合资品牌的三厢电动轿车怎么样	5
为什么在拼多多的冲击之下，阿里依然保持了高速增长，拼多多真的能威胁到淘宝吗？	7
腾讯公司没有梦想？又有哪家公司能每次都押宝正确呢？	7
轮胎鼓包还能开吗？变油箱如何更换效果好？	5
75%，来自农村，外卖“骑手”是怎样一群新青年？	7
刺激战场：不吃鸡也能上分？高效冲分了解一下！	12
《荣耀战魂》将在下月的E3上公布大型更新	12
职称评审期间，可以换工作吗？	6
经常健身的人与不健身的人，整体上有何区别？	2
OPPO王者荣耀神优化，已向腾讯交了6个亿，玩家：疯了疯了	12
美“第一夫人”发布公益计划，抄袭米歇尔·奥巴马？	10
「提醒」细数一下高速公路上潜在的危险和路况！	5
怎样打开正确的教育方式？	6
王丽坤穿白裙美成仙，这一眼都分不出AB面，网友：身材太平不好	1
上联，梅雨天湿地湿人也湿，下联怎么对？	0
《西游记》中，是谁在四处散播吃了唐僧肉就可以长生不老的传言？	0
支付宝花呗每月十号催魂索命，网友：工资1500，花呗就要还1200	7
巴基斯坦为什么不直接购买歼-31战斗机反而要以其基础研发？	8
过去一周，这些致富锦囊请拿走不谢！	11
怎样使用微信收付款？	7
没错，这就是传说中的“别人家的配套”！	4
在南京艺术学院读书，前景如何？	6
联合国安理会改革废除一票否决权，会导致什么后果？	8
有一三色上联：“谷黄米白饭如雪”，你能对出下联吗？	0
上联：泰山黄山赵本山，如何对下联？	0
钓鱼岛争端再起，日本舰队安装这款设备，对中国舰队威胁更大	8
中国军团又双叒叕来戛纳了，还有人摔倒惊动了保安	1
1分种赚1000日元！男子地下偶像实况调查	10
当这个英雄穿上新装备之后秒伤过千轻松30杀！	12
桂林地区桂蜜12号厚皮甜瓜设施栽培技术	11
这几个浪漫圣地~你想和谁一起去？	9
浙江外国语学院	6
乌克兰为什么不直接对俄宣战收回克里米亚？	8
美国将加强边境执法：拆散非法入境家庭并检控父母	10
除了挤爆的洪崖洞，重庆这么多值得去的好地方，够你玩一年到头！	9
俄罗斯后院的战争氛围又变得日渐浓烈，俄英两国这一动作太危险！	8
黄逸博：5.9黄金多空对峙，今日如何布局操作？	3
林州：南边原康建立首个滨湖公园，成为一张新名片	11
女明星摔跤瞬间：范冰冰虐狗，柳岩风情万种，赵丽颖摔的让人心疼	1
四野在东北的武器装备是哪里来的？	8
你最远徒步走过多远？	2
就喜欢有性格的宝马X3，增配不减价，打死不加长	5
南宁有哪些有特色的小酒馆？	9
明星也会有脚臭吗？	1
宁波的天宫庄园适合去秋游吗？	9
刚毕业是薪资重要，还是学习重要？	6
“好看更好听”那些不容错过的音乐电影盘点	1
真急了！詹姆斯与洛瑞发生冲突，三分回应再现死亡之瞪+绝杀比赛	2
为何CBA篮球运动员孙悦的妻子陈露被称为“CBA第一夫人”？	2
如果房价涨到买不动了，会是什么样的结果？	4
南京抢杭州抢成都抢：怎么各地都在抢房？	4
普京刚上任就遭遇棘手难题！美国竟资助俄罗斯死对手数亿军火	10
如何看待中国女生西班牙地铁受辱事件？	10
美丽的神话奇幻生物雕塑，每一尊都是充满生命力的奇幻美丽作品	0
刘姥姥二进贾府，走的时侯鸳鸯给刘姥姥的荷包装的是什么？	0
保利阳光城+源通壹方水榭+庞源御梓园+晶地里程花园·团购减2~3万	4
全球智能手机，2018，Q1，出货排名出炉，苹果包揽前四	7
旅行拍照容易上镜的衣服有什么？	9
哈尔滨人也能吃上从化荔枝！“互联网+”助广州果农富起来	11
四川旺苍“三园”联动，茶树成了“脱贫树”	11
详图展示十七年前宝马顶级豪华轿车——L7！	5
红米note5待机一晚耗电10%正常吗？	7
华为nova2s和荣耀10选哪一个比较好一点呢？	7
鲜行者冷链项目上线融e邦金服新五板寻求股权融资	3
特朗普宣布美国退出伊核协议有什么后果？	10
农村大婶上山挖地，带回一个大树桩，种了3年之后长满了花苞	11
中国电影工业化该如何补“短板”？	1
如果真发生金融危机，到底是留房子还是留钱？	4
农村老人怎么养老？	11
都说王者峡谷里老公打不过老婆，那为什么王昭君就很难打过李白呢？	12
戛纳红毯摔倒女子回应假摔：一不小心就栽倒了	1
短线天才花一万小时研究KDJ精髓，开盘就能知道当天是涨还是跌	3
又撒狗粮！昆凌晒美照，周杰伦贴头依偎，闪爆！	1
机枪明明打不穿坦克，为什么在战场上士兵们还坚持射击坦克？	8
如何申请多个教师资格证？	6
远离喧嚣却投入到另一种喧嚣中，游古北水镇见闻	9
玉米控旺怎么控？	11
有什么比较好玩又真实的飞行模拟游戏可以推荐吗？	12
如何评价刘天华先生？	0
十年后哪几座城市房价会最高？	4
张家界真的是旅游的好去处吗？你觉得值得去吗？	9
鲁哈尼宣布伊朗将暂时留在伊核协议中	10
吴世勋其实并不完美，这些缺点你可能永远也不知道！	1
五年后，西安房价均价会到3万吗？	4
成都市中心千年古寺绣球花盛开，成很多美女网红游客打卡之地	9
2018公链黑马盘点，除了暴涨的EOS以外，EKT、ACT你知道多少？	7
DNF攒蓝矿+红豆换荒古是一种什么样的体验？	12
商丘最高学府与商丘升升生态园签约，将合作培养复合型人才	6
俄罗斯阅兵仪式拉开帷幕，普京祝大家“胜利日快乐”	10
“什么值得买”冲刺IPO，忠实活跃粉丝成最大筹码	7
润和软件持股5%以上股东减持510万股	3
普京连任！为何却遭到26个城市爆发的90场示威反对？	10
五代机F-22已服役13年，美国却始终都未研发6代机，原因为何？	8
世界第一伟人是谁？	9
王者荣耀，脆皮躲过刺客致命一击时，没有队友防御塔情况下，怎么样逃命？	12
一夜之间，芝麻分更新，7亿支付宝用户沸腾，你芝麻分涨了多少？	7
《王者荣耀》里怎么才能躲过玄策和钟馗的钩子？	12
本地樱桃熟了，离市区最近最大的樱桃园邀您现场采摘	11
上联：泰山黄山赵本山，如何对下联？	0
亨德森：荣幸为克洛普效力，皇马是强大的队伍	2
最有希望成为联合国下一个入常的国家是哪个？	10
原子弹的原理那么简单，为什么其他各国还是造不出来？	8
以色列警告称如果战机被击落将会轰炸俄军事基地，你怎么看？	8
古代兵器大刀背上装上很多铁环，主要用途是什么？	0
二战德军进攻苏联有没有比巴巴罗萨计划更好的作战方案？	8
从20%暴跌到0.8%仅用五年，三星手机为何会在中国遇雪崩式溃败？	7
成龙最惨淡三师兄：他不看好成龙，《唐探2》演配角只有10万片酬	1
方舟子说中医是伪科学，这必然牵涉到中国哲学体系大厦，包括老子、易经等，大家怎么看？	0
腾讯的老板马化腾凭什么获得“全球最伟大领袖”的称号？	7
她19岁走红，因不守规矩被张艺谋赶走！	1
英伟达关闭了GeForce合作伙伴项目，理由是错误信息	12
王者荣耀惊现巨人挂，一刀暴击16W，直接秒主宰？	12
又发生明星“手撕”综艺节目的事件？张杰录制综艺不负责？	1
俄媒：普京任命梅德韦杰夫为新政府总理，“普梅”组合延续	10
为学生减压，南昌发布“十不准”，对校外培训说不	6
「交通宣讲」麦积公安交警深入天嘉交运集团进行新时代文明交通宣讲活动	5
在淘宝上面做分销商，怎么发货？	7
有生之年在农村拿一套宅基地换城里的一套房，多少人愿意？	11
LOL：一级团或将消失！撸友：求设计师三思而行！	12
激发内生动力，陕西借“一带一路”“东风”打造支柱产业	5
法律｜买二手房一定要网签吗？不知道会吃大亏！	4
马克思的经典名言有哪些？	0
想有个会玩滑板的女朋友！	6
女人不管开车或搭车，必须带上这些“护命狠货”，时刻保护自己	5
马云放大招，余额宝终于不限时不限购了；京东“618”玩法被曝光	3
地球上谁敢炸沉美国的航母？	8
二战最好的5大狙击步枪，盘点	8
中草药：桔梗高产栽培技术	11
抗议示威不断，乌东局势动荡不稳。你认为乌克兰未来局势将会如何演变？	8
台湾的驾照能在大陆使用吗，如果能该怎么用？	5
上联：双肩挑世俗，怎么对下联？	0
西班牙国家德比大名单最新出炉，无欲无求之下，皇马巴萨决定死磕，对此你怎么看？	2
几乎每一个银行工作人员都劝说顾客，不要把钱存入余额宝，对此你怎么看？	7
破10项纪录，“最高最快”过山车运营首日出故障	10
想买个天文望远镜，不知哪个品牌的好，在哪里能买到？	0
中国最奇特的市州，面积排全国第一，拥有世界旱极与我国第二大草原	9
《雍正王朝》四阿哥胤禛和十三阿哥胤祥，办差路过江夏镇为什么必须下马步行通过？	9
央行喊话支付巨头，不要以为自己大而不能管，透露什么信号？	7
女排国家联赛已成新人试金石，她若能把握住上位良机必成大器！	2
50元的奖励，南通爱心为27名会宁山区娃募捐奖学金	6
上联：吟诗作对有情意，如何对下联？	0
小米的产品都很少用到，为什么这么有价值？	7
上联：千峰入眠松涛静，怎么接下联？	0
《赏月夜·瞻世界》（第3期）-潘帕斯雄鹰盘旋天际只为最后一击？	2
普京第四次就任俄罗斯总统，你怎么看？	10
奈妳的茶，奶茶店经营地段分析	3
如果当年美国没用加息挤爆次贷，而是调控拯救地产，今天的美国会是什么样子？	4
美国退出伊核协议后，还会有其他协议国相继退出吗？	10
日本“滴滴租人”包你满意！男子连续7年，每次都租不同的老婆	5
文澜府拒绝没验资客户购房，房管局进行拉网式检查	4
特斯拉：交133万预订3年后提车！土豪的世界不懂，无法理解的真爱	5
丁宁被曝输球后想退役！恩师骂醒她：抗不下来，凭什么你是大满贯	2
「暖评」北京实践是博物馆和文物活起来的新样本	0
云南茶花甲天下，艳甲滇云在大理了	9
正规大贸摩托车在哪里可以买到？	5
个人如何用好复利投资理财？	3
市场大佬的投资共性，新手不得不看	3
2019亚洲杯中国国足到底怎样做才能“夺冠”？	2
海南推进自贸区建设，首批三个百亿级产业项目集体开工	3
假设无人车正式推广后，无人车撞人，事故责任如何认定？算汽车公司的还是车辆拥有人的？	5
直降0.40万，金刚瞬间变得很超值	5
2018年的房价会回到2008年吗？	4
想买入门豪车请注意，这里告诉你为什么低价豪车买得起修不起	5
如何看待大企业HR“非985大学的简历我们直接扔”的行为？	6
我是个售楼员，楼盘旁边有化工厂怎么推销？	4
上联：不冷不热五月天。如何对下联？	0
为什么美军攻打伊拉克时利用多国部队帮助却不叫联合国军？	8
「学族教育」课辅品牌那么多，在线也有不少，到底哪家合适？	6
法国内阁多位部长严厉谴责美国退出《伊朗核协议》，你怎么看这件事？	10
如果你有着信念，那么春天一定会遥远	9
A股上市湘企4月再融资35亿元，九典制药涨幅超3成	3
中国最贵的房子在香港	4
又到转会季，用数据告诉你英国媒体谁最靠谱，阿森纳又躺枪	2
华盛控股2017年营收2525万元，业绩亏损3630万元	3
国家为什么不允许用红砖建房？	9
俄罗斯空军在即将举行的纪念二战胜利73周年活动前进行飞行彩排	8
越南股市那么牛，现在去越南炒股有搞头吗？	3
马苏现身机场，网友：这连衣裙看着就很清爽	1
为什么英雄联盟一定要上中下默守陈规的选英雄，就不能打破常规吗？	12
天龙八部手游：技高一筹，「醉卧沙场笑」勇夺洛阳霸主！	12
围观数学应用题夺高分秘诀，请戳这！	6
如果日本派一个师团登陆夏威夷而不是空袭珍珠港，太平洋舰队会不会覆灭？	8
家有阳台别空着，种上这些不占地的果树，想吃就摘方便又省钱	11
标致308、1.6L和1.2T怎么选？1.2的三缸相比英朗的三缸发动机怎么样？	5
如果马其顿军队遭遇大秦军队，谁会赢得胜利？	8
内塔尼亚胡：伊核问题“大赢家”？	10
武汉市新洲区教育系统举办团队工作展演活动	6
何塞·穆里尼奥：布莱顿的失败是曼联的一些人没有更多的发挥	2
拍梯田何必去云南，利川处处媲美它……	9
走进“中国数谷”，领略“大数据之都”的“云舞”	3
委内瑞拉重申退出美洲国家组织的决定	10
从目前来看，特朗普是一个好总统吗？	10
日本制造业兴衰启示录	3
日本财务省对高级职员进行了防止性骚扰集中研修	10
不接受美军条件！强势警告莫要损害土耳其利益，安卡拉突然霸气	8
沈阳给世界一个微笑	1
美国不想泥足深陷，派来这位好盟友收拾残局，俄叙如何应对？	10
你在辅导孩子数学作业时，孩子说你跟老师讲的不一样，你是怎样回答的？	6
2018年广东高考不好好努力，上大学形势非常严峻	6
小龙虾价格行情一览表，看看今年的价格有多疯狂	11
众泰T800告诉你：我的原创设计同样犀利，配置依然无解	5
CBD超高层“湖”设计方案敲定，CBD到底有哪些盘？	4
系辞上传，<4>	0
《采茶舞曲》暨泰顺茶文化主题宣传活动即将开启	0
武汉外校“00后”高中生唱革命歌曲	6
超级甜，纯正的热带风味，果实完全树上熟，香气纯，味道浓	11
苹果6sp越来越卡怎么办？	7
助力730，宝骏全新MPV，360上市，售5.68-7.58万对标比亚迪宋MAX！	5
手机挖矿app，数字币AIC、SKU	7
女教师讲台倒下昏迷30天，醒来问"我们班学生谁管"，你怎么看？	6
不愧是瞎子，助手里某位天帝火了！阿雷呼吁各位勇士尊重瞎子	12
蒋欣生日杨紫、乔欣暖心祝福，传不合的刘涛、王子文沉默	1
如何看待当今大学生？	6
绝地求生玩家最不想用的5把武器,M416上榜，最后一把严重高	12
现在汽车普遍，很多人喜欢自驾游，那么跑长途SUV和轿车谁好？	5
农业项目的苗木属于生产设备吗？	11
如何评价DNF的魔兽副本？	12
“退群者”特朗普拿伊朗核协议大秀言出必行，奥巴马还能说些啥？	10
农村的发展，加大鼓励扶持	11
襄阳房子2019年会跌价吗？	4
农民常说：前不栽桑，后不栽柳，院中不栽鬼拍手，是啥意思？	11
银行存款利率上浮55%，你的钱还打算放在余额宝吗？	3
音乐之王——钢琴的前世今生	0
美国退出伊核协议是有好处的吗，这个好处是什么？	10
大连一方主场3:0横扫恒大，你怎么看？一方保级无忧吗？	2
DNF玩家口出狂言我这一身传承套不需要史诗，网友：你可能会没牌	12
聪明男人的车上一定会装好这几样，晚上开车舒适一点不累，太享受	5
帝都的首都师范大学	6
唱作俱佳且兼具偶像外貌，不输于任何女神：于文文	1
翟天临《原生之罪》杀青，落狱律师演绎刺激悬疑	1
科目二是所有扣分情况都在这儿了，顺利通车本全靠它！	5
特朗普为何触碰耶路撒冷这颗“政治核弹”？	8
「图文欣赏」寻梦台儿庄，寻找夏天的足迹	9
对越反击战的功臣，因一个漂亮女人，不仅杀了人，还当了土匪	8
互联网历史上，还有哪些创始人悲情出局？	7
凌晨，洛杉矶震了！感觉房子拔地而起……地质局神预测吓坏华人！	10
拉卡拉共生体系全面推进，战略布局初具规模	3
如何看待不追剧也不看综艺的人？	1
前LPL美女解说小楼晒美照，粉丝的评论亮了	12
第一次用iPhone，有没有什么需要注意的地方？	7
LOL第一人faker排位中单盖伦出六女神之泪，你怎么看？	12
18款霸气途乐SUV4.0大量现车最新配置解析	5
为什么要有中考？	6
闷平人和，错失登顶良机，为什么鲁能没有拿下本场比赛？	2
车辆挂在D档熄火对车有什么影响？	5
被国产车逼急眼，油耗4毛多，怒降4万，仅6万多起，还是合资车！	5
九五智驾2017年营收1.19亿元，净赚1940万元	3
《破冰者》靳远欲报灭门之仇，花生夫妇喜得“小花生”	1
实战显威！中国高端装备成为叙战场胜负手，叙政府军高度赞扬	8
什么都不会，没有美术基础，去学效果图要学多久？	12
年年都走戛纳红毯的范冰冰和李宇春，今年却美得不一样！	1
如何看待QGhappy以1：3败于XQ，QG这赛季是要打保级赛了？	12
比特币会发生泡沫吗？	7
地震十年，北川涅槃	5
国产手机那么好，为什么还会有这么多人用苹果手机？	7
为什么世界上那么多国家都愿意让美国驻兵，这些国家不以为耻，反以为荣？	10
如果给你50000块钱，让你穿越到1991年到2018年，你会做什么？	7
新兴市场的担忧，市场供需越发的失衡，黄金终将闪耀其光芒	3
西安，武汉，长沙，重庆和成都，未来谁最有机会率先成为一线城市？	4
当年你在游戏厅玩哪些游戏可以轻松一币通关？	12
关于金身的最好用法！选对英雄比较重要，这几位才能秀起来	12
费城今天有点冷！考文顿8中0仅得1分	2
QM战队被索泰取消参赛资格，小智说以后不买索泰显卡就可以你怎么看？	12
真假猴王一战，真猴王已经被如来调包了。作者吴承恩留了个伏笔，你怎么看？	0
美国航空一航班驾驶舱冒烟“客舱有臭味”紧急返航	10
生物基甲醇汽油的发展“安全”意义	5
汽修行业从来就没有真正的“物美价廉”	5
银保监会合并后首单大罚单，招商银行被罚6570万，贷款占很大原因	3
扶沟在郑州哪个地方？	9
如何看待美国将长时间停止对"白头盔"组织的资金供应？	8
坚持房价上涨的有哪些人？坚持房价下跌的有哪些人？	4
全国只有不到十辆，这部家庭SUV的心脏来自V8引擎的天籁震撼！	5
绝地求生：吃鸡赛事迎来新高度，QSL全民锦标赛揭开谜底！	12
电信宽带还是一家独大吗，为什么移动宽带用户越来越多？	7
NBA名宿不看好科比却看好邓肯进历史前十，虽然两人都五冠在手	2
如果美国制裁华为，华为能扛得住吗，它能否抵御美国的制裁？	7
DNF旭旭宝宝最喜欢的女主播，你肯定以为是她？	12
品茶时光｜武夷岩茶当家品种，你了解多少？	0
东北地区人口出现净流出，沈阳、长春房价还在大涨吗，为什么？	4
老峨山——峨眉山的姊妹山	9
吃货的天堂—乐山，刚知道这里还藏着这么多美食！	9
上联：绞尽脑汁写佳句，如何对下联？	0
steam下载绝地求生中断后是否要重新下载？	12
文学杂志社是如何快速高效的甄别投稿者的文字是否原创，没有抄袭？	0
如果所有银行不让支付宝绑定银行卡了，支付宝会怎样？	7
为什么程序员越来越排斥面试时做题？	7
旧事再次被翻，悟空问答网友曾经很看好张檬的发展前景	1
S-92直升机为什么是三国联合开发的产品？	12
机动车夜间停在没有画停车位的机动车道上，算不算违停？	5
毒纪和赵小臭双排秀恩爱，网友：你已经被踢出羊村，不单身不准回	12
县城地区小学教研片英语绘本课堂教学大赛在肥东六中顺利举行	6
买房什么样的地段升值空间大？	4
朴槿惠入狱后第五次外出就医，这次是为了治腰疼	10
盘面出现亏钱效应，退潮期来临——明日关注这只医药补涨总龙头！	3
固态硬盘和机械硬盘哪个寿命更长？	7
如果八年前花10万元买比特币，现在生活会发生什么变化？	7
农村的集市该不该取消呢？	11
杀害中远海运巴基斯坦分公司总经理嫌犯落网	10
阿富汗、塔吉克斯坦边境地区发生6.2级地震	10
这几款市场上的果树还可以盆栽，种在家里，随摘随吃很方便	11
下一届首富莫非是他？马云都有求于他！	7
丰田纯进口“越野王”来袭！气场不输揽胜，裸车24万，还买啥途昂	5
第三回，四海千山皆拱伏，九幽十类尽除名（5）	0
妖股表现越来越活跃，这里有你需要的新选股思路	3
五部超硬核番剧！你有没有看过呢？	12
奥数天才当教师，人生换轨，何来坠落	6
公募REITs年内出炉，四大类基础资产有望尝鲜	3
「时代对话」广西保利置业集团董事长吴光明：南宁发展进入“钻石十年”	4
征服欧洲的成吉思汗是否能算成中国人的骄傲？	10
萧淑慎出席某活动，网友：看着气质脱俗的她，都要流口水了	1
北方买房子应该选择东户还是西户呢，为什么？	4
顶级私募机构一周观点：政策托底迹象愈加明显，下半年A股扬眉吐气	3
唐嫣身穿黑色礼服出席活动，引发网友热议，网友：好想把那毛拔了	1
10场豪夺总冠军！火箭第一硬汉33岁生日狂撂狠话，周琦唱歌成亮点	2
记忆力减退，记忆力下降，你找到根源了吗？	11
打仗时，钢盔根本不能挡子弹，为何还一定要戴？	8
“3+2”“3+4”招生院校、招生计划下达	6
韩党小学安全检查整改报告	6
火箭队对战爵士，哈登表现优异	2
你玩过剧情最好的RPG游戏是什么？	12
见识一下在日本卖一包35块钱的泡面，网友：还真的有牛肉	9
MH370残骸未找到，搜索队却发现大秘密，两艘英国船只被撞沉	10
中国海军编队参加印尼海军组织的国际海上阅舰式	8
怎么样看待奥沙利文:“丁俊晖像顶便宜帐篷，碰点压力就塌了”的评论？	2
陈洁出席某活动，网友：为啥要披件蚊帐？	1
为什么国人能接受并喜欢石川佳纯，但不怎么喜欢张本智和？	2
海信V+对比OPPO，R15，哪款才是绝地求生的吃鸡神器？	12
真学霸！南京一大学生去年泡图书馆1493.5小时，平均每天5小时！	6
三线城市，100万现金是投资房产还是买理财产品？	4
P2P备案延期几成定局，到底还该不该投？	3
我的青年时代｜陈十一：北大——精神的源泉，永远的学堂	6
好玩的手机游戏？	12
立夏到，如何顺应气候养好心？	9
连续参加环赛20次，亚达·汉森的“钢铁侠”Ridley，Helium，SLX	2
中国股市带血的忠告：炒股牢记七不碰，一碰必将血亏到底	3
利率上浮50%，现在把钱存银行划算吗？	3
3000到5000的手机，有什么好的推荐？	7
在银行贷款买车，需不需要给4s店手续费？	5
第四届中国（山西·沁水）槐花蜜蜂文化旅游节，盛大开幕	11
名宿警告曼联妖星别膨胀：离开曼联真以为有豪门能让你踢中锋？	2
天津买房首付20～25万，哪个位置合适？能买到学区房吗？	4
在公共场合，怎么样才能不哭？	6
工笔山茶花画法示范	0
古拗哨折，苍劲质朴浙派印风朱文印一枚，篆刻过程分享，技巧多多	0
对越自卫反击战高平战役，解放军是如何出奇制胜的	8
希金斯17:13时隔一年再进决赛，威尔逊在克鲁斯堡已经证明自己	2
《弟子规》斗闹场，绝勿近，邪僻事，绝勿问	0
重庆游玩有哪些旅游攻略？	9
在日本免税店被坑，买的东西要怎么退货？	9
上联：泰山黄山赵本山，如何对下联？	0
无锡这个城市怎么样？	4
大理这座直面洱海苍山的海景民宿，景色美不胜收最佳拍照圣地	9
重庆所有高中排名，你觉得前五是哪几所？	6
做算法工程师是什么样的体验？	7
战略轰炸机的机组人员在执行长航时作战任务中，是怎么吃饭，睡觉和上厕所的？	8
一旦房子价格暴跌，我们会面对怎样的场景？	4
王者荣耀：这英雄二级6杀？天美你在逗我！韩跑跑直接崩溃	12
克服伤病，朱婷关键分给力助瓦基弗银行进军决赛	2
12家印染染料企业去年营收573亿，龙盛那些带头大哥靠啥赚大钱？	3
插电混动车型和油电混动哪个更好？	5
西班牙国家德比大名单最新出炉，无欲无求之下，皇马巴萨决定死磕，你怎么看？	2
怎样看待日本现如今的发展？	10
2018年几个最佳汽车内饰，您的爱车有上榜吗？	5
“雷声滚滚”，国内的投融资环境还好吗？	3
中国人一年不买苹果手机，苹果会破产吗？	7
国内各大车企、品牌、车型全知道（161）——宝骐汽车	5
为什么美国总统就职宣誓手按《圣经》，而不是他们的宪法？	10
老公的姨夫找我，让我把新买的房子借给他儿子结婚住，直接拒绝的我错了吗？	4
实店探访北京(BJ)40，PLUS，解读越野向往者的专享座驾	5
赞韩庄褚全德书记（新韵）——杨广旭	11
全程2000公里，历时5年的京九铁路为何才耗资507亿？	8
胡彦斌给郑爽设局？周渝民远离女色？温碧霞喜欢一指禅男主？	1
想玩恐怖游戏但又害怕，怎么办？	12
新疆官宣主教练李秋平正式离任，曾率队获亚冠杯+CBA总冠军	2
赛马概念恐昙花一现——神光5月9日异动股点评	3
能视频通话，能人脸识别，能语音拍照的8英寸智能音箱	7
必知丨画家必知妙语大全，赶紧来踩……	0
你听过最好听的兵器(冷兵器)名字是什么？	0
东归英雄传用了多少马？	12
上联：双肩挑世俗，怎么对下联？	0
中国的天路是哪条？除了西藏铁路，在四川还隐藏着一条真正的天路	9
杨紫把佩奇穿在身追赶潮流？网友：社会我紫姐，人美性子稳	1
5月5日她味红糖亮相京东众筹首页	7
为什么赵丽颖演的大部分电视剧，都是以角色名命名，这是为什么？	1
有好嗓子和播音经历可以做什么？	6
退出伊朗核协议为特朗普处理“艳星封口费”留出时间	10
差距24岁的法国总统夫妇，他们是真爱，还是做样子？	10
雷佳音演危险镜头不要任何安全措施，自爆曾挨过陶虹40多个耳光	1
触不可及｜音乐带着对方去感受不同的世界	10
「民企助力新旧动能转换」青岛鑫光正：“钢结构+”助企业开疆拓土	3
独角兽与白马齐飞共舞	3
会泽茚旺高中迎来复旦博学堂讲座	6
战斗机前面都有一个空速管，为什么民航飞机没有空速管？	8
来上海怎么玩？3天2夜超全旅游攻略！带你感受东方巴黎的魅力！	9
美国海军以“大国竞争”为由重建第二舰队	8
两年看了不少于100套房子，最后连郊区的房子也买不起！有一种后悔，叫做当年没买房！	4
“男不过八八，女不过七七”，指的是什么？	0
农村长相奇特，吃起来味道很好的美食，城市人都不敢吃！	11
朴槿惠近况如何？	10
李克强：推动中日关系重回正常轨道	10
云联惠被封杀，对于那些利用云联惠平台的零首付，零月供的车主有什么危害？	5
宝骏360这款车的驾驶感受和空间舒适性怎样？	5
求证：为什么2017=2018？	6
上联：风翻诗书觅佳句，如何对下联？	0
游资抢反弹，ST尤夫昨从跌停到涨停	3
大连三个车主遇同一碰瓷哥，碰瓷哥刚讹完钱离开20米又撞下一辆车，这事你怎么看？	5
94岁老人过境行为异常，警察脱下她的裙子不知该如何处理！	10
以色列警告称如果战机被击落将会轰炸俄军事基地，你怎么看？	8
「首席杨杰」如果你知道这些，就不会有套单！	3
Top500发起人将领衔ASC18超算与AI国际论坛	7
考上中国矿业大学北京研究生是什么感觉？	6
OPPO成功的秘诀是什么？有什么可以学习的吗？	6
赞赞“湖州造”	3
他们拒绝真人秀？做到了吗？	1
谷歌利用AI技术打造趣味emoji“寻宝”游戏	12
俄罗斯作为世界强国，在近代历史上为何没和英法一样占据海外殖民地？	8
在农村，为什么癌症患者越来越多？老农几句话说到了点子上	11
大连适婚族购房，这些房子你买对了吗？	4
韩寒带火了东极岛，却不知舟山还有座文艺范十足的小岛	9
普京立誓：“俄定会取得成功！”特朗普怎么看？	10
上联：柳随风动不争东西南北；怎么对下联？	0
邮储银行连云港市分行：坚持创新驱动引领金融业务大发展	3
美国是怎样进行爱国主义教育的？	6
大连媒体表示，一方外援三叉戟碾压恒大，掀翻7冠王，保级没有问题，你怎么看？	2
国企跟事业单位、公务员有什么区别？	6
美国南加州发生4.5级地震无人伤亡，洛杉矶震感明显	10
找工作要学历,学历等于能力吗？	6
农村集市上的豆渣，买的人络绎不绝，原来还可以做成这样的美味	11
王源一出手就175万元！震惊！	1
开发商延期半年交房是否要向其赔偿违约金？	4
以色列警告称如果战机被击落将会轰炸俄军事基地，你怎么看？	8
历史上有哪些精准到可怕的预言？	8
歼敌29人威震老山的“英雄神枪手”	8
在网线发明前，数据是怎么传输的？	7
本田发动机和车身做工如何？	5
美女留学生最多的中国高校，理工男们都在虎视眈眈！	6
CAD基础级练习题使用构造线命令及详细答案（13）	6
四川游客张某带着六名女子在三亚沙滩烧烤被撒沙，这事你怎么看？	9
马德里赛首日大威出局王蔷不敌卡萨金娜！布拉格赛科维托娃夺冠！	2
现代战争也要苦练近身格斗？美军士兵的日常训练照片	8
「以案释法」婚后房产一定是夫妻共同财产？长点心吧，要不然一半房产没了！	4
中国有没有能力自主研发高端芯片？	7
俄罗斯展示新型无人机，自称强于美军！不如买中国的吧	8
性能强、加速快的新能源车型有什么推荐的？	5
联合国可以制裁常任理事国吗？	10
30年房奴VS一辈子租客，你选哪个？	4
恒大接输给中超积分榜倒数第二和倒数第一的球队，你们认为卡纳瓦罗应该不应该下课？	2
通过运动健身，你觉得对你最大的改变是什么？	2
明日机会：5月10日热点板块及个股精选	3
前不久普京说：“没有很多国家真有自己的主权，特别是德国。”他这个说法对吗？	10
户口统一登记工作全面铺开，这四件事赶快办好	11
马蓉微博直言：某女星为了上位不择手段！网友：就你是良家妇女	1
曾经的江南十大名镇之首：如今门票0元，却依然少有游客知道这里	9
以色列警告称如果战机被击落将会轰炸俄军事基地，你怎么看？	8
有哪些国家很少被我们关注，却有着全球前列的科技产品？	7
移动宽带为什么那么贵？	7
相比较于德国，为什么日本始终不能成为正常国家？	8
《魔兽世界》中，团队本dps输出差距的主要原因是什么？	12
180509，回顾刘昊然艺考青涩模样，男人味与日俱增	1
互联网巨头品牌竞争拼“潮”劲，苏宁小狮子卖萌领潮流	7
中国最美的城区“第一名”——鼓浪屿	9
宋太宗为何不禁止反而推广《推背图》？	0
阆中嘉陵江两岸原生态自然风光，一个让人来了就不想离开的地方！	9
同级别中性价比最大的七座SUV来了，众泰T800才是当仁不让	5
退伍获得18万奖学金，美国退伍士兵为何地位这么高？	8
如今PSP还有可玩性吗？有哪些经典游戏值得玩？	12
从20%暴跌到0.8%仅用五年，三星手机为何会在中国遇雪崩式溃败？	7
如果海沃德和欧文健康，凯尔特人能打败骑士吗？	2
全国基础教育信息化应用展示交流活动开幕，看“老司机”的新智慧	7
ps4古墓丽影，克劳馥版	12
中国画写意艺术研究会“小品大相”会员精品展征稿启事	0
特朗普退出伊核协议对中国股市有什么影响？	10
现在还建议买iPad，pro9.7吗？	12
厉害了！中国电影票房首超北美成全球第一，你贡献了多少？	1
净网2019，打击网络黑色产业链	7
学习马克思斗争精神：主义真，同志以奋斗不止	6
农村养殖骗局，农民防不胜防，一不注意就上当，你知道吗？	11
神奇的来宾蔬果农场	9
万一出现“旭日东升”形态，别急着逃跑，股价必有一波强势上涨！	3
美军偷偷购买这架战机当成假想敌！说好的不慌呢	8
城阳樱桃快熟了，等你来摘！	11
《恋与制作人》的时光心愿券如何使用？	12
「新闻」5年花掉300万还要卖房！退休教授走火入魔……	4
大学生毕业在即，准备二战考研，但是学校逼着签三方协议，这样合适吗？	6
如果刘国梁出国执教你是支持还是反对？	2
北控女足主场惜败	2
美富二代遭黑客窃取裸照勒索，诉诸法院讨回公道	10
野生动物园游客擅自打开车窗给长颈鹿喂食，场面相当惊险	9
四川或放弃哈达迪，球迷：来广东与阿联联手？	2
方舟子说象棋源自印度，中国古代没有大象，你认为这种说法怎么样？	0
特朗普宣布美国将退出伊核协议，重启对伊制裁	10
为什么《我的世界》没有3d版？	12
高考倒计时开始！看各国考生花样搞事情，让压力变浮云	6
电路板上的线路为什么不是直线而是各种转弯？	7
实事求是而论，美国究竟是人类文明灯塔还是动乱之源？	10
贵州有没有千年古镇，有哪些值得一看？	9
中国从古到今谁才是最有军事才华的？	8
国家一级美术师美协张维源老师四条屏国画山水画《春夏秋冬》作品	0
豪车官降潮若隐若现，“新一线”军团4月答卷藏玄机	5
波兰国防部长为何称美国驻军是波兰梦想了几十年才完成的事情？	8
索天科技2017年营收7519万元，净赚1363万元	3
俄军也要玩细活儿，精确武器铺天盖地，解放军还在路上	8
听说过这个呃……“立体城市”吗	4
「5·12汶川地震十周年」汉旺：毋需遗忘，亦能坚强	4
如果房价涨到买不动了，会是什么样的结果？	4
iPhone，X：贵，却仍然最卖座的原因是什么？	7
伊藤美诚在女团决赛中战胜刘诗雯，那么中国女乒能找到战胜她的办法吗？	2
普京再次当选俄罗斯总统，俄罗斯会不会从此进入良性循环？	10
马云为什么不收清华大学生，他的回答让每个企业家深思	7
5.09，金股预测早间版	3
玉米价格下半年能上涨吗，到秋天能达到多少钱一斤，你怎么看？	11
养花不如种果树，这7种优质果树，好吃有营养、高产易成活	11
普京再次当选俄罗斯总统，俄罗斯会不会从此进入良性循环？	10
从田间到餐桌，小龙虾价格如何“步步高”？	11
大学挂科，考研会受到影响吗？	6
这次夏威夷真的很火，真相令人是喜是忧呢？！	9
古色古香，亦古亦今！	0
张秦受邀出任魔岩三杰之一张楚独家经理人	1
滴滴顺风车公司：出事了你们才想起要整改，早干嘛去了？	5
10强房企年内拿地支出3514亿元，海外融资同比翻倍输血现金流	3
以色列警告称如果战机被击落将会轰炸俄军事基地，你怎么看？	8
农村河里的6种野味，吃过3种的厉害，最后一种很少见了！	11
成都望江楼上的对联，为什么只有上联，没有下联？	0
雷军当年提出飞猪理论的时候，一定没想过会这样害人不浅！	7
吉利远景SUV油耗偏高，为什么还有这么多人买？	5
世乒赛女团决赛，世界第一快刘诗雯2:3爆冷输球。你怎么看？	2
群众信赖的当家人——记成都蒲江县两河村党支部书记姚庆英	11
洞庭碧螺春产于哪个省？	0
刺激战场还有多久凉凉？	12
兰州关于“崔家大滩万达茂”“奥体中心”，等问题的答复	4
今年东决如果骑士打凯尔特人，怎么样？	2
刘雨欣回应‘小三’张檬的道歉，网友：让人猝不及防！	1
日本加大中国投资	10
我国第一款水下点火反舰导弹怎么样？或成为下一代航母杀手	8
为何法国巴士底狱暴动解放的人数竟然只有7个？	8
任志强预测2018年房地产要降，是真的要降价吗？	4
索尼哪一款手机最好用？	7
细数国内那些冷门的，但是又具有特色的旅游地点	9
文彩元、尹贤旻合作新剧《鸡龙仙女传》，由《金三顺》PD执导	1
武汉大学2018年录取分数线，历年录取最高最低分	6
茶叶该如何保存？	0
多国部队联合行动，尼日利亚逾千名人质获救	10
上联：青松傲雪峰头立，如何对下联？	0
武汉东湖绿道开通以后，你去过吗？	9
开盘在即！西安这几盘正收资料进行排号，均价8534元/平起！	4
深圳房子买不起了，该不该在惠州买房？	4
维特尔：近几年莱科宁的状态被人们曲解了	2
中央大街是一个坑的景点吗？	9
美国过河拆桥，白头盔公开爆料，没想到美方丝毫不怕态度嚣张	10
大众全新B级车型，2.0T配全时四驱，仅售21万，性能碾压凯美瑞！	5
漂洋过海去跑马——汝矣樱花马拉松之旅	9
王者荣耀：5月20号会不会有限度CP皮肤返场呢？你最期望谁的	12
如何用科学解释海地僵尸死而复生的真相？	10
美丽的裙摆像一朵绽放的花，绽放在水天相接的海边	9
房地产咨询：房地产征税倒计时	4
《Produce，48》录制现场突发意外！无人机坠落致练习生受伤送医院	1
六种装饰，流行趋势，六幅山水，留住你的心！	0
福纺控股(08506)一季度净利润同比减少9.4%至313.5万元	3
房地产成劳动密集型行业？有房企要员工每周工作7天	4
买大金空调还是卖三菱空调？求告知？	5
面粉加工生产线-设备工艺改装	5
上港遭国安逆袭榜首位置摇摇欲坠，4大问题考验一冠的梦想	2
卡戴珊家族几姐妹你最喜欢谁？为什么？	2
NBA官微曝光了火箭名宿奥拉朱旺单独训练周琦画面，这是要开始培养周琦打内线了吗？	2
娱乐圈嫁的最好，被宠成公主，非她莫属	1
上港主场1-2负于国安，遭遇联赛两连败，上港到底输在哪？	2
创业者如何写出一份打动投资人并首次融资3000万的商业计划书？	7
这才是消费者想要的“共享”	7
真实犯罪事件改编，律师犯人诡辩无罪释放，记者冒险调查真相大白	1
师傅领进门，修行在个人！广州恒大卡纳瓦罗赛后谨听舒帅教诲	2
王者荣耀玩了那么久，肯定没看过这些皮肤，出来肯定被疯抢一空！	12
高速路上匀速行驶，巡航定速省油，还是自己踩省油？	5
三天66亿，新零售奇迹！红星美凯龙是怎么创造的？	7
朴槿惠有如此下场，竟是走错这一步，律师一语道破！	10
你愿意把十万元人民币存入支付宝，还是存入微信钱包？	7
2018《回声嘹亮》承德首战赛新闻发布会在承召开	1
58同城中甲：替补登场显神功，黄希扬一展皮尔洛神迹	2
百里守约有特工魅影，狄仁杰有魔术师和阴阳师，买哪个好？	12
高斯贝尔(002848)急速拉升，成交量放大	3
上联：问候岁月福流淌，求下对？	10
产品力现原形，宝骏730风光不再，销量持续下滑，还花8万买它？	5
沙特阿拉伯解禁，女性6月底将可开车上路	10
勒布朗已是美国各大媒体公认的历史第二人，他与乔丹的差距究竟还有多大？	2
勒布朗已是美国各大媒体公认的历史第二人，他与乔丹的差距究竟还有多大？	2
婚姻财产的这6个“冷知识”，你一定要知道！	4
你觉得QQ浏览器怎么样？	7
外行看颜值，内行看配置，买车你看重的是什么？	5
2018全国大学生“生态创想·绿色行动”环保大赛在津落幕	7
迷你世界移动墙怎么做？	7
2.5平的电线可以承受多少电器？	7
扒一扒脑残小说里的玛丽苏桥段，真当我们是智障吗？	1
月缴1千60岁后月领近3千，税延养老保险了解一下	3
方舟子说象棋源自印度，中国古代没有大象，你认为这种说法怎么样？	0
奥迪这款电动SUV来得挺快，最快你今年能买到	5
收盘小结：周三沪深两市小幅震荡，市场的表现有所弱化	3
跑男聚餐合照：李晨肿成刘欢，陈赫心机站位头还比鹿晗大两倍	1
俄战略轰炸机打击航母已经过时，新十马赫杀手防不胜防	8
湖南长高高压开关集团股份公司2017年年度股东大会决议公告	3
5月7日的西班牙国家德比，皇马会为了备战欧冠决赛，派替补出战么？	2
中国堪比比萨斜塔的塔，门票不到一百！周末就去这里了	9
英语六级很难吗？	6
王者荣耀：天美最该加强的四大英雄，坐拥七款皮肤的他却无人使用	12
房价好不容易开始下跌了，售楼处里为何反而冷清了？	4
恒大怎么了？足协杯出局+送一方首胜	2
特朗普即将提前宣布伊核协议的最终决定，这个决定究竟是什么？	10
有破产的公司，没有倒闭的个人	4
四川游客张某带着六名女子在三亚沙滩烧烤被撒沙，这事你怎么看？	9
承载和非承载，大梁和没大梁，有什么区别？看了就知道	5
亚洲杯小组赛中国队赛程出炉：首战吉尔吉斯斯坦	2
HTC的手机质量怎么样，用的人多不？	7
巴菲特、盖茨等！世界上最有成就的人都遵循这5小时学习原则	3
直击长春房价新政：自限售以后，限价政策能否抑制上涨的房价？	4
2018年4月中国液晶显示板进口数据分析：进口量同比减少98.8%	3
江苏省淮安河下古镇，进士之乡	9
河北柏乡春灌用上互联网	11
张檬承认插足刘雨欣家庭：诚恳道歉！随后，刘雨欣做出回应	1
为了应对德军的狼群战术，盟军都采用了哪些手段？	8
欧月开花好漂亮，网上购买的花苗该怎么种植？	11
上联：乌云遮天吞日月。如何对下联？	0
三进制计算机可以实现吗？	7
DNF：史上最良心的团长，高考前最后一月拒绝高三党进团	12
《亮剑》平安城仅800日军，李云龙有上万人，为何打了2天才破城？	1
焦虑的社会，焦虑的中国式教育环境	6
一位资深老股民的心酸历程：谁在为中国股市买单？百看不厌！	3
二手房可以按揭贷款吗？	4
以色列警告称如果战机被击落将会轰炸俄军事基地，你怎么看？	8
王者荣耀：遇强则强的5个中单英雄，每一个都是上分热点！	12
美媒：003型航母已开工，装国宝科学家颠覆性成果，改变游戏规则	8
一个领土不足5万平方公里，人口八百多万的瑞士，为什么拥有14家世界五百强企业？	10
聪明的人早换上了冰丝坐垫，档次享受还不贵，让你凉爽舒适过一夏	5
为什么山东大学会逐渐没落？	6
这对黑人夫妻生了8个孩子，被称为英国最肮脏的家庭	10
女朋友游戏玩得比你好，你会有什么感受？	12
旅行时和异性拼房是一种怎样的体验？	9
人人自媒体时代，如何打造有生命力的自媒体？	7
永州人有口福了！喝阳明山泉水长大的小龙虾上市了！	11
腾讯公关总监张军辟谣：马化腾未回应“腾讯没有梦想”，截图系ps	7
雄安大事记：雄安新区招聘650人，还给住房补贴！	6
24小时暴击3000万次！北京特警36秒视频横扫网红	8
有的农村有这样一句俗语：“男怕穿靴,女怕戴帽”，这是什么意思？	11
阴阳师：真蛇十层必须六星的辅助式神，它们不满级绝对过不了	12
高考很难吗？	6
普京再次当选俄罗斯总统，俄罗斯会不会从此进入良性循环？	10
宝马R，1200RS｜运动旅行家实拍	5
李克强：为促进亚洲的和平稳定繁荣作出新贡献	10
《爱情公寓》电影版定档，原班人马十年重聚，却不见关谷和展博	1
上联：一生二，二生三，三生万物物物生辉。怎么对下联？	0
怎样永久删除微信记录？水泡锤砸，物理销毁！	7
上涨后正常震荡，中线建仓的原则	3
美股窄幅震荡，苹果续创新高	3
千年不锈的世界最大宋代铁人	0
征服欧洲的成吉思汗是否能算成中国人的骄傲？	10
霸气，男乒斯韦思林杯九连冠！遗憾，许昕离完美收官仅差一局	2
互联网金融的四大格局	3
上联：泰山黄山赵本山，如何对下联？	0
单位公积金缴存比例降低，专家：对职工没太多好处	4
泰安最美骑行路线，风景超美超好看，没骑过的赶紧去骑吧！	9
19年亚洲杯国足所在的C组算是上上签吗？	2
2018年5月6日生猪价格行情	11
沈飞歼31正密集试飞，复合材料比歼20还高5%，隐身性更强	8
上联：雨后观山色，怎么对下联？	0
世界第一伟人是谁？	9
《誓言》首播，贾乃亮演绎智慧与脑力角逐	1
怎么看待德国、法国表态“不考虑美国，将继续执行原有的伊核协议”？	10
世界杭商·对话，丨汉鼎宇佑王麒诚：杭州已在未来产业发展的路上先行一步！	3
人和逼平鲁能，京城狂涨粉，北京国安下轮有望登顶！	2
牧马人和普拉多怎么选？	5
世界大力士冠军赛：美剧“权力的游戏”演员夺冠	1
鹤山区以生态产业建设美丽乡村，如月之恒如日之升	11
在美国，这些东西动不动	10
余弟买房记，――踏破铁鞋，无觅处	4
MSI选手投票，UZI人气高，仅半天时间就弄炸了服务器，你怎么看这件事？	12
京东联合美丽说和蘑菇街搞的微选，现在怎么样了	7
激发内生动力，陕西借“一带一路”“东风”打造支柱产业	5
针对伊核协议为什么美国可以在对方无过错的情况下单方面退出，难道协议对美国无约束吗？	10
你最喜欢哪个欧美歌手或者乐队？	1
「“桥”来瞧往」汽车电瓶没电了怎么办？4招教您自救不求拖车……	5
高考倒计时！渤海中学高三学生“立下军令状”为高考“冲刺”	6
农村随处可见的黄杨木，这样加工之后能值百万	0
为什么山顶上的温度比山脚下的温度低？	9
赏游夜青岛，今起可坐观光巴士红色夜景线	9
虾｜五月小龙虾池塘的常见情况处理方法大全	11
强化小麦中后期管理，确保夏粮增产增收	11
读书真的是农村孩子唯一的出路吗？	6
游戏主播韦神绝地求生在职业选手中是什么水平？	12
城南大源中心，限量臻品写字楼全新发售！	4
反对派武装抗不住了，美国再次启用库尔德人武装，土总统发飙	10
宝玉袭人初试云雨情时，袭人的做法如何？	0
直跌万元/㎡！厦门这的投资客悄悄出货	4
怎么看微博大V爆料《王者荣耀》掉帧卡顿等问题，是因为手机品牌保护费交的不够？	12
人间四月芳菲尽，深山杜鹃始盛开	9
台媒：别让学生变成“政治打手”	6
从20%暴跌到0.8%仅用五年，三星手机为何会在中国遇雪崩式溃败？	7
农村这种路给农民带来极大的不方便	11
枪杀无辜中国留学生的嫌犯可能被轻判，暴露美国严重的社会问题	10
为什么国产手游做不出好游戏？	12
优惠0.30万！开个哈弗H9出去春游！	5
如何评价Bf110C系列重型战斗机？	8
小米平板4要来了，大家还会买安卓平板吗？	7
心酸创业史不堪回首，万郁餐饮麻辣烫帮我重拾希望	3
以青春的名义，向五四敬礼！（20180506）	6
新闻速览│房企加推忙，二季度太原将入市20余盘！太原能查不动产登记资料了，需要申请！	4
如何开车，才能真正的最省油？	5
阿里巴巴准备扩张东南亚市场	7
数据显示，2017，年微信带动社会就业规模达，2030，万人	7
国产航母尚未海试，其超强舰载机已试飞，俄：核心源自我们	8
“水韵江苏，去鲜活”江苏省国际旅游达人体验行-无锡站	9
昭觉谷莫村第一书记：“加减乘除”让彝区贫困村起变化	11
4种农村特色小吃，很多城里人都没吃过，这有没有你家乡的小吃	11
长途到底是suv还是轿车的坐姿舒服，有定论了吗？	5
张伯伦，奥尼尔，乔丹，勒布朗在同一届选秀，你选谁当状元？	2
408和明锐怎么选？	5
老司机出门必备车载保温壶，在外也有热水喝，大容量贼有面	5
30岁买房，55岁时需要第二次买房，65岁无可奈何去租房	4
旅行时和异性拼房是一种怎样的体验？	9
夏天到了，红原月亮湾值得去吗？	9
如何看待丁俊晖2018斯诺克世锦赛已经淘汰，却领到了一个冠军奖杯？你怎么看？	2
如何评价首个以职业选手命名的比赛uzi杯？	12
陈赫一句无意的话成了经典，时隔多年成了大家的日常“口头禅”	1
奥拉朱旺远赴盐湖城为火箭队加油助威，你如何评价？	2
你见过最努力的人现在都变成什么样子了？	6
如果只有你知道离僵尸病毒爆发还有三天，而你有两千万美元，你会怎样做？	12
为何看到2018NBA季后赛勇士VS鹈鹕G3，勇士球迷称勇士是在放水？	2
武汉未来的房价会涨到100000元/平米吗？	4
2018年中考数学模拟试卷袖珍版连载（9）张越初中数学奉献	6
《王者荣耀》星耀以上的高端局用新手英雄的人是什么心理？	12
3-5年后，买房的人和没买房的人会有什么不同？	4
影视剧中五大霸道总裁，张翰一人霸占半壁江山，靳东最吸粉	1
大迈汽车2018年车主关爱服务活动倾情礼	5
江苏外贸探路高质量发展，以创新促进转型升级	3
泰瑞机器10转3股派1.30元，股权登记日为5月15日	3
插足别人婚姻，原配还想跟她做朋友，电视剧都不敢这么写	1
马路新手速度看！九张图教你秒懂汽车仪表盘上的所有信息！	5
在战场上击倒敌人需要补枪吗？	8
二战维京师弹尽后用牙齿和拳脚死扛苏军	8
路过4s店，发现雷凌已经降到9.28万了	5
有惊无险的拿下这场比赛，无敌的男人！	2
农村特有的“红葡萄”，果实硬硬的，味道极好	11
出一上联：云上太阳云下雨，求下联？	0
英雄联盟，联盟里支援速度最快的英雄，你绝对猜不到第一个是谁	12
成都市限购范围有哪些？	4
老铁们注意了！即将开卖的十款重磅轿车，绝对有一款适合你	5
DNF：这4个职业的技能，都有隐藏设定，你知道几个？	12
詹姆斯38分压哨抛投绝杀，骑士3-0猛龙拿到赛点	2
马云：阿里不愿招北大清华毕业生？他们应到中小企业！	7
打破中东平衡，重新搅起中东火药桶，美国为何害怕平静？	10
潘建伟：量子计算是和平时代的核武器，美国输不起	3
俄罗斯这么大的地方，如果发展房地产会怎么样，能重新崛起吗？	4
巴勒斯坦抗议者用弹弓击落2架以色列军用无人机	8
好事流芳千古；求下句？	7
怎么查物流？	7
委内瑞拉的惨状给我们带来哪些启示？	10
想带二老去湖北游玩，非自驾，预计花费5000，有没有攻略路线推荐？	9
速写，要的就是速度	6
如何从心理学看待杨丽娟追星？为什么会有人疯狂追星？该如何处理	1
刺激战场沙漠地图人气落榜，网友吐槽：才发现我是默认老地图！	12
苹果6，10.5系统有必要升级到最新11的系统吗？	7
南京一楼盘业主集体抱团喊涨房价，要求每平米抬高1万，对此大家怎么看？	4
韩国20人整容后集体患上败血症，或因变质注射剂	10
最古老的千年栈道，盘踞在悬崖峭壁上，堪称鬼斧神工！	9
一场说走就走的旅行——黄果树游记（一）	9
甄嬛传：甄嬛到死也不知，弘历登基后槿汐会伤心的真实原因	1
有哪些不玩DOTA就理解不了的笑话或者梗？	12
延吉荣登“中国十大热门边境旅游目的地”	9
为什么有钱人在农村住？而农村人都在市区买房子？	4
如果沙特宣布终止使用美元结算石油会如何？	10
电商去渠道化，区块链去中心化	7
云南深山林中的珍贵野生菌，农民在雨后上山采摘给钱都不卖	11
不管进口车国产车，后备箱一定要备这些“护命狠货”，安全贼牛犇	5
为什么枪打出的子弹威力那么大，而后坐力用肩膀就能抗住？	8
83版《射雕》“老顽童”近照曝光，如今70岁变成这样	1
5月5日绝地求生天命杯4AM战队成绩不理想，你怎么看？	12
几乎每一个银行工作人员都劝说顾客，不要把钱存入余额宝，对此你怎么看？	7
最年轻“牛校”为何崛起？楚天都市报“名校行”走进华师一附中光谷分校	6
猪价持续低迷，影响猪价的因素有哪些？该如何扶持，才能减少养猪大户的亏损？	11
买房子时如果一栋楼就剩2楼和顶楼，你会买哪一个，为什么？	4
攀枝花哪些中学教学质量好？	6
征集你心目中的最佳土鸡饲养品种？	11
MSI官方投票，前五只有小花生一个韩国选手，为什么小花生能压让帝一头？	12
针对伊核协议为什么美国可以在对方无过错的情况下单方面退出，难道协议对美国无约束吗？	10
玫瑰、月季、虞美人和琼花都开了，上海城区郊外周末赏花	9
“19连跌”来了，怎样看待下跌的房价？	4
梦幻西游：拥有全服第一法宠！麦兜老板的召唤兽总价100万打不	12
特朗普从叙撤军？原来是条阴险的诡计！	8
所有人，这份女性乘坐网约车安全防范指南你必须有！	5
港股收盘（5.9）︱“三桶油”发力，恒指收涨0.44%报30536点	3
仁义礼智信，德治天下平	0
上联：世事识势，食诗是难实腹。下联怎么对？	0
老外拿着李冰冰的照片来要签名，范冰冰瞬间神反应	1
外媒称海南开放或超越迪拜和香港	9
微信打不开了怎么办？	7
WWE最顶尖的技术选手都有哪些？	2
元亨光电2017年营收4.83亿元，净赚4910万元	3
王力宏：用好音乐书写现在，用炫科技打造未来	1
青山绿水依然在，下联如何对？	9
根据新《婚姻法》男方婚前出首付买房，写了女方名字，该怎么算财产？	4
「奥园湖畔一号」势不可挡，开盘劲销再创辉煌	4
宁夏银川影视城好玩吗？	9
如何看待江苏苏宁战胜长春亚泰，取得主场三连胜？	2
你好新书记！济南将下大气力解决住房难点问题，打造有温度的城市！	4
内蒙古呼伦贝尔大草原好玩吗？几月份去好呢？	9
家里出钱装了宽带，亲戚要wifi密码来看高清智能电视，我该怎么办？	7
梁文音睽违3年发新碟《副驾驶座的风景》5月11日开驶上路	1
什么是海外商业保险？	4
李清照能写出“花自飘零水自流，一种相思，两处闲愁”和“生当作人杰，死亦为鬼雄”，你怎么看待她？	0
山东玉米终端企业全线上涨！这次要涨几天？速度来看分析！	3
《绝地求生：刺激战场》：机器人除了给你送装备外，还有什么作用	12
富家女哭嚎被虐待：生日只送奔驰，每月零花只给6000，我妈不爱我了	10
差距24岁的法国总统夫妇，他们是真爱，还是做样子？	10
A级、B级、C级、D级车是怎么划分的？	5
如何评价赛后许昕说：我的左手是最有创造力的？	2
一上来就对标BBA，如今靠36亿补贴度日，这款豪车路在何方？	5
交了定金发现无购房资格，可退钱吗？有哪些注意事项？	4
25w左右静音好、适合年轻人开的车，有什么推荐吗？	5
养花不如栽果树，这8种果树，好吃有营养、高产易成活	11
真正的大多头！美银美林为何如此看好美元？	3
为什么导弹能打飞得快的飞机，却难打跑得慢的航母？	8
手游刺激战场和王者荣耀，你更喜欢哪一个？	12
现代的一辆重型坦克，能攻克一座三国时期的城池吗？	8
江西永丰：职业农民带薪种田	11
人被原子弹炸死时，到底有多痛？	8
乐视网收到深交所年报问询函，早盘跌近5%	3
超详尽！“借名买房”的法律效力及风险	4
什么样的炭燃烧时间最长？	9
公积金新变化：单位公积金缴存比例降低	4
方舟子说象棋源自印度，中国古代没有大象，你认为这种说法怎么样？	0
县老年大学送戏下乡助发展	11
桃子着色难、品相差、不够甜？原来是补钙不当	11
百度网盘钥匙可以解开网盘链接密码的神器	7
自驾游｜初夏去木兰围场旅行吧，攻略我已备好，美景美食美车你去吗	9
峄城底阁镇有个“百花园”	11
「广西西瓜」5月行情：十面埋伏，腹背受敌	11
成品油调价最新消息：5月11日汽柴油价格或迎年内首次“四连涨”	3
如何正确看待大冰的书？	0
聚焦降本增效！中安卡联智慧物流专线联盟在穗成立	7
就品质和质量而言，是小米好，还是OV好？	7
一个账号体验所有角色？《剑网3：指尖江湖》评测	12
尖叫直播起诉《后来的我们》，并且还让他们补偿自己的损失	1
数学差，可以从事投资行业吗？	3
没上车呢，滴滴司机就知道你甜美爱穿丝袜！顺风车还是索命车？	5
去哪个学校学汽修技术比较好？	6
「撸车师兄」的DIY发动机保养维修合集	5
中国最重要的旅游城市之一-张家界	9
仁义礼智信，德治天下平	0
iPhone，X，Plus真机现身：三摄对标华为，售价超一万，苹果真怕了？	7
你如何看待广州恒大客场0比3完败大连一方？	2
韩选秀《Mix9》出道无望，A.C.E将携新专辑回归！	1
解放军三大舰队哪个强？曾经各领风骚，如今更加均衡	8
詹姆斯，科比和乔丹谁的关键球厉害？	2
为什么说迷你世界抄袭我的世界？	12
你愿不愿意拿大城市的1套房换县城的12套房？为什么？	4
年轻人，什么时候买房合适？	4
四川游客张某带着六名女子在三亚沙滩烧烤被撒沙，这事你怎么看？	9
厉害了我的大连足球！足球赛场从不缺少戏剧化	2
女子打滴滴被司机回头看二十次，司机：我敢不看吗	5
以色列做好准备应对可能来自叙利亚的袭击	10
梅德韦杰夫总理提名获俄国家杜马通过，将组经济型新内阁	10
天津楼市最新消息，天津楼市4月新房成交量环比下降	4
“美版贾跃亭”垮了，572亿梦想破灭，连世界首富、投资人都被骗	3
用7纳米和90纳米工艺分别制成的元器件数目，及结构相同的两块芯片，性能差别大吗？	7
嘉兴、无锡、苏州，这几个城市买房投资哪个空间最大？	4
天地板洗盘巨震20%，涨停到跌停，主力出货6亿元，散户已被套！	3
陕西的这三个地方，去过的人都说好，你都去过那几个？	9
妈妈患癌受刺激，吴尊和妻子整整吵两年，自曝维持婚姻全靠2个字	1
有些贫困户畏难情绪重，需补精神之“钙”	11
有哪些游戏中的bug最后被改成了游戏独特设定？	12
如何有效的提高自己的精力，具体该做些什么如何去做呢？	6
大家的论文第一次查重，重复率是多少？	6
被称中国游戏良心，他曾身价超马云和马化腾，如今蒸发147亿美元	12
71届戛纳电影节红毯秀，有惊喜，也有意外	1
还记得让你在游戏中感觉最气的嘲讽么？	12
上联是这样的：读者读《读者》，下联如何对？	0
阳城县横河镇获评“全国最美森林小镇”	9
建筑类台账怎么做？	4
玲珑轮胎宣布：将建第二个海外工厂	3
你们那里有什么奇闻逸事？	0
印度军队打仗不戴头盔，而是戴头巾，是真的穷还是坚持信仰？	8
差距24岁的法国总统夫妇，他们是真爱，还是做样子？	10
四川游客张某带着六名女子在三亚沙滩烧烤被撒沙，这事你怎么看？	9
你不知道的手机导航最新用法，只要30秒，手机立马同步到汽车大屏	5
不是1只鸟！而是一整群！这才是俄苏30的坠毁原因：运气太差	8
美国品牌最新超跑，装了GT-R发动机，动力直逼900匹	5
一夫妇连生10胎都是女孩，春节对联写着。上联是，家有千金不算富，请答出下联？	0
小麦干热风是小麦灌浆期的主要自然灾害，该如何有效预防？	11
凯西教练：我们这个赛季已经命悬一线	2
孩子转学了，老师把转学的家长全部踢出了微信和QQ群，老师这样的做法合适吗？	6
宝鸡石鼓园美景	9
为什么电影《倩女幽魂》中燕赤霞一个道士却拿着金刚经？	0
被问火箭有没有三巨头，饼皇：你告诉我是谁？周琦躺着又中枪！	2
如何尽快提车？	5
二手房翻修涂料想选择一款无味漆，有什么好的推荐吗？	4
2018年的房价会回到2008年吗？	4
这是一款颜值高、操控好的车型，却被一款变速箱搞的生无可恋！	5
你选过小众手机品牌吗，后悔吗？	7
DNF：体验服同跨区公会互通，虚空魔石价格大缩水	12
最省心的A0级车是什么？	5
如果特朗普“撕毁”伊朗核协议，这个世界将面对什么？	10
在美参会被疑统战官员，中国学者：躺着中枪！	10
这类新股频掀涨停潮，谁会接过下一棒？	3
为进“民办”家长带娃冒雨“赶考”，“面谈”题目曝光，难吗？	6
他们将家猪丢弃在无人岛，几年之后，它们的生活竟是这样的！	9
误入A片片场，竟目睹女优被杀	1
永远也看不厌的一篇股市交易文章：读懂此文，傻子都能赚钱！	3
[truncated: 11,000 more rows]
