# Supplementary material for: Adaptive and multi-scale feature fusion for Chinese news headline classification
Source: PLoS One. 2026 May 27;21(5):e0345779. doi: 10.1371/journal.pone.0345779 (PMC13215558; doi:10.1371/journal.pone.0345779)
Supplement: S1 Data — (ZIP) [file pone.0345779.s001.zip › data/13data/13test.txt]

「屈送赢」诗词10首｜上联：隔壁老王成双对，……求下联？	0
来东京迪士尼里，你怎么看处处都穿着同样衣服的人拍照呢	9
骑士猛龙G3赛，天神下凡绝杀猛龙的詹姆斯三次被撂倒是怎么回事？	2
如何评价英雄联盟主播小智？	12
美国自己单方面退出伊核协议，其他协议国继续履行该协议，继续和伊朗贸易合作可以吗？	10
这座火山附近10天之内发生地震270余次，科学家称：暂时不会爆发	10
你当年班里的第一名和最后一名，现在都混得怎么样了？	6
许嵩变成野人？然后秒删微博？	1
黄圣依摘草莓给儿子吃这一细节被网友“怒赞”,网友：终于不炫富了	1
子弹出膛瞬间，手腕急速抖动，枪口恰好形成作用于子弹尾部的力量会发生什么变化？	8
水泥钢筋价格大幅度的上涨，农村自建房怎么办？	11
王者荣耀，哪吒唱起五环之歌，安琪拉摘星星！	12
如果房价涨到买不动了，会是什么样的结果？	4
中国这个地方居住有5万韩国人，都快被韩国人承包了，就在北京！	9
与微信支付相比，支付宝更受国际欢迎？这3点告诉你本质原因！	7
东风标致308S败走麦城，皆因不重视用户需求，不懂国情	5
kpl明星赛最大的败笔是不是替补坐了两场冷板凳？	12
以色列警告称如果战机被击落将会轰炸俄军事基地，你怎么看？	8
为什么那么多人钟意丰田？	5
上联：杯中有酒赏明月，怎么对下联？	0
1人独造6球！野牛重回巅峰梅县三连胜，鸡牛组合狂造20球冲超不是梦	2
绝地求生，手游，如何吃鸡	12
青岛百丽广场，为什么人气越来越少？	4
游戏世界：吃鸡风潮将过，这个网站又推出一款吃鸡页游引腾讯注意	12
面试须知——公务员结构化面试评分标准	6
以色列警告称如果战机被击落将会轰炸俄军事基地，你怎么看？	8
航母甲板究竟有多厚？说出来你肯定不信，没想到这么薄薄一层	8
中国哪里的脐橙最好？	11
海尔专营店和海尔专卖店有什么区别？	7
方舟子说象棋源自印度，中国古代没有大象，你认为这种说法怎么样？	0
老公的姨夫找我，让我把新买的房子借给他儿子结婚住，直接拒绝的我错了吗？	4
《阿凡达2》已开拍，在2020年上映前，谁够能撼动187亿的纪录呢？	1
2018年四川高三理科学生，平时能考560分左右，能上一本的大学吗？	6
OPPO手机拍照和其他手机有什么不一样的地方吗？	7
足彩推荐：巴塞罗那VS皇马，巴萨主场博胜	2
上联：一口二口三口，品出山山美味；如何对下联？	0
天津买房首付20～25万，在哪个地段买比较合适？能买到学区房吗？	4
德邦大为2017年营收7179万元，业绩亏损925万元	3
中国式“T+0”的化茧成蝶，永远也看不厌的一篇股市交易文章！	3
奔跑吧，篮球	2
重磅来袭，看萧清书澈，看他们恋爱后首部电视剧归来去	1
刚洗完的车没两天就脏了？教你一简单绝招，车身锃亮还不沾灰	5
农村在这个季节家家户户种的豌豆已经成熟了，那你们家的呢	11
《北京集邮图鉴》迎大结局，陈可集齐9款型男哪个是你的菜？	1
大学生毕业在即，准备二战考研，但是学校逼着签三方协议，这样合适吗？	6
华为在十多个国家5G测试，基站规模世界第一，比日韩两国之和还多	7
第六届柏林中德文化节圆满闭幕	0
绝地求生游戏中，你们有没有打出过一些自己都怕被举报的神操作？	12
周易山地剥卦详解，五个小人合伙谋害一个君子	0
中药渣可当“清道夫”	11
俯拍中国，酱油厂也是一道风景	9
郑州市二七区马寨镇中心幼儿园：春种一粒粟，秋收万颗子	11
春风十里，不如梨花下的你	9
5月8日A股强势上涨，创业板弱势拉升，9日的行情该如何分析？	3
如何轻松过四级？	6
在苏州中考的分数可以在其它省份用吗？	6
北汽爆发了！新车比揽胜还大，配奔驰4.0T动力，30万起普拉多急了	5
苏宁孙为民：民族品牌，当扛起使命与责任	3
啼鸟三声祠更幽。如何接句？	0
小学一年级语文对词汇的考察总结，经典推荐！	6
世界第一伟人是谁？	9
学文科，报什么专业？	6
叙利亚苦盼一款大杀器，俄军却迟迟不给，只因这国一句狠话	8
前挡玻璃时间久了有一层油膜，雨刮怎么也刮不干净，怎么办？	5
玉米心叶展不开是什么原因导致的？	11
历史上的十大军事人才有谁？	8
黑人究竟带给我们什么？	10
驾车阳光刺眼怎么办	5
8项历史第一，11项历史前十！可怕的是，他的巅峰还未结束……	2
足球因对手而伟大！巴尔韦德：欧冠为皇马加油，俱乐部互相尊重	2
黄哲徐专栏丨上港vs国安赛后复盘：连败敲响警钟，上港急需求变	2
VW，Arteon：史上最美大众，有意见吗？	5
黄金价格和黄金首饰价格差距为什么这么大？	3
大众要干倒汉兰达！新车比奥迪Q5漂亮，加速7秒油耗1.9，不足16万	5
吉利开5、6年车况怎么样？	5
特朗普宣布退出伊核协议，哪些国家点了赞？	10
一万的闲钱，怎么才能一天赚二三百？	3
唐嫣出席活动，一颦一笑百媚生	1
为什么许多中国人喜好去泰国，而不去三亚？	9
不要再一个一个的下载试了，低配置游戏推荐第四弹！	12
5.9早评：龙头特停谁来接力？「墨阳如是说-实战」	3
一个美如诗画的村庄，据说有缘人在这里能看见“佛光”	9
以方备好防空洞高度戒备：发现伊朗在叙军事行动	10
这些出游小提醒贴到了车厢里，帮乘客长知识	9
四年楼市大复盘：谁制造了这一轮房价暴涨？	4
美国宣布退出伊核协议掀波澜，伊朗如何“破局”？	10
全国业余羽毛球巡回赛海口站开拍，省内600多名选手参赛	2
以色列警告称如果战机被击落将会轰炸俄军事基地，你怎么看？	8
二十岁在农村建了一栋别墅！全家人的骄傲！全村人的羡慕！	11
新乡南太行丨春末夏初的八里沟究竟有多美？	9
詹姆斯压哨绝杀！猛龙主教练懵了，德罗赞傻了，洛瑞：我很孤独！	2
以色列这次计划毫无破绽？就连俄罗斯的防空系统也可以避开	8
美原油之狼：原油逢低做多，EIA利多，73.54越来越近！	3
五月的美剧则主攻新鲜剧集	1
机枪明明打不穿坦克，为什么在战场上士兵们还坚持射击坦克？	8
剑仙和张大仙有什么不同呢？	12
上联：双肩挑世俗，怎么对下联？	0
军事上常用的炸药，除了TNT，还有哪些类型？	8
如果要给外地人介绍四川好吃的，你会推荐什么？	9
好事流芳千古；求下句？	7
广西来宾市的房价为什么那么低？	4
中国渔民一个爱国举动就令美舰望而却步，值得称赞，并给予重奖	8
“查隐患”：东岗交警查处一起故意遮挡号牌违法行为	5
经常跑长途的朋友们的好伴侣，实用性高，安全也有保障	5
孩子英语不好，怎么办？	6
现在的小孩连牛都不认得？清新区二幼的小孩第一个不同意	6
辣眼睛！日本街头忽现美女遛大叔，曾被警察约谈多次	10
叙利亚的“俄罗斯雇佣兵”从哪来？	10
你们喜欢电视上哪个军事专家？	8
香椿采摘下树后去哪里？	11
既然男女平等，为什么还要男方交彩礼钱还要买房？	4
德安东尼为什么不制止哈登和保罗的激烈争吵？	2
四川游客张某带着六名女子在三亚沙滩烧烤被撒沙，这事你怎么看？	9
郑朝晖：新高考变革下，个别化教育是学校教育未来发展的方向	6
什么手机吃鸡效果最好？	7
「原创诗词」七绝二首/初夏：天光钓我晴云落，共看池中细浪生	0
五月收视排行榜：“三张”不敌“潘罗”，《温暖的弦》排第三	1
多少钱以上的车才用双叉臂前悬架？	5
华为的手机历史比OPPO短，但销量却比OPPO高，OPPO应该怎么办？	7
如果某一天日本从世界上消失了，会对世界造成多大的影响？	8
康有为：提倡一夫一妻制，却有6位太太	0
明全策:PPI数据来袭，黄金伦敦金行情走势分析	3
冲绳最棒的海鲜餐厅有哪些？	9
大专电气工程自动化就业怎么样？	6
如何让桃子膨大、增甜、着色？	11
美系的豪华，男生的最爱-凯迪拉克ATSL	5
美国为什么没有兵变或者政变？	10
孟陬原创诗词‖蝶恋花·立夏（中华新韵）	0
廊坊为什么从全国名列前茅掉至全国倒数？	3
印度商人豪掷900万美元购买车牌，牌号就俩字	5
12时区携手七度青年公寓、众客驿家，为业主实现24小时无忧托管	4
福州打造滨海休闲文化旅游度假带	9
上联：笑看红尘人不老，如何对下联？	0
如果所有银行不让支付宝绑定银行卡了，支付宝会怎样？	7
范冰冰第七次踏上戛纳红毯，连最难hold的绿色蛋糕裙也hold住了！	1
两个“武则天”：一个四婚仍是丁克族，一个为情所伤单身了39年！	1
邵阳有什么优秀的课外培训学校？	6
确认过眼神，这是对的盘！珠海泰禾中央广场，湾区中心，投资封面	3
以特币和比特币能够争个高下吗？开拓者和发展者谁更强势？	7
瓦基弗银行3:2艰难战胜科内挺进女排欧冠决赛，朱婷发挥出色，如何看待？	2
荥阳市第六小学庆五一，品味“劳动最光荣”	6
dnf未转职大神通关卢克，面板比大多数玩家都高！	12
泰达22岁小将艺高人胆大！单车过人，完美复制神助攻！	2
李晟晒刚出生儿子小手，一家三口肤色差别太大！万茜评论亮了？	1
张三丰金丹诗注解系列（七）	0
以色列警告称如果战机被击落将会轰炸俄军事基地，你怎么看？	8
中国队亚洲杯抽到上上签，为何里皮脸色仍然很凝重？	2
探游“邢台峡沟挂壁公路”之“峡沟村”的建筑	11
莫小棋出席活动，网友：为什么老低头看自己，是不是被自己美到了	1
当你的某位亲人在你的学校当老师时，你的生活是怎样的？	6
铜铝早报20180508美元走强，有色维持震荡	3
锤石和安妮才是英雄联盟有史以来设计最成功的英雄！	12
方舟子说象棋源自印度，中国古代没有大象，你认为这种说法怎么样？	0
偷偷跟你说，“新型”嫁接果树来了，试着了解一下吧	11
竟然在怀了二胎的张嘉倪的身上，看到了久违的初恋脸	1
假如你的人生还有最后三天，你最想做什么？	4
黎巴嫩议会选举折射大国博弈	10
突发！俄罗斯图160为何紧急带弹起飞，西方惊呼：大战一触即发	8
上联：烟锁池塘柳？	0
施耐庵写《水浒传》用意何在？	0
股民：这是今年亏的最惨的一只股，一个月腰斩，都跌成这副吊样了	3
穿越男子讨好镇国公，把蹴鞠队改成足球队，自称从武穆遗书上学的	1
世界排坛历史第一人是谁？	2
马来西亚都需要准备什么？	10
qq飞车手游中为什么针尖那么不受人待见？	12
网友医院偶遇钟丽缇，从诊断室出来后满脸笑容，难道怀上了？	1
今天刚刚开通悟空问答收益！免费邀请大家开通？	3
上联：猪不能没有毛，下联怎么对？	11
大学时期的比尔盖茨有多聪明？哈佛教授回忆起40多年前的校园往事	6
女排欧冠半决赛，瓦基弗银行3:2险胜科内利亚诺，你怎么看？	2
人生中的第二辆车，朗行1.2T提车作业	5
香港飞虎队如何，试从装备分析？	8
*ST大控：关于公司股票撤销退市风险警示及实施其他风险警示的公告	3
李白和杜甫并称李杜，为什么后来杜甫的影响比李白大？	0
微信支付是否已远远超过支付宝？	7
自驾重庆游玩车停在哪里比较好？	9
《王者荣耀》有哪些法师不依赖铭文？	12
灰姑娘不小心崴到脚，富少紧张得小心脏都快炸了	1
周琦领着火箭全队给塔克唱生日歌，并自称”歌王”身份暴露，你怎么看？	2
几张对比图告诉大家，明星和演员之间的区别！	1
朱雨玲的稳定发挥成了女乒夺冠的稳定器和压舱石	2
詹姆斯、乔丹、科比三人各个年龄段季后赛效率值图曝光，对此图你有什么看法？	2
成都人早上喝茶下午打麻将晚上吃火锅，靠什么生活，收入来源是什么？	0
刺激战场中比较难获得的称号有哪些？	12
外媒：美国第一夫人陷新剽窃风波	10
综合消息：国际社会继续关注美国宣布将退出伊核协议	10
国泰君安：揭开港币贬值的面纱	3
农民种的小麦新品种，长出满地的“杂草”？无奈之下求助省城专家	11
唐嫣现身某活动现场，大长腿实力吸睛！网友：这腿，太犯规了吧！	1
你玩过剧情最好的RPG游戏是什么？	12
李秋平沉浮史：遭姚明抛弃，被贬低逊闵有利！告老还乡非明智之举	2
游戏ip！十大经典游戏改变电影	12
德罗赞被按到板凳上，会影响他的前途吗？	2
蒋欣生日与刘涛撕破脸皮，多年好姐妹不敌当年一句话！	1
买房银行审批通过但就是不放款，怎么办？	4
四川游客张某带着六名女子在三亚沙滩烧烤被撒沙，这事你怎么看？	9
现在还没有未来人穿越回来，是不是说明了未来人类已经灭亡了？	7
王者农药那些坑！	12
电梯房共33层，买5楼好吗？	4
名牌大学按大类招生，在高考生专业选择上至少有三大好处	6
网红煎饼大妈开班收徒，传授月入10万秘籍，44人报名每人学费2万	6
乒乓球世乒赛男团决赛中国~德国预测结果	2
你有看过三遍以上的电视剧吗？	1
张家界武陵源上演苗族头帕秀	9
店淘模式和1688分销模式谁带来的权重流量高走向电商大咖	7
男子酒后隔夜驾车是酒驾，究竟酒后多久才能开车	5
乐福谈詹姆斯压哨绝杀：他每天都有练习，还每次都进	2
人民网：抢占区块链技术发展窗口成为中国地方政府重要任务	7
《炉石传说》现在不花钱还能有较好的游戏体验吗？	12
2018最新濮阳公积金贷款额度计算方式出炉！	4
连云港秀逸苏杭东苑怎么样，房子埋在哪里不会被坑，地段很重要	4
央视美女主持人：王端端	1
中国最具威慑的导弹，有一种几乎拦不住	8
上句:一牵手就是一生。下句？	9
林志颖男儿气十足，裤子快撑破了！网友：你再不老我们就要崩溃了	1
《金瓶梅》讲的是什么内容？	0
月薪3000也能买得起，狂降2.4万，5.5万，谁还买瑞纳？	5
四川游客张某带着六名女子在三亚沙滩烧烤被撒沙，这事你怎么看？	9
高三党：师生间的经典对话，不是一般人能看懂的，你看懂了吗？	6
出租房失火，房东房客人人有责	5
金康精工2017年营收1.22亿元，净赚1721万元	3
女朋友游戏玩得比你好，你会有什么感受？	12
MSI入围赛第一支晋级战队诞生！中国队的老朋友	12
京津冀协同推进民族教育，将全面提升三地民族教育整体水平	6
《姓氏歌》课文讲解分享及同步训练，基础没掌握好的孩子要多练！	6
手机是怎么识别免提和听筒的？	7
詹姆斯和梅西在体育史上谁的地位更高？	2
假如你是BOSS，《王者荣耀》里哪个英雄可以当助理？	12
李准基：只要身体允许，就将打戏进行到底！	1
好孩子携手天猫超级品牌日，与谢娜一起玩转碳纤维婴儿车发布会	1
二手房如何查房龄？盘点二手房房龄查询方法	4
如何理解“优雅生活”？	6
美国防部被指中文能力不足，国会要求防长设法改善	10
剩12分钟，领先28分，提前下场休息的哈登微微一笑，很是销魂	2
第一次车臣战争，俄罗斯面对小小的车臣为什么损失惨重？	8
标致雪铁龙选择邦奇动力为电动化车型变速器供应商	5
以色列警告称如果战机被击落将会轰炸俄军事基地，你怎么看？	8
英语专八相当于美国人的什么水平？	6
土地确权中哪些家庭成员属于共有人需要登记？	11
《刺激战场》势头火爆，或将代替王者荣耀？	12
痴鸡小队的呆鸡有多坑？	12
如何评价日本乒乓球手伊藤美诚？	2
雷凌让利促销中，限时优惠高达1.6万	5
澳门之旅~十大景点推荐，还有路线攻略小贴士哦~	9
方向盘点火？两款高尔夫概念车发布！	5
小米上市，揭秘背后庞大的文化产业布局	7
以色列警告称如果战机被击落将会轰炸俄军事基地，你怎么看？	8
安倍晋三诚邀内塔尼亚胡，网友：鞋子装的菜，味道就是不一样！	10
上联:月照雪山遍地白，下联如何接？	0
传闻：《尼尔，机械军团》将登陆Xbox，One平台	12
农村的早餐，看着都让人怀念，你吃过多少种？	11
伊朗爆发大规模游行，如果伊朗政府动用武力镇压，美国会军事干预吗？	10
HK416突击步枪，什么人更喜欢用？	8
2018年一季度中国锂辉石进口情况分析	5
国产航母篇｜童年阴影让海军不敢一步到位建造电磁弹射核航母	8
甄嬛传：安陵容与甄嬛渐远即而转靠皇后，原来是因为她……	1
为什么日本军人拼刺刀时要卸下子弹？	8
如何看待前国家兵乓球队员郭跃指责丁宁输球找借口言论？	2
特朗普正式宣布退出《伊核协议》，伊朗会因此而害怕吗？	10
俄罗斯的物价高吗？	9
叙利亚为什么不反击以色列？	8
英国超市里要建“农场”	10
把孩子送去夏令营合适吗？	6
如何看待人民日报发文痛批“沉睡中的大学生:你不失业，天理难容！”这件事？	6
上联：千秋笔墨惊天地，下联是什么？	0
我是个售楼员，楼盘旁边有化工厂怎么推销？	4
联合国安理会改革废除一票否决权，会导致什么后果？	8
人归根到底是为自已活着吗？	0
为什么有些斗鱼的主播们这么喜欢拿观众当傻子一样耍？	12
现在农村人为什么都不种地了？	11
单位公积金缴存比例降低对职工有什么影响，缴纳比例最高多少	4
上联：别来明月梁空满，如何对下联？	0
你们见过最霸气的一句诗是什么？	0
一年级语文下册阅读理解专项练习及答案	6
联想电脑当中的操作系统是微软的，芯片是Intel的，联想方面在生产联想电脑的过程中充当了什么角色？	7
旅游青蛙最全攻略，你们谁家的女儿走丢了	12
伊朗为什么宁愿接受制裁也不同意修改伊核协议？	10
给平台投稿之前要做哪些准备？	6
夏至到了，带上你的ta来一场碧海之旅吧	9
以色列警告称如果战机被击落将会轰炸俄军事基地，你怎么看？	8
第一次见孵小鸭，全过程	11
小学阶段应掌握的造句技巧，原来造句如此简单！	6
诺基亚与TeamTalk合作，在新西兰开展危急通信业务	7
一场比赛3次神扑！没有王大雷，鲁能至少要输3球？	2
期待中国首艘国产航母海试的日子，祝愿祖国更加强大	8
舰炮火力是否是所有火炮中威力最大的？	8
大专毕业七年了，怎样提升学历到本科？	6
上联：“富士山上看山，四面八方尽是樱花”，如何对下联？	0
5座SUV，购车预算二、三十万，不要错过DS7！	5
BUC的信念：一位用户的数字货币投资心得	3
中国是否可以自己研制一个移动操作系统？	7
娱乐圈与“罪犯”相爱过的5大女星，其中1位当时被蒙在鼓里	1
东兴区审计局“三查”强农惠农资金	3
世界第一伟人是谁？	9
在事业单位工作四年，基本工资不高，该不该辞职去考全日制研究生？	6
北京史上爆款四居小巨人，12小时后现身江湖！	4
今年国家将从3个方面开展土地确权工作，1类农民要抓紧处理这件事	11
Uzi获得冠军后直播首秀730万人气，首局游戏老鼠拿下五杀	12
火箭大佬过生显逗比，中国小弟周琦来献唱，他已赢得众位大哥信任	2
最新个股研报笔记-2018.5.9	3
三小只下个月要合体了！粉丝：真的等太久了，终于要合体了！	1
农民注意了，这三种动物来家里了不可驱赶，要多多善待！	11
王者荣耀里有没有什么操作简单但是伤害不低的英雄呢？	12
小调唱下去，沂山等着你	9
英语专八相当于美国人的什么水平？	6
王者荣耀：练好这几个英雄，不上王者算我输！	12
AC米兰4-1维罗纳，苏索2助攻，阿巴特破门！	2
国家全面实施乡村振兴战略，面对农村人才流失，有什么解决措施呢？	11
德拉季奇发推称赞詹姆斯：向皇帝鞠躬	2
是去离家近但稍差点的大学还是去远点的较好的大学适合自己呢？	6
实拍：洛阳站的和谐机车和东风机车	5
你认为一楼的业主该不该交电梯费？不使用也交合适吗？	4
如果美国一次出动三个航母战斗群，可以打赢一场什么烈度的战争？	8
《Suits》（金装律师）职场新人的懒觉危机（GET，IT，K）	1
从美国要退出伊核协义再到提出要撤销联合国五常否决权。背后有何深层动机？	10
德国人大战小龙虾，“吃”!，网友：这种吃法，简直是糟蹋了小龙虾	10
西红柿苗期冲施噻唑膦后发黄怎么回事？	11
物业公司能否以停水、断电的方式催缴物业费，你怎么看？	4
卢靖姗出席记者会，网友：长相混血气质又好，难怪韩庚会选择她	1
日外相：对美退出表示遗憾，日方将继续支持伊核协议	10
洛瑞谈德罗赞末节被雪藏：我真的很孤独	2
雪铁龙C4世嘉和吉利帝豪GL自动中，配选哪个比较好？	5
范冰冰白色发带前往戛纳，美人穿什么都好看，黑粉请尊重点！	1
nba的垃圾话与cba的垃圾话有什么区别？	2
刘伟解说乒乓球比赛的水平如何？	2
为什么腾讯当年会和360展开3Q大战，而现在面对苹果的打压，却一味吞声忍气？	7
越活越年轻！47岁闫妮携女儿拍写真两人似姐妹	1
小产权房与40年、50年、70年房屋产权有何区别？终于有人说清楚了！	4
揭秘：为什么西安城墙只有西南城角是圆的？（附四大城角照片）	9
中国男乒3-0胜德国，勇夺9连冠	2
上联:人生不易风风雨雨，怎么对下联？	0
失王后的蜂群，工蜂的采蜜活动是怎样的？	11
小学老师、公务员和企业统计职位，选择哪一条道路比较好？	6
明年退休，想自驾游全国，不走烂路，预算25万左右，买suv哪款车值得入手？	9
DNF：韩服第一剑魂装备曝光，站街面板居然不及旭旭宝宝的一半！	12
特朗普为什么要退出伊朗核协议？是出于什么考虑呢？对美国有什么好处？	10
什么药能针对葡萄的多种病害？	11
2018“成都·法国文化月”启动，有这些文化交流活动	0
高考“白卷”考生，10年后考取大专	6
马天宇《三国机密》与曹操“正面刚”，霸气刘平的绝地反击	1
第一届雷军杯命题作文大赛吸引了国内多位知名互联网大咖参赛	7
英国普通家庭里的中国明朝文物，价值170万，网友评论扎心	10
联合国安理会改革废除一票否决权，会导致什么后果？	8
央行规范互联网黄金业务：不得提供任何形式黄金账户服务	3
中国新的四大发明	7
《伪装者》里谁最让人心疼？	1
中小学培训行业的有未来吗？	6
以色列军方高度警惕可能出现的攻击行为	10
农村葬礼，随了份子后菜没吃上，只喝了几口汤	11
考上中国矿业大学北京研究生是什么感觉？	6
新疆，巴音郭楞，区号？	9
关于校庆，你应该知道这些！	6
火箭队的塔克和戈登这样的身型真的适合打篮球吗？	2
美元指数还能“飞”多远，斐波那契数列道出玄机	3
经济学家吴敬琏为什么反对“不惜代价发展芯片产业”？	7
为什么一些欧洲国家坚持不退出伊核协议？	10
阳泉职业技术学院新校区争取到以色列政府贷款2000万美元	3
现在的普京最怕什么？	10
DNF：玩家万世三红神预想当卢克副C，团长：收你400万多吗？	12
四川10辆越野车穿越罗布泊无人区，管理局：涉嫌违法	5
洛阳西泰山花开正艳，万亩杜鹃花灿如云霞	9
蔬菜早衰怎么办？	11
如果一个人有1个亿，那么他可不可以存在银行，一年吃3百万的利息？	3
贵州遵义油菜籽开收	11
5G，到底有多厉害？谈新一代通讯技术发展与演变	7
这种野果被称为“维C之王”，好吃又营养，吃一个顶3个奇异果	11
希金斯17-13战胜威尔逊闯进世锦赛决赛，你怎么看？	2
天津职教发展走过“精彩十年”，全国职校技能大赛成天津靓丽名片	6
换帅对茅台股价有影响吗？	3
美妙的三亚之旅	9
你怎么看待以色列在一夜之间盗走伊朗上吨核文件这种行为？	8
在哪能下载正版《红色警戒》？	12
上联：青海青年游青岛，如何对下联？	0
《跑男》baby吐槽惠若琪体重，遭网友吐槽：多读一些书吧！	1
雅化集团：雅化锂业年产2万吨电池级碳酸锂生产线建设项目通过环评	3
如何用下图写一首诗词？	0
房祖名搭上“土偶”小鲜肉，吃饭逛街显亲密	1
以色列空袭叙基地，窃走中东重达半吨的绝密核武资料，美将出手	10
看完这些亮点和不足，你就知道13.98万起的众泰T800值不值得买了	5
美国废除伊核协定，为什么会有这么大的影响？	10
怎么样能直播迷你世界？	12
2018中国·贵州国际茶文化节暨茶产业博览会开幕	11
詹姆斯下赛季是否还会在骑士？	2
华人女星范冰冰、李宇春、卢靖珊等出席第71届法国戛纳电影节	1
专治选择困难，这些热门自主SUV哪个配置最具性价比？看完不纠结	5
A股阶段性底部已经来临，即将突破，大势所趋，股民：买什么股？	3
2018/5/6今日全国生猪报价	11
为什么骗子推荐的股票这么“准”	3
上联：北雁南飞双翅东西分上下，如何对下联？	0
外贸持续稳中向好透露出哪些信息？	3
中国特使：伊核协议应当坚持，有关分歧对话解决	10
3年还能涨50%？给深圳房价泼泼冷水	4
世乒赛女团决赛，世界第一快刘诗雯2:3爆冷输球。你怎么看？	2
如何看待“腾讯没有梦想”这篇文章的刷屏？	7
以色列警告称如果战机被击落将会轰炸俄军事基地，你怎么看？	8
DNF次元光辉暴涨，90自制史诗，特效属性真的好	12
黑色反弹不具备延续性，5月或进入下行通道	3
为什么有钱人在农村住？而农村人都在市区买房子？	4
手机sim卡多久换一次比较好，不换会有什么影响？	7
链家和安居客哪个好用些？	4
女朋友游戏玩得比你好，你会有什么感受？	12
土地确权后农村子女还能继承父母的土地吗？答案在这里！	11
玉米怎么控旺？	11
阿勒代斯：希望弗格森能快点痊愈	2
“名嘴”操纵股票被证监会处罚1.26亿元，你怎么看？	3
没背景的人如何积累有用的人脉？	7
地球上谁敢炸沉美国的航母？	8
那些以省份命名的大学哪个实力最强？	6
美国第一夫人梅拉尼娅再陷剽窃风波：惨被打脸	10
为什么女子网球服下装是裙子？	2
花生播种后出现烂种死苗是什么原因，该怎样解决？	11
世界智能驾驶挑战赛即将开幕，部分高速公路临时封闭！	5
为什么现在三四线小城房价涨这么快，以后会降吗？	4
种植大葱的定值	11
小米上市了，是他“杀害”了中国制造业吗？	7
俄罗斯坐不住了！美国将再次空袭叙利亚，普京直接下了一道死命令	10
去到广西三江很多都是会去这些景点，让人翱翔心体验，旅游新感觉	9
中弘控股股份有限公司关于收到安徽证监局《行政监管措施决定书》的公告	3
一旦股票出现“MACD+KDJ”双剑合璧，闷头满仓干，股价翻倍涨停	3
李光强丨我与菩萨唠唠嗑	9
如果日本派一个师团登陆夏威夷而不是空袭珍珠港，太平洋舰队会不会覆灭？	8
现在适合买房吗？北京未来最具投资价值的区域在哪里？	4
农村集市上的鱼，新鲜又便宜，白鲢是做麻辣鱼的最佳选择	11
小米招股书引发三大争议，雷军商业帝国不是我辈能读懂	7
熊黛林产后亲自带娃患上妈妈手，这些事情你们都要注意了！	1
悄悄告诉你，如今不少果农选择这些“金牌”果树，果子清甜可口	11
泰立科技2017年营收2856万元，净赚248万元	3
一个梦幻平民老玩家的商人之路！——5	12
输球全怪他？小詹皇赛后不服！我第一次打季后赛，你们要理解我	2
C级豪华SUV市场实力玩家，DS7北京车展上市后反响热烈	5
鹿晗抽烟、开车、带着关晓彤兜风秀翻了！不经意间流露出的甜蜜	1
为什么日本的精密制造领域那么发达？	7
那些难倒你的关于润滑油的知识点，这里全都有！（上）	5
同龄人正在抛弃你？独角兽创始团队到底能拿多少钱	7
俄叙两国默契配合，发射导弹直接击沉“美舰”，什么情况？	8
SUP三战全胜领跑B组，日本冠军一胜难求	12
老公的姨夫找我，让我把新买的房子借给他儿子结婚住，直接拒绝的我错了吗？	4
农村留守妇女在家，五个心酸和担心，到底是什么呢？	11
意大利重新大选概率日渐提高，四大政治势力或角逐	10
BL，markets外汇交易平台：外汇投资的常识都不懂，你怎么赚钱？	3
《奔跑吧》第二季高大上后，玩出新的撕名牌环节！	1
特朗普宣布退出伊朗核协议，这会对世界造成哪些影响？	10
《大话西游2》回忆游戏，经历人生，大话回忆录，回忆你我她	12
上联：不甘白发摧人老，如何对下联？	0
婚后房产一定是夫妻共同财产？长点心吧，要不然一半房产没了！	4
小地方也有绝美风景，比如贵州毕节的这几处，没去十分可惜哦	9
2018-5-6「种子库」推荐：「秋宝」白菜种子	11
如果可以，让你从DNF的NPC中选择一个带来现实，你会选谁？	12
内蒙古呼伦贝尔大草原好玩吗？几月份去好呢？	9
铁人！武磊二世本赛季狂踢17场比赛，预备队连续4场破门	2
戴安娜与查尔斯恩爱瞬间，他们曾经彼此相爱，只是时间打败了一切	1
以色列警告称如果战机被击落将会轰炸俄军事基地，你怎么看？	8
在校生（职校高二）参加兵役登记后是否必须当年体检，是否可以延迟参加体检？	6
上联：笑古笑今，笑东笑西笑南笑北，笑来笑去，笑自己原来无知无识！征下联？	0
是谁杀了我爱的人！	1
上联：泰山黄山赵本山，如何对下联？	0
严重缩量调整，无惧无忧！	3
中国驻英大使彭博欧洲总部发表演讲：开放中国	10
万万没想到，2018年省考难度排名，最难的是这个省！	6
8艘大船向叙利亚急运军火！俄罗斯要拉开架势跟美国决战？	10
一周量子资讯（2018.4.30-5.6）	7
中国女团夺得2018世乒赛，团体冠军！	2
克格勃现在还存在吗？与FBI相比谁更厉害？	10
王者荣耀：S11值得买的这几位13888英雄，要把钱花在刀刃上！	12
俄罗斯为什么和欧美国家关系长期紧张？	8
甩开乔丹！詹姆斯再献压哨绝杀，猛龙官推：勒布朗我生气了	2
齐秦与韩红共同演唱，韩红高音突破天际，全场起立嗨翻天！	1
夫妻俩坚守乡村小学27年，既当老师又当“保姆”	6
富士康作为世界500强企业，为什么会选择在兰考建厂？	7
以色列警告称如果战机被击落将会轰炸俄军事基地，你怎么看？	8
买房为什么一定要买临深？	4
蔚来ES8被曝交车时间“跳票”，公司称目前属试驾阶段	5
贝店宣布“一县一品”助农计划，一年将打造100个特色产品产业带	11
为什么好多人不喜欢买二手房，有哪些原因？	4
国内两大互联网巨头腾讯和阿里巴巴，你觉得谁好？	7
不宰杀牲畜的畜牧业有发展的现实性吗？	11
手把手教你更换前制动片	5
答雷军：我是谁，我为什么而奋斗	7
新一代奥迪A6，Avant上市，内饰全新升级，150万的外观！	5
加速成绩表现优异，测AMG，GLE，43，4MATIC	5
菲律宾探险船队德州拜谒苏禄王墓	0
山东鲁能有没有可能拿到今年的中超冠军？	2
今日头条极速版和今日头条有什么区别？	7
公积金新变化！单位公积金缴存比例降低影响多大？	4
买房什么样的地段升值空间大？	4
领略大和文化风情！这些日本本州岛景点刚柔兼济！吃喝玩乐齐全	9
高考就业入警率最高的10所警校	6
你怎么看待以色列总理出席俄罗斯5月9日的阅兵并会晤普京？	8
钱去哪了？龙虎榜数据分析	3
据观察：特朗普撕毁协议后，欧盟沮丧伊朗愤怒，以色列夸他胆大	10
景甜发福被疑怀孕，张继科回应太扎心了	1
腾讯没有梦想？马化腾回应：我的理想不是赚多少钱	7
以色列警告称如果战机被击落将会轰炸俄军事基地，你怎么看？	8
忧虑情绪弥漫，伊核协议危机助力油价突破三年半高点	3
中外佳丽惊艳亮相柃蜜小镇，美景美人，争奇斗艳！	9
王者荣耀KPL三冠王居然即将保级？原因不在刺痛，而在于他！	12
对联:心花，烟花，昙花一现？	0
马云又出惊人言论，8年后房子最不值钱，他的话可信吗？	4
2018年最新微商赚钱模式启动，机会只给第一个吃螃蟹的人！	7
农民要留意，粮食补贴正在发放中，抓好时间申报以免耽误！	11
真格基金徐小平：摸爬滚打，谁都不是天生的创业者	3
什么样的女孩最美丽？	9
学习马克思斗争精神：主义真，同志以奋斗不止	6
5个耐人寻味的古代小故事，妙趣横生，值得一看	0
怎么看微博大V爆料《王者荣耀》掉帧卡顿等问题，是因为手机品牌保护费交的不够？	12
12万的大众T-Cross是否值得购买？	5
练硬笔字，不常用的生僻字用临写吗？	0
LOL小学：牛头和大虫子拔河比赛，把维克兹当绳子拉	12
构筑“大旅游”格局，努力实现旅游经济稳步增长	9
无需root，如何进入王者荣耀最流畅的V，T版本！	12
俄罗斯会取代美国成为中东地区的新霸主吗？	8
外媒称海南将成中国对外开放新窗口：繁荣或超香港	9
大爷把西瓜嫁接南瓜上，一月后出现这样的一幕难以相信！	11
PS4独占大作《战神》结局深度解析	12
谁能想到骑士把东部第一打成3:0！后边双枪遇到詹姆斯心态崩了	2
漂泊十四年，终于决定辞职回家了	4
辣妈林心如又要生？受访时曝婆婆想要孙子：疑似承认正在备战二胎	1
第五人格：最强求生者TOP5，魔术师无奈排第四，第一居然是她！	12
巴基斯坦男子破两项记录：头碎51个西瓜掌碎281个核桃	10
孔子的熊学生，名字奇葩个性张扬，气得孔子骂出千古名句	6
上联：心术不可得罪于天地。求下联？	0
“资源诅咒”这个经济知识我们可不要用在夸孩子身上	6
种了一亩地蒲公英，该怎么卖？	11
侯耀华是相声大师吗？	0
是深坑！是噩梦！千万散户何时见转机？京东方？紫金矿业？	3
“全世界七大工程又增其一”，1600年前古人在悬崖峭壁上开凿的佛像	0
丰田RAV4选哪个版本性价比高？	5
NBA联盟中的一生之敌，姚明上榜（上）	2
伦敦为什么近期发生多起暴力事件？	10
清华大学、南京大学自主招生初审名单，宿迁这些尖子生入选！看看都谁家孩子！	6
9日创业板指跌0.06%	3
到季节了，辽宁有没有比较权威的观鸟地点推荐？	9
为什么房产调控总是在限购这一块，为什么不是限售？	4
东方影都开业褪去繁华！几家欢喜几家愁	4
来自地中海的阳光与蔚蓝海岸的邀请，在花海中畅泳，马上就出发！	9
中国驻世贸组织代表呼吁启动上诉机构成员遴选程序	10
10种中考物理快速记忆法，甩别人做100道题	6
你觉得三星的手机在中国市场还能重回巅峰吗？	7
新余房地产2018年第18周商品房成交441套	4
靠自己的话，想三年内在西安买房，年薪至少要多少？	4
如果腾讯不再免费，QQ和微信月租50元，中国还会有多少人继续用？	7
1979年的苏联和美国比，哪个更强？	8
《王者荣耀》和《穿越火线》哪个更“良心一点”？	12
五月第一周热门平行进口车价格走势分析（5.1-5.7）	5
被击中的钢盔或凯夫拉盔能再次利用吗？	8
全新日产天籁来袭，日系三剑客能否重回巅峰？	5
诺奖得主当校长，新锐理工学院了解一下？招考咨询会抢票开始啦	6
上联：一生二，二生三，三生万物物物生辉。怎么对下联？	0
在哪里可以看体育直播？	2
公积金新变化：单位缴存比例降低对你影响多大	4
DNF5000罐子挑战远古遗愿，玩家最后只说了两个字“坑爹”	12
如何正确理解需求和痛点？	6
怎么评价刘国梁在世乒赛团体赛上的解说表现？	2
母亲节遇上最佳旅游季，这些是爸妈心中最爱的旅行地？	9
世界上“最坚固”的铁路，每天被海水淹没	9
马云：阿里不愿招北大清华毕业生，他们应到中小企业	7
《绝地求生》韦神亲授操作：爆炸大跳！如何前往没有楼梯的房顶？	12
绝杀只是常规操作！詹姆斯大儿子：我稍微尖叫了一下！	2
如今中国军工领域惊艳世界，美国险恶用心污蔑说中国是抄袭美国？	8
上联：只恐夜深花睡去，如何对下联？	0
国产芯片崛起！我国发布首款国产云端智能芯片	7
小学女教师戒尺体罚女生，学校：已和解，教师被辞退	6
如何看待帕托赛后在微博上霸气自封“天津之王”？	2
天津女排陈友泉现场观看女排欧冠比赛，称赞朱婷的表现，他是去邀请朱婷加盟的吗？	2
阿富汗喀布尔传出数次爆炸声，尚无组织宣称负责	10
开封的大学――开封大学	6
宋祖儿现身机场，网友：这张侧颜是得罪摄影师了吧！	1
连云港现在适合买房吗？	4
阿富汗发生6.5级地震，暂无人员伤亡报告	10
朝天门惊现大月亮，变换多彩将成浪漫新地标	9
LOL新版本来袭提莫新皮肤上线，盖伦获史诗加强多图慎入	12
陶虹真是让人看不下去，穿衣撞衫关晓彤？网友：你的时尚我不懂！	1
方舟子说象棋源自印度，中国古代没有大象，你认为这种说法怎么样？	0
如果美国打伊朗，最快可以多久解决战斗？	10
绝地求生：中国捣毁了大量外挂制作团伙	12
lgg6好不好？	7
农村承包地确权进入收尾阶段	11
买房什么样的地段升值空间大？	4
杭州和广州，去哪一个城市生活比较好？	9
葡萄大小粒你遇到过没？找准原因提前防治	11
山西大学发现3座西晋墓均已被盗，仅出土少量随葬品	0
上联：春夏秋冬，完美，下联怎么对？	0
学厨师什么专业适合初中生？	6
第二次世界大战的转折点是什么？	8
8万左右落地，哪款车的保值率高又省油？	5
联盟舰队失踪了！魔兽世界8.0：新地图斯托颂谷地探索	12
假如你是厂长，你现在是否会选择退役，还是继续追逐所谓的梦想？	12
宜阳县第四届中小学生阳光体育运动会开幕式掠影	6
雅虎手中的阿里股票500亿美元，为什么雅虎市值才400多亿美元？	7
订了出国游轮票，护照过期了，补办要多久拿到，能去吗？	9
《吕氏春秋》真的一字千金吗？	0
从武汉去西安敦煌，七天的旅游行程该怎么安排？	9
问！没有两年空白期的三井是否能打败泽北荣志？	2
大工5名优秀研究生学子获2017年英特尔奖学金	6
大话西游2经典版pc端，新手礼包都有什么能用的？	12
近年来，杭州市很多方面都需要摇号，你怎么看？	5
厦门房价全国第4，最新二手房报价出炉	4
梦幻西游：玩家鉴定150装备时喜出破血，不料却只能当陪衬品！	12
高佣联盟5位邀请码在哪预约？	7
冉莹颖受邀参加北大120周年校庆，邹市明：你是我身边的战友	6
为什么说，利用少量的工蜂组织的交尾群好处多呢？	11
史可法为什么在扬州抵抗了很短时间就失守了？	8
做英语阅读理解有靠蒙的吗？送你8种得分小套路，准确率80%	6
虎牙IPO市值或达30亿美元，但直播市场其实被华尔街低估了	3
伊朗爆发大规模游行，如果伊朗政府动用武力镇压，美国会军事干预吗？	10
美国第一夫人梅拉尼娅再陷剽窃风波	10
王者荣耀：孤影逆天灵物，队友直呼神辅助，亚瑟：我做错了啥	12
特朗普夫人梅拉尼娅为儿童撰写网上安全小册，再次被指抄袭	10
《挪威的森林》讲述了一个什么故事？	0
DNF附魔在武器上“所有属性强化+10”的卡是什么卡，有哪些获取途径？	12
张翰现身上海机场，普通搭配穿出不一样的风格，网友：走清秀风了	1
王者荣耀里钟馗的钩子和百里玄策的钩子哪个更可怕，你更怕哪个？	12
热刺惨遭副班长绝杀，切尔西：我看到了踢欧冠的希望	2
出行即是浪漫的旅行	9
黄晓明的一句“我不认识陈伟霆，”让William在全港被黑三年！	1
《微微一笑很倾城2》新剧开拍，谁是新的倾城夫妇	1
西安经九路，西安南北大通道，拆迁有了新进展	9
普京到底不是被吓大的，面对美国在叙部署导弹，随时准备开战！	10
如果从江西高校中挑选5所很好的大学，你会如何挑选？	6
这个绍兴最小的名人故居，却是很多人的朝圣地	0
使命：会议上唇枪舌剑！张嘉译演绎沉默的艺术！经典！	1
安迪的奶奶姥姥，大麟子的姥姥，差距真的是太大了	1
恭喜！国乒连灭日本德国包揽2冠军，国乒2大新帅连夺4冠军正式上位	2
对于特朗普退出伊核协定，你有什么想法？	10
DNF攒蓝矿+红豆换荒古是一种什么样的体验？	12
他是侵华战犯后代，3个理由拒绝“移灵”靖国神社，句句在理	10
比昂科威漂亮，配置超CR-V，能够满足消费者一般的需求	5
特朗普宣布美国退出伊核协议，前任奥巴马猛烈批评	10
张钧甯大赞“男友”张翰演戏有想法，但私底下很闷骚！	1
范仲淹为什么他们的家族福报有八百余年？	0
美国前总统们的不断批判，必将成为特朗普下台的催化剂	10
画面罕见很惊喜：国产航母上竟有它，大小是直-9两倍	8
支出增加压力大，“家庭月”让韩国上班族叫苦	10
住建部约谈12城市，你怎么看？	4
巩俐高级定制礼服，穿出前所未有的美	1
18款迅腾，方向盘有异响应该怎么办？	5
DNF中有哪些小游戏是我们童年玩过的呢？	12
湖北凯龙化工集团股份有限公司关于董事会换届选举公告	3
以色列警告称如果战机被击落将会轰炸俄军事基地，你怎么看？	8
西安：三年内新建改建旅游厕所465座	9
只愿君心似我心，下句如何对？	0
18款新远景suv怎么样？	5
支付宝要取代银行了吗？	7
章子怡教女儿什么是驴打滚，没想到醒宝的解释更形象	1
想跟媳妇自驾游，10000块钱能玩哪些地方？	9
郭跃在社交平台上说丁宁，每次输掉比赛都说受伤，对此你怎么看？	2
小时候，在农村读书的时候，你做过最后悔的事情是什么？	11
你怎么看待以色列在一夜之间盗走伊朗上吨核文件这种行为？	8
长城汽车4月份销量继续低迷，吉利领克01销量势头凶猛	5
以色列警告称如果战机被击落将会轰炸俄军事基地，你怎么看？	8
成博开年大展收官：文明在此回响，交流永不落幕	0
伊朗核危机也存在着最终以武力解决的可能性	10
网游的人民币玩家到底有多疯狂，大家在网游中投入过多少钱？	12
绝地求生里，能用赏心悦目来形容他们操作的主播，他当榜首	12
福建农村电网改造助力乡村振兴	11
用紧凑型SUV的价格买中型SUV，这事也只有“众泰”干的出来！	5
恒智控股(08405)一季度期内溢利增长207.81%至398万港元	3
美国退出伊核协议后，还会有其他协议国相继退出吗？	10
什么季节去川渝地区旅游比较好？	9
他为国驻守边疆13年：47次面对生死，父亲去世他面向家乡长跪不起	8
小区业主委员会被法院判决撤销备案登记是否预示小区业主委员会被解散？	4
连续三年首轮选秀！两个探花签！绿军才是真正兑现天赋的球队！	2
一夫妇连生10胎都是女孩，春节对联写着。上联是，家有千金不算富，请答出下联？	0
世界最神秘的火山喷发，最牛时喷出月牙岛屿，赶超外星人	9
上联：诗无意境终难雅，怎么对下联？	0
世乒赛女团决赛，世界第一快刘诗雯2:3爆冷输球。你怎么看？	2
广西保利13年，让故事发声	4
现在农村人都手机不离手，上厕所、吃饭都拿着手机玩，你们怎么看？	7
微信如何营销？	7
住建部等四部门：防止提取住房公积金用于炒房投机	4
苹果6，10.5系统有必要升级到最新11的系统吗？	7
「字正腔圆」第四弹，顺序四声	6
为什么有些斗鱼的主播们这么喜欢拿观众当傻子一样耍？	12
你们觉得李秋平加盟山东队的可能性大吗？	2
穿这么美用来蹭红毯太可惜！不过王丽坤不是马苏，她是等水原希子	1
平安产险吕梁中支：推广电子保单，我们在行动	3
上联：文人总以诗为友，下联怎么对？	0
这种长得像猫爪子的野菜，市场空间大，成了农民致富的“摇钱树”	11
国服专属服饰=国服倒计时？腾讯这次真的不再放鸽子了？	12
刺激战场既然这么火，为什么要投放机器人？	7
注意！染料、化工等多种原材料迎来涨价潮！	3
万能均线有哪些呢？	3
cf王者武器需要维修吗？	12
伊朗为什么宁愿接受制裁也不同意修改伊核协议？	10
林黛玉的琴道	0
国乒男团夺冠，樊振东全勤参赛，顺利当选赛事最佳球员MVP，如何看待？	2
市线｜ST吉恩退市“造镍”：两大机构股东抛减持计划	3
MC中，命令方块怎么用工作台做出来？	12
目前中国在量子技术领域有什么突破或成就？	7
中东的焦点再度转移：伊核协议出现变动，将伊朗推上风口浪尖	10
火了15年的梦幻西游，推出史上最浮夸的门派，玩家评论炸了	12
淮安市润龙科技新建生产基地今年拟产10万吨乙氧基喹啉！	3
山东鲁能有没有可能拿到今年的中超冠军？	2
跑高速，1.8T与2.4L哪个发动机好？	5
为什么山东大学会逐渐没落？	6
《英雄联盟》IG中单Rookie这名选手的水平到底怎么样？	12
洛宁青年互助会领导莅临九派集团总部参观交流	6
以色列警告称如果战机被击落将会轰炸俄军事基地，你怎么看？	8
农村的这些花花草草，你能随便叫出名字？	11
以色列警告称如果战机被击落将会轰炸俄军事基地，你怎么看？	8
钢管按材质如何分类？	10
迈腾车主谈用车感受	5
中日合拍《去月球》动画电影，预算或超《你的名字》	12
美苏争霸中后期，苏联为何被美国越甩越远？	8
长沙机场媒体广告：用减法做出少而“金”	3
区块链不要用在金融上？银行人都在拼什么	3
伊朗的这份核协议到底该不该修改，你怎么看？	10
电箱吉他需要48V供电吗？	1
江铃与康明斯联手打造全新大重载轻卡——凯锐重载金刚傲然上市！	5
这轮美元升值，为何阿根廷货币贬值最惨？	3
如何评价意甲史上“第一金靴”伊瓜因在本赛季的表现？	2
不论封闭与否阳台面积都要算一半，买房记得看下这新规	4
哪种POS机适合养卡？	7
外貌控/省油控看这里，东风风光3新车将上市	5
为配合军工建设任务，龙贝世纪拟申请摘牌	3
为了金钱名誉，“出卖”自己亲生女儿的母亲，网友：明星也是女儿	1
你支持迷你还是mc？	12
马云说人生最大的错就是创建了阿里巴巴，该如何理解这句话？	7
上高中好还是上职业学院好？	6
均价19952！苏州四月新房价格出炉，区域价差近2万	4
五年后，西安房价均价会到3万吗？	4
真实的黄飞鸿，真的有电影里那么厉害吗？	1
法系车为什么质量好？这里告诉你答案！	5
导弹进驻南海后，美大使再放狠话，这是要一意孤行	8
惊艳肥乡！民生城市主人营销中心开放活动圆满揭幕！	4
盈利急剧下降时，如何为河蟹养殖效益“保驾护航”？	11
2018中国小篮球联赛今启动，东北虎“乖乖虎”，队两胜一负	2
美人美景美时节，下一句怎么接？	9
打麻将你不懂技巧？麻将大师教你5个技巧口诀，打牌不会再输	12
特朗普为什么可以单方面撕毁核协议？	10
世界第一伟人是谁？	9
大学宿舍四人间好，还是六人间有优势？	6
共享单车之后的下一个战场来了！事关4亿新老司机	7
南京大学与英国伦敦国王学院联办医学研究院	6
久仰香猪简介	11
原创｜刘力：相比较校长道歉，某些人的谎扯得太远	6
加装车窗亮条年检能过吗？	5
为什么山东大学会逐渐没落？	6
演技受到严歌苓认可，吕晓霖脚踏实地诠释演员涵义	1
以色列警告称如果战机被击落将会轰炸俄军事基地，你怎么看？	8
攻击美国航母后果多严重？连俄罗斯都不敢，会招来全球范围报复	8
6月高考将近，哪些地方考生压力比较大？大学改变命运	6
罗曼新材财务总监陈家勤辞职	3
临近高考，命运是自己决定还是由父母决定	6
这个“高考专业”红了！255所高校增设！网友：害死人！	6
把家长气到流泪的期中试卷！看完给跪了哈哈哈哈哈哈哈哈哈哈	6
为什么欧洲可以结盟，亚洲却各自为战？	10
老司机也打怵，看一下国内最有挑战性的S弯线路	5
半决赛对阵猛龙G3的第三节，詹姆斯连续几个进攻回合都倒地，詹姆斯是累了吗？	2
全国高校历年录取平均分排行榜，学科大而全的高校分数不高	6
电视节目里有那么多白癜风专家，为什么冯小刚的白癜风没有专家给治好呢？	10
为何高铁乘务员的标准越来越接近空姐？	6
上联：双肩挑世俗，怎么对下联？	0
“天字系”登临沈阳，开启高端人居	4
农村87岁老人的健康秘诀太奇葩，听完就笑了	11
紫色马鞭花海：最近的生活很紫，最近的镜头特紫	9
你们见过最霸气的一句诗是什么？	0
微信的微粒贷为什么那么难申请到额度？	3
打分更高的《西部世界2》和《使女的故事2》	1
房产投资，今后还会有暴涨吗？	4
官人某牙事件再度升级！官人：欠我的钱不要了，高管敢回应我吗？	12
北京治理修复7个污染地块，变污染为绿色安全	4
特朗普为什么要退出伊朗核协议？	10
房车与皮卡结合的福特猛禽F150你见过吗？限量一台价值200万！	5
如果刘国梁出国执教你是支持还是反对？	2
岁月如歌，琴棋书画诗酒花茶	0
世界唯一能拦截U-2的战斗机！其发动机竖着上下布置！	8
传统车企的自我觉悟与新势力造车的鲇鱼效应	5
戛纳电影节：王丽坤和水原希子红毯上比美，阳台上腻歪	1
QQ飞车手游中什么段位是实力的分界线？	12
为什么房价一直上涨降不下来？	4
法国左翼政党领导人：特朗普对和平是一个危险	10
日落霞飞苍山远，求下句？	9
谁会成为无人驾驶统治者？Waymo已领先？来看看各大车企的实力	5
山庄之内“见”泰山	0
从信用卡借一万元，然后存余额宝划算吗？	3
演员们施法，唐嫣施法都是爱心的形状，古力娜扎真是五毛钱的特效	1
靠自己，想三年内在西安买房，年薪至少要多少？	4
乙方买了一套小产权房，因甲方违约乙方要求退款，退款是按原来的价格还是按现在的价格呢？	4
带你走进丨“天下第一衙”——内乡县衙博物馆法治文化	0
地震被埋172小时获救的“最牛矿工”，如今已是技术工还种了柳杉林	8
杜卡迪被大众带跑偏？旗舰跑车路边自燃	5
持股比例仅次于雷军，如何评价小米二号人物林斌？	7
刘伟解说乒乓球比赛的水平如何？	2
谁见过比詹姆斯更完美的篮球运动员吗？	2
四轮定位和动平衡有啥区别？看完再也不会被忽悠了！	5
如果腾讯不再免费，QQ和微信月租50元，中国还会有多少人继续用？	7
山东西南一县靠种植一种作物发家致富，如今出现大面积滞销！	11
枪的后坐力有多大？	8
又一部即将在内地大火的影片，美好的爱情谁不喜欢呢	1
顺风局掉以轻心的后果，张大仙6分钟上敌人高地！10分钟被翻盘	12
透视信托业年报：盈利分化加剧，去通道转型遇阵痛	3
DNF：红狗养成之路第四十六天	12
Uber研发低噪音空中出租车，电力控制起飞/降落	5
高考在即，如何调整好心态？	6
《阴阳师》可爱表情包美图汇总～有爱卖萌式神，恋上你家的崽	12
美国退出伊核协议，美国的企图是什么？	10
为什么房产调控总是在限购这一块，为什么不是限售？	4
江门人，你知道“黄金路”在哪里？大润发，美吉特，万达聚集处！	4
LOL：UZI直播上单VN惨遭敌方众人轮番单杀！这真的是钻石局？	12
诗词与企业文化的关系	0
惊喜！中国发现世界上最大单体金矿石，重达45吨，相当于5辆大巴	9
上联：泰山黄山赵本山，如何对下联？	0
以色列警告称如果战机被击落将会轰炸俄军事基地，你怎么看？	8
苦等药明康德开板？还是看这份A股CRO重要标的名单吧	3
63岁赵雅芝身穿红色长裙，小露香肩皮肤胜雪，耳朵上的挂饰亮了	1
2018年5-8月雅思口语Part2，新题一览（第一弹）	6
中公教育185亿借壳亚夏汽车，39亿业绩对赌如何兑现？	3
老司机来告诉你，胎压监测的真正作用是什么？	5
刚刚，楼市释放房价下跌新信号！这12城炒房客要被围剿了？	4
为什么明明詹姆斯最后体力不支，但是投那个绝杀球的时候，还能跳那么高？	2
陈小春应采儿带小小春游迪士尼，小小春被亲很害羞	1
决战平安京：和风MOBA手游，你玩了吗？	12
中国最美的8个老车站，凝聚了旧时光，藏着形形色色的故事和传说	9
好消息，时隔23年李若彤古天乐受邀，合作再度公演《神雕侠侣》！	1
现在我们的网民是不是已经丧失了独立思考的能力了？	6
2018青岛高中招生咨询会，来看最全招生信息	6
车停那被女司机撞了，但是她要15天内修好，这是什么新规定吗？	5
打败EDG厂长的MLXG登上LOL韩服大师，网友：RNG夺冠有望	12
文博会182创意设计产业园分会场：打造设计研发创新平台	3
因年龄因素，Navi将租借iLame_ru参加PGI预选赛	12
心魔难除？细数德罗赞季后赛面对骑士的尴尬数据，他能否克服？	2
前央视名嘴赵普现身《奇葩大会》自曝离职原因	1
社区有权要求小区业主向物业公司缴纳物业管理费吗？	4
成都和昆明，哪座城市更加宜居？	4
一个人旅游是什么感受？	9
“砖家”的猪价都是“熬”出来的，但养户熬得住？	11
今年1-4月份中国进口美豆数量下降，为何推动全球大豆压榨量大增	3
《英雄联盟》选择大区后，游戏消失了，是怎么回事？	12
上联：老翁田野锄杂草，如何对下联？	0
俄罗斯琥珀蜜蜡为什么这么火？	10
如何看待人物《奥数天才坠落之后》一文以及付云皓的回应？	6
以色列警告称如果战机被击落将会轰炸俄军事基地，你怎么看？	8
美国是一个允许持枪的国度，如果一旦与他国开战，美国战斗力是否会更强？	8
马化腾就《腾讯没有梦想》一文回应：看了，有批评蛮好	7
巴西黄热病疫情，死亡人数达394人	10
特朗普为什么可以单方面撕毁核协议？	10
哪种发酵剂发酵猪饲料比较好？	11
移动39元套餐再次确认，1000分钟通话+16G流量，网友：移动，再见	7
不折不扣老板车新皇冠官网解析丰田皇冠2018款	5
什么品牌的矮壮素能防止玉米倒伏？使用防倒剂对玉米有何影响？	11
李霄鹏：对手攻守平衡，以我为主打出自己的东西	2
俄罗斯公布叙利亚化武袭击调查结果，你怎么看？	10
这就是街舞总决赛，韩庚组虽率先被淘汰，但FKM态度大师态度仍在	2
特朗普刚刚又震翻了全世界！盟友不知所措中	10
西蒙斯致命失误，霍福德在最后加时一攻一防绝杀76人队	2
“我们敢输他敢赢么！”被世乒赛“不懂球”的刘胖圈粉了，哈哈哈	2
四川游客张某带着六名女子在三亚沙滩烧烤被撒沙，这事你怎么看？	9
薇恩vn哪个版本最强？	12
世界上最具有凝聚力的国家是哪个国家？	10
理财产品不再“保本保息”，货基打破刚性兑付	3
你的时间很贵，我们一分钟也不浪费！	4
《钱不够用2》黎明姨过世「赚到观众的肯定，此生无悔」	1
2018高考数学答题规范发布！纯干货，高三考生速度收藏！	6
英雄联盟号令之旗在职业赛场上大火，难道就没有一个AP英雄能完美克制吗？	12
特朗普声称要为美军“洗刷耻辱”？专家：这是在往“火坑”里跳！	8
印度真的很落后吗？真实的印度是什么样的？	10
为什么你们会觉得长沙的房价均价10000很正常，而且还很低？	4
燕京八绝之宫毯	0
弗格森住院，C罗、贝克汉姆乃至几乎整个足坛都为他祈福，他为什么有如此威望？	2
阳台别傻傻只种花草，聪明人都种高营养果树，想吃随手摘	11
大樱桃的品种分类和种植技术分析	11
联合国安理会改革废除一票否决权，会导致什么后果？	8
如果房价涨到买不动了，会是什么样的结果？	4
西藏开通首家“无感支付”停车场！	5
《向往的生活》和《极限挑战》公开成为亲家，综艺大融合指日可待	1
特朗普与奥巴马谁的执政能力强？	10
基金管理人：浦银安盛基金管理有限公司	3
靠恩比德和西蒙斯76人想夺冠，至少再等3年！	2
汽车超市的新车，和4s店的新车有什么区别，为什么价格会相差1万~2万？	5
长城汽车4月销售新车8.2万，哈弗H6销量疲软	5
为什么有些坐飞机的人不喜欢撕掉箱子上的行李牌？	9
你的汉字识字量有多少？这个网站可以测试哦	6
快乐智囊-5.9对美黄金美原油的晚评及趋势	3
怎样能提高春雨小麦收割机的速度？	11
摩根士丹利华鑫基金：把握消费升级投资机会	3
入关之后的满人还说满语吗？在朝廷上都用什么语言？	0
将军罐成交价格有藏友可咨询	0
北大清华各省招生录取分数线是多少，招生录取人数是多少？	6
《来自星星的你》翻拍，女主花落郑爽，男主你希望是谁呢？	1
精神病院到底是什么样的地方？	9
红米手机好不好？	7
湖北宜昌：大雨之后，天空酷似水墨画！乡村农房相映美！	11
比起其他的省会城市，为什么兰州的人口那么少？	4
深交所就乐视网年报连发33问，聚焦债务、实控人变更等问题	3
什么时候会有自己天下第一的错觉？	9
弘扬传统文化，戏剧美育人生——第二届中国星光青少年戏剧艺术节	6
上句：山水溪水长流水，如何对下联？	0
「车友会第六季」上汽大众新秦和，道须沟景区自驾游活动倒计时3天	5
《我的世界》：它是最可怜的生物，想要靠近玩家，却又让玩家害怕	12
鞠婧祎裙子越来越短，别老学泡菜女团了！看的张艺兴都懵了	1
本人四十五万的房贷，15年的等额本息，已经还了四年半，想一次多还十五万划算吗？	4
她是最当红主播年薪上千万开劳斯莱斯，打赏12万可加微信私聊！	5
女生被老师打耳光致耳聋，几个巴掌为何后果如此严重？	6
2018年5月6日生猪价格行情，供应相对充足猪价逐渐趋于稳定！	11
葛洲坝·紫郡蘭园：以低密住宅，盛放辽阔的理想生活	4
美退出伊核协议引法国不满：美不是“地球经济警察”	10
方舟子说象棋源自印度，中国古代没有大象，你认为这种说法怎么样？	0
诺德基金：目前暂无FOF基金产品，重视对其规划	3
视频丨对话马克思——马克思是“叛逆小子”吗？	6
佛格森对于C罗意味着什么？弗格森住院了，C罗发ins祝福老头子	2
后来的我们百度云百度网盘链接「1080P/MP4中字资源」	1
上联：双肩挑世俗，怎么对下联？	0
山东鲁能陈哲超回防到禁区疑似手球，北京人和球员集体抗议，主裁无表示，你怎么看？	2
第六届投融会暨2018中国普惠金融展将于7月举办	3
为什么上世纪末期我国一直发展不出自己的舰载垂直发射系统？	8
一个时代的结束！Chainfire正停止开发所有Root应用	7
郑州经济技术开发区锦程小学“乐·美·智”特色教育发展纪实	6
自从玩了《绝地求生》以后，你感觉到自己身体什么部位明显变差了？	12
为什么中端机型不用已经过时的高通骁龙820、821处理器？	7
美国新航母海试回来，为什么桅杆上挂着一把扫帚？	8
为什么德国不像英国和法国那样把更多的钱花在军队建设上？	10
贾亚权：智能化将给客户，带来更多价值	5
后来之后，别急！还有一部关于爱情的微电影《三年又三年》	1
如果房价涨到买不动了，会是什么样的结果？	4
财报｜新加坡交易所4月美元/离岸人民币期货成交额刷新记录	3
为什么民用客机发生事故时乘客要待在飞机上而不是跳伞？	10
电影《黑鹰坠落》中，在巷战中老兵告诫新兵不要靠墙，这种经验之谈在战术层面上如何解释？	8
华睿投资董事长宗佩民：能够挑战BAT的项目，就是我们该干的项目	3
新疆特色美食，吃过之后，让你有种想赖着不走的冲动	9
福永杂技团亮相十四届文博会专场，大型节目《传承荣光》秀真功夫	0
阴阳师：这几位SSR基本全靠碎片合成，不是怕脸黑而是实用度太高了	12
阿萨德下台能够解决叙利亚的和平难题吗？	8
坦克装备削弱，无疑是对射手的变相加强，看看哪些射手将要崛起？	12
诺门罕大战是不是真的吓阻了日军北上的信心？	8
北大校长为念错字的道歉，要多深刻才行？	6
阿特兹买2.0豪华还是2.5运动比较好？	5
龙虾田水深多少最好？	11
英语学习方法汇总—主题阅读（一）	6
镇元子与三清平辈论交，却为何与孙悟空结八拜之交？有五个原因	0
定点养殖中蜂效益好吗？	11
作为央视体育体育频道，CCTV5一到周末就直播马拉松你怎么看？	2
lol现在哪个英雄单挑最厉害？	12
西瓜怎么种植？	11
一铺还能养三代吗？为何还有那么多人买，不怕租不出去吗	4
蓝洁瑛眼中美人，刘亦菲眼中美人，张柏芝眼中美人，美的惊心动魄	1
中国七大“没落”大学，看似委屈，却适合中等生捡漏！	6
苹果手机怎么用好友微信发的照片确定位置？	7
去日本吃什么好？	10
站在风口的猪真的就能飞起来吗？	7
什么是卡夫卡式？卡夫卡式孤独又是什么意思？	0
阴阳师：减伤效果原来这么坑爹，100%减伤也不能算是无敌	12
谢霆锋邀陈奕迅苏永康夫妇聚餐，亲自下厨大秀厨艺	1
鹿晗成为中国留学归国人员50强的背后是什么？	6
都说王者峡谷里老公打不过老婆，那为什么王昭君就很难打过李白呢？	12
斩荆披棘，33岁的保罗终于迎来生涯最佳圆梦时刻	2
GIF：及时出击！阿奇姆彭单刀射门，张思鹏出击挡出	2
水晶与钻石有什么不同？	0
为什么越来越多的人唾弃西方伪民主？	10
为什么房产调控总是在限购这一块，为什么不是限售？	4
首付款交给开发商两个月，备案合同还没下来属于正常现象吗？	4
如何看待Tensorflow，Hub？	7
特朗普再退群，普京笑了，日本印度坐不住了！	3
考研英语网课到底哪家好？	6
当今时代学历重要吗？	0
上联：猪不能没有毛，下联怎么对？	11
南方有乔木五美穿礼服：赵奕欢垫底，第一美到没朋友！	1
台湾京剧名家李宝春：大陆巡演反响热烈，年轻演员深受鼓舞	0
上联：泰山黄山赵本山，如何对下联？	0
虽然中国女乒军团世乒赛3:1战胜日本，但日本球迷说不久日本女乒会赢中国，你怎么看？	2
放假你们都去哪里玩了？	9
从印度现役战机的情况来看，他们还会买苏35吗？	8
独家丨北京购房者大数据报告：新房市场严重供不应求，成交金额、成交面积、成交均价均小幅上涨	4
吃鸡总被舔！一个菜鸟玩家的绝地逆袭	12
为什么房产调控总是在限购这一块，为什么不是限售？	4
冲绳最棒的海鲜餐厅有哪些？	9
《皇家粉彩金地万花珐琅瓷》权威出品，限量发行，工艺难度大	0
每日房产要闻：北京严管学区房买卖，浙江新规阳台只算一半面积	4
2019亚洲杯中国国足到底怎样做才能“夺冠”？	2
「塬为原创」我读出来的《水浒传系列》——第一集：高俅发迹！	0
吉林大学有哪些比较好的专业？	6
“五一”小长假近35万人挤爆斗门，这几个地方最“火”	9
全款买房有哪些风险？	4
15年16年房价翻了一倍，之前没有购房的人，以后该如何打算？	4
抢镜！詹姆斯与乐福疯狂庆祝时，有谁注意到他们身后的这哥们	2
上联：双肩挑世俗，怎么对下联？	0
奥运冠军吴敏霞再添“新身份”，为你感到自豪！	2
纪录电影《川流不息》即将上映，十年聚焦汶川孤儿	1
世界上最具有凝聚力的国家是哪个国家？	10
植保无人机助力“一喷三防”	11
美国女歌手Ariana，Grande，出席活动盛典，A妹玩的是花仙子呗！	1
摘樱桃咯！青岛樱桃园大全	11
昭觉谷莫村第一书记：“加减乘除”让彝区贫困村起变化	11
我看过的最牛聚会横幅	0
穆里奇中甲场均近两球状态爆表！回家看球挂念的仍是恒大	2
当年NBA著名的58惨案是怎么一回事？为什么保罗绝口不提此事？	2
为什么迷你世界的玩家不承认他们抄袭了我的世界？	12
30万元出头的路虎揽胜极光，是否值得购买？	5
这55大类项目都豁免环境影响评价啦	11
阿拉斯加有哪些自然资源？	10
知翰品金：5.9黄金原油晚评，黄金承压下行，原油能否破新高？	3
在城市巷战中，什么轻重武器比较好用？	8
五五开黑节你的战绩如何？网友的论评亮了！最后一个让人看了心疼	12
《真爱的谎言之破冰者》31集预告：黄队受威胁，靳远被派执行任务	8
如何两天完成本科论文？	6
物业公司应如何处理与业主委员会的关系？	4
哪所非211大学比较好？	6
四川游客张某带着六名女子在三亚沙滩烧烤被撒沙，这事你怎么看？	9
房贷提前还会省钱吗	4
这些“特色”果树，有眼光的果农都推荐种，果实高产挂果率多	11
NBA历史哪个球衣号码最闪耀，都出过哪些的球星？	2
武林外传：想要学会和老白一样的轻功？其实只需要一步！	12
山东发布最具价值品牌百强企业，促品牌高端化发展	3
子女农转非后，承包地将不允许继承，满足6个条件，可以非转农！	11
哈尔滨，东北抗日联军博物馆	0
小米电饭煲为什么没有火起来？	7
四大支柱支撑大众消费品回暖，护城河企业迎来春天	3
8千左右的摩托车有什么推荐吗？	5
如何评价文章《腾讯没有梦想》，腾讯是否真的在丧失产品能力变成投资公司？	7
某演员念错字不反思还强辩，听听郭德纲说相声下多大功夫吧	1
周瑜要帮小乔做个七彩的发型，小乔为啥拒绝了呢？	12
现在的郭艾伦加赵继伟与当年巅峰时期的孙悦加陈江华相比，哪组更强？	2
股票分时图钓鱼波你见过吗？读懂这篇文章让你远离主力陷阱！	3
有钱真能为所欲为！继伊涅斯塔之后，中超土豪又要为球迷买超大牌	2
对隐形加价说不！平湖启动房地产市场重点整治专项行动	4
乌鲁木齐康城果岭怎么样，房价走势、户型优势分析	4
性感又可爱，这个样子有哪个男人不爱？米兰达可儿的5大穿搭关键	1
开天股份2017年营收2.03亿元，净赚1541万元	3
上联：酷日如炉云似火，烈石焚山，如何对下联？	0
七律·观赏杏花	9
上联：泰山黄山赵本山，如何对下联？	0
5月爆发全面战争？以色列对叙频频出手或藏玄机	8
曾母暗沙适合造岛吗？	9
刘伟解说乒乓球比赛的水平如何？	2
朴槿惠因病就医，医药费谁来出？	10
《王者荣耀》的哪个英雄或者哪个技能最让你怀念呢？	12
DNF：那些充满回忆的地图，60版本地图大全！	12
小米发烧，新品生为竞技，6G+64G+4000mAh+液冷，黄牛加价1000	12
超级链接的博物馆：93项活动亮相北京518博物馆日	0
比尔盖茨、芒格和巴菲特要做空比特币，币圈怎么办？	3
你认为西安旅游会超过成都吗？如果能，靠什么？	9
刘伟解说乒乓球比赛的水平如何？	2
5月房价新鲜出炉，快来看看你家涨价了没！	4
搭档刘涛走红，被大23岁导演抛弃，一怒之下疯狂相亲终成豪门太太	1
延津乡村记忆：荆庄学校	6
该舰拥有世界第一强火力，堪称海上武器库，全球仅俄罗斯有	8
22年前“哟西”满天飞的何智丽如今怎么样了？	2
起售价不到6万！这三款国产MPV又要来抢钱啦	5
《爵迹2》首批海报来了，快来找出你家爱豆	1
知乎北京落地概念便利店，进店先问问题？	7
田壮壮当配角，太抢戏	1
《亮剑》上面黑云寨土匪为什么不讲江湖规矩杀害魏和尚？	0
在武汉买房，四层的洋房，是买一楼带院子的好还是顶楼带天台的好？	4
蒙古族八大禁忌是什么？	0
「铁与焰」老牌军工国家捷克生产的现代步枪，一根手指就能上膛	8
刘小鹰：我为何要发起反空气币联盟	3
北美，全球经济大区中最耀眼的一颗星	3
马化腾亲自回应“腾讯没有梦想”批评：我的理想不是赚多少钱	7
在女排国家队，如果让朱婷改打副攻，你觉得怎么样？	2
如何看待美国将长时间停止对"白头盔"组织的资金供应？	8
为什么国产车带t的多？	5
等待一个与大自然的约会，等待火山荔枝红……	11
贵州省贵阳市乌当区各旅游景点介绍	9
丹麦中国商会在哥本哈根成立	10
Java，为什么要编译为字节码？	7
汶川地震十周年，保剑锋走进大学传递正能量	1
谁说毛泽东没写过抗日有关诗词，这几首难道不是？	0
这个不起眼的“黑点”表情：让所有安卓机秒崩溃！	7
叙利亚战争开打了这么久，俄罗斯能维持在叙军费开支吗？	8
腾讯的老板马化腾凭什么获得“全球最伟大领袖”的称号？	7
东峻集团武汉峻风店购景逸X6优惠9000元	5
海红花开飘芳菲，鸡鸣三省府谷美	9
微信小程序会取代APP吗？	7
张灵甫的“整编74师”是个什么样编制？与军有何区别？	8
现在入手苹果8P，5G时代到来手机会不会过时？	7
吃鸡游戏里一百个人里哪些是人机？	12
美国将退出伊核协议，影片星球战纪《代号*反抗》将会出现在地球	10
女子划船时被鳄鱼咬掉右手臂，5天后缠绷带办婚礼	10
你为什么喜欢RNG？	12
你如何看待央视盛赞支付宝？	7
以色列警告称如果战机被击落将会轰炸俄军事基地，你怎么看？	8
房地产翻倍涨价，实体经济却不好做，怎样看待这件事？	4
每年观音生日出家日涅槃日，数万游客齐聚灵泉寺，你参加过吗？	9
有什么最简炼的语言或词汇能摡括人生的整个里程？	6
机会来了！2018年台州市属事业单位23个岗位招人	6
韩剧《Live》整个剧很压抑也很真实，笑中带泪，苦中带甜	1
阿里反击，马云宣布：新软件诞生，微信将被取代？	7
王国维为什么选择在颐和园自尽？	0
山东鲁能客场0-0战平北京人和，失去登顶机会，怎么评价本场比赛？	2
月圆月缺月无眠，怎么对下联？	0
大数据+农业，山间“野果”走出“逆袭路”	11
杰伦-布朗：我必须向史蒂文斯脱帽致敬	2
后门偶遇福特野马运损车，工作人员：已经修复完毕，按照6折处理	5
医药行情如火如荼：今天的主角——基因编辑正式登场！（附金股）	3
比埃尔霍夫是头球最好的球员吗？为什么？	2
纯干货，史上最全解析，主谓一致，上	6
上汽大众全新SUV或正式命名为“THARU”	5
刘国梁解说世乒赛金句频出：你敢输对手未必敢赢	2
安倍强硬表态不会在中东问题上站队美国，你怎么看？	8
专科临床医学毕业，可以考什么证？	6
推荐恐怖电影十大排行榜？	1
丰田的犀利走位：天时、地利、TNGA	5
以色列警告称如果战机被击落将会轰炸俄军事基地，你怎么看？	8
有哪些国家有能力替代美国成为世界警察？	10
美国还未动手，伊朗率先“收拾”美国这一“盟友”,，特朗普气了！	10
马云又出惊人言论，8年后房子最不值钱，他的话可信吗？	4
外地人如何购买青岛房产？	4
王者荣耀：有这个英雄在，辅助位都能变成团战中心	12
HTC一季度税后净利润7.1亿美元，终结11连亏	3
央行为何会如临深渊如履薄冰？	3
经历毁容依然坚强，完美阐释逆境中成长的男人	1
如果欧洲是个统一的国家，世界将会怎样？	10
如何看待《旅行青蛙》中国版在淘宝内开启内测，已经过气的现象级游戏还能再火一次吗？	7
李松泽：不要恋战，见好就收	3
罗豪才手迹，现代行政法学的开拓者，官至副国级，常年骑破旧自行车	0
刘润商学院——区块链，比特币，ICO，收听笔记	7
韦神被电脑城海报“盗用”，宣传语雷死人：为中华之崛起而游戏！	12
常去加油站加油，你知道92和95号油区别吗？内部工作人员揭露真相	5
“一个被忽略的万人迷”，演员施予斐演技获赞	1
以色列前防长曝猛料：差点击落一架俄罗斯军机！	10
马化腾回应：腾讯的梦想是做出好产品，非赚多少钱！	7
若现代社会发生战争，普通家庭可做哪些简单准备？	8
绝地求生刺激战场：跑毒载具选哪个？这些载具参数你必须懂	12
湖南怀化旅游向千亿产业进军	9
以色列警告称如果战机被击落将会轰炸俄军事基地，你怎么看？	8
你认为北京未来5年的房价会下跌吗？	4
三峡游轮有哪几种方式？	9
如何看待济南大明湖建上万平米超级喷泉？	9
马来西亚总理选前放大招：26岁以下公民免所得税	10
如果可以，让你从DNF的NPC中选择一个带来现实，你会选谁？	12
郑州的樱桃熟了吗？听说今年樱桃减产是真的吗，还能采摘吗？	11
特朗普宣布美国将退出伊核协议	10
女排北仑集训，被寄予厚望的小将李盈莹正在打磨哪些技术环节？	2
此人靠美丽娇妻当上总统，并敛财100多亿美元，最终却客死异乡！	10
「车轮上的生活」第三篇：寻路记	5
大家觉得厦门的房价会跌吗？我在等？	4
损害龙岩形象，去哪儿网为什么还有恃无恐？	9
航母都是铁做的，那么重为什么不会沉入海里？	8
不踢中超！世界级中场：我不去中国赚钱	2
小米MIX2s、oppor15和vivox21哪个好？	7
第二代逸动用出色品质彰显长安汽车研发实力！	5
P2P车贷企业淘汰加剧，4个月逾半数停止运营	3
如果房价涨到买不动了，会是什么样的结果？	4
山东各地抓住小麦孕穗期关键时期防控病虫害	11
现在房子已经大量过剩，为何开发商还要不断建房？	4
各大城市抢人才，会加快房地产去库存吗，你怎么看？	4
怎样评价骁龙821这款手机的发展趋势？	7
我在戛纳，看见了李宇春	1
这恶魔据闻来自美国，本是好意引进，却泛滥成灾，农民苦不堪言！	11
盘活资源，扬优成势，抚州全域旅游蓬勃发展	9
白菜价！厦门首幅租赁用地将开拍！仅国企准入，或影响400万人	4
大学宿舍四人间好，还是六人间有优势？	6
激情相聚母校，共话当年实小	6
“天选之人”遭雷劈？你是否在装X，这个道具帮你检测……	12
一名高考状元想让自己的成绩并不够上线的女票上和自己一样的大学进而和校方交涉，学校有权利录取她吗？	6
中国瀚亚(08312)中期股东应占亏损大幅收窄93%至114万港元	3
旅游｜打开武汉全域旅游的“金钥匙”《2018武汉旅游文体活动指南》出炉	9
黄山之巅，身在云中似雾里，俯瞰云巅空望野	9
约谈过后，楼市新一轮风暴已在酝酿，刚需机会真的来了？	4
夫妻坚守乡村小学27年，既当老师又当“保姆”	6
正视抄经的行为与生活的所求！	0
不忍直视！安倍受到侮辱，以色列总理“用鞋上菜”招待安倍！	10
十级地震检查，卯榫结构的故宫模型巍然屹立	10
你怎么看俄罗斯唯一航母要花费60亿人民币维修？	8
“主角带流量，靠配角救场”，除了《远大前程》这些剧也不幸躺枪	1
南宁不经过公证也可以办理房产继承吗？	4
普京为何要同意印度加入安理会常任理事国？	10
西安再现“山寨兵马俑”门票80元，游客直呼上当	9
为什么山东大学会逐渐没落？	6
比GS8大一圈便宜3万，众泰T800上市，还有我喜欢的大屏和全景天窗	5
十堰13个省级重点项目全部开工，总投资364亿	3
农村的集市该不该取消呢？	11
二线城市的一哥，实力超大连厦门，就在云南	9
南京没有多少大型上市公司，杭州却很多，为何差距如此大？	3
春游野餐，不要践踏草坪	9
雷达曾经把导弹跟丢了！这项技术改变了海军舰艇	8
智途科技2017年营收1.29亿元，净赚1361万元	3
我想练书法，不知道应该先练整体结构，还是先练笔画，是写整体的字还是单独就练笔画？	0
ns破解方法如果被公开，对正版玩家有什么影响？	12
斗鱼黄金大奖赛第四季选拔赛开始，水友点赞热度再创新高	12
NBA5大客场之王：詹皇把对手城市打到改名，库里连4个客场砍175分	2
东风41洲际导弹威力怎么样？	8
大学生一个月给家里要2000块生活费过分吗？	6
俄新型核弹今年服役，可携带15个分弹头40个诱饵，一枚摧毁两英国	8
怎么看待德国、法国表态“不考虑美国，将继续执行原有的伊核协议”？	10
大衣哥全家上台录节目，朱之文现场演唱《庄稼人》	1
2018“丝绸之路·美丽大荔”渭南国际马拉松赛鸣枪开跑	2
我换了新车，以前旧车注册的滴滴帐号还存在，会有什么影响吗？	7
为什么大家都爱骂任志强？	4
当红女星待播古装剧，杨紫一人占了两部，赵丽颖的不敢辜负	1
室内设计：杭州西溪花间堂，Blossom，hill，Hangzhou，Xixi	9
只有两句台词的经典小品，重温巅峰演技	1
使用智能手机用三五年都不换的人都是什么样的？	7
10-12个月baby呀呀班-启蒙教学方案（四）	6
村民地下挖出“人形大人参”，给专家鉴定后却是另外回事！	11
为什么说小学阶段的成绩具有很大的欺骗性和虚假性？	6
网易新游《第五人格》到底在玩什么？	12
捍卫英勇善战的声名，南斯拉夫空军米格-29被西方殴打致死	8
奔驰搞了个G500，4x42是个什么东东？	5
清华北大本科生或者一些211和985金融专业毕业的本科生年薪怎么样？	6
徐州风光：雨中闲游云龙湖，情系山水，写意人生	9
微信跳一跳游戏里，隐藏着哪些小秘密？	7
台湾新竹有哪些值得购买的手信？	9
房间里面回音较大，怎么解决？	9
关于日本乒乓球队的天才少女平野美宇，你了解吗？	2
李大霄：多部委酝酿新政策，对股市有重要拉动作用！儿童底成立！	3
五千年的中医文化为什会成为方子舟的抨击对象？	0
四创电子新款雷达收入数千万元，从军用向民用转型	3
广州恒大0-3大连一方，卡纳瓦罗最后目睹点球判罚为何露出迷之微笑？	2
王者荣耀：孤影在职业选手面前秀四杀！真的已经无人能挡了？	12
为什么早市蔬菜那么新鲜？	11
美以或要联手“热战”伊朗？欧洲盟友集体说不，这大国在静观其变	10
临屏对联——自娱自乐1	0
盖伊：关于伦纳德的事情，我认为是被夸大的	2
心疼科比！花3年时间创造的纪录，被20岁新秀用9场比赛破掉	2
高分悬疑：登堂入室（少年迷恋同学母亲，窥探让他如痴如迷）	1
世乒赛许昕二上头条：凭一球就可以去当美国总统了！	2
国内哪一家航空公司的飞机餐最好吃？	9
“人头山”，世界上最高的露天博物馆	9
2018年房价还会涨吗？	4
农村低保国家多次“调整”，很多人都不会有了！可这人却有	11
腾讯CBA女主播你支持哪一个？	7
男子在餐车就餐遭拒绝，扬言要曝光乘务员，你怎么看？	10
1.5T+6AT，最低只要10万元，竟然还有座椅通风	5
上联：山水相依，独醉红尘万里，如何对下联？	0
2018款1.5T的昂科威和1.5T的雪佛兰探界者哪个比较好？	5
跳水系列赛喀山站中国又拿两金，谢思埸最后一跳逆转曹缘夺冠	2
如果对着太阳扔一个超级原子弹会把太阳毁灭吗？	8
猛龙VS骑士比赛中，西亚卡姆用小动作骚扰詹姆斯，被吹无球犯规，你怎么看？	2
U23报告：黄紫昌等三将进球，鲁能等三队派三人首发	2
苹果承认iPhone，7系列手机听筒存在问题	7
恒大上港双双输球！山东鲁能泰山迎来登顶最好机会！	2
NBA30支球队平均票价：勇士榜首，尼克斯湖人位居2、3	2
原创上联：月落星稀天将晓，如何对下联？	0
美国开始diss枪战游戏？称会令到孩子长大枪击案增加？	10
13岁外籍女孩腰缠49件象牙制品入境，结果……	10
这是一支默默无闻而功勋卓著的部队	8
移动不限流量限网速是什么意思？	7
5月楼市杂谈：二手房停贷，新房最高利率上浮55%！刚需客怎么办？	4
开发商为什么急着把房子卖出去，而不是等到升值了再卖呢？	4
「骑行川藏直播」正式启程国道318，出发第一天！	9
辣椒幼苗茎中部萎蔫缢缩，咋回事？怎么治	11
特朗普宣布美国退出伊核协议有什么后果？	10
怎么看待“人体艺术”？	0
现在点外卖有没有可以连接视频，看到自己的菜品制作过程的？	7
泰达5-1送恒丰5连败，惠家康电摩各2球，买提江圆月弯刀	2
雷军为什么着急让小米上市，背后的原因是这样！	7
全新奔驰G系，哪个男人看到不心动，网友：每个男人都有一个大G梦	5
为什么不少人一见到“日本”二字就喷？	0
炒房团是如何迅速拉抬房价的？	4
汽车镀晶有必要吗？这些你不知道知识，广州番禺本田缤智镀晶分享	5
上联：春风润绿坪中草；如何接下联？	0
甘肃会宁汉唐街几千人欢聚，只为这件大事！	9
崔永元这是养的一只什么猫？习性特奇怪，鲁豫惊讶：这么牛！	1
“存款的竞争会非常激烈”	3
花生日记兼职推广月入佣金过万是真的吗	7
铁嘴老梁：我从来不认为自己得了糖尿病是坏事！这是为什么？	1
大胜！梅县铁汉生态6：0击溃辽宁沈阳宏运	2
中国实力最强的财经类大学，考上了就是赚到了，加油吆！	6
不宰杀牲畜的畜牧业有发展的现实性吗？	11
word文档如何输入西方姓名之间的分割符号？	7
2018中国户外健身休闲大会首站落幕，两勇士成功攀岩登顶宁远三分石	2
一夜之间十佘亩西瓜全被开瓢，农户气得生病	11
想买传祺GS4，有哪些优缺点？	5
「王者荣耀」新英雄瑶曝光，最后一个技能，666	12
股市里如何从几万本金做到财务自由？	3
如何评价文章《腾讯没有梦想》，腾讯是否真的在丧失产品能力变成投资公司？	7
不想当画家的明星还能当个好偶像吗？	0
“吴震寰和他的未完成绘画”作品展在泉国际成功举办	0
中国历史上哪个朝代是最强大的？	0
广州天河积分入学公办学位逾800个	6
绝地求生刺激战场win94为什么不能装倍镜	12
柑橘溃疡病，炭疽病，疮痂病，等真菌细菌病害，一招搞定	11
勇士将G3隆多疑似垫脚库里行为报备联盟，隆多真的垫脚了吗？	2
加油，奔跑在军考路上的追梦人！	8
工作刚起步，买什么车好？	5
中超-杨帆边路传中，惠家康推射反角梅开二度	2
吃百香果，喝百香果汁不时髦啦！2018流行吃“香蕉百香果”	11
百年枯树倒在山路上，全身有几百枚硬币	9
确认过眼神，遇见最美的你	2
COOL，GO专车初心：提高北京用户出行体验，解决顽疾打车贵	7
四川游客张某带着六名女子在三亚沙滩烧烤被撒沙，这事你怎么看？	9
立夏后的农事概要，农民朋友们必须知道	11
DNF：每日深渊任务完成，1000票回票500	12
00后终于走来了，腾讯发表00后画像，你怎么看，能超过我们9	7
农村地里常见的这些野菜，你都吃过没？城里人想吃都要花钱去买	11
军事武器为什么叫军火？	8
肇庆七星岩北门将新建，预计封闭施工150天	9
委内瑞拉的惨状给我们带来哪些启示？	10
方舟子说象棋源自印度，中国古代没有大象，你认为这种说法怎么样？	0
银行卡检测中心蒋增增：条码支付安全与金融数据保护	7
南京一楼盘业主集体抱团喊涨房价，要求每平米抬高1万，对此大家怎么看？	4
如果把俄罗斯交到纳瓦尔尼这类人手中，世界会发生什么变化？	10
你还用老式的修枝剪刀？老果农都用专业园艺剪，秒断粗枝省时省力	11
梁朝伟拿她没辙，陈道明差点被她坑，好在最后被吴秀波接盘了	1
农村俗语：“房前不栽树，屋后不种花”，这背后有什么禁忌？	11
世界上10个最美丽的地方，个个美如仙境！你去过哪几个？	9
第一次坐飞机，景色好美	9
奥尼尔拥有巨无霸的身体，NBA历史上有谁曾单防住过巅峰奥尼尔？	2
《爸爸去哪儿》第六季开拍，嘉宾名单公布，阵容豪华到超出想象	1
RNG下路完美融入黄金分段被军训，Uzi：哇，现在国服的人好强啊！	12
新泡沫之夏开播，男女主年龄下降十几岁，却难逃玛丽苏剧情	1
最准两位球员和防守最强之人同在骑士，詹姆斯季后赛帮手集体爆发	2
《共同条令》：军人体重达标关乎外在形象更关乎战斗力	8
霞光里的渭河	9
国内五大行——中农工建交在区块链领域的应用探索一览	3
迪拜揭秘：游客眼中的天堂，居民心中的炼狱！	9
王者荣耀：玩好貂蝉第一步，从了解貂蝉开始！	12
人生重要的不是目的地，重要的是沿途的风景，以下就是你的风景	9
富尔茨加考文顿换莱昂纳德，可行吗？	2
每秒产生一笔订单，阿里速卖通为何会受到以色列消费者热捧？	7
偶遇郑爽逛商场，本人超级温柔还给了签名笑容满分	1
曲江二期雁翔路西北妇幼这一片将来发展怎么样？	4
这款车7万多起售的B级车，比雅阁漂亮，油耗还低，就是没人买	5
多城土地调控加码，开发商如何突破高压周期？	4
有没有本来在股市里应该大赚一笔结果陪了的神操作？	3
史可法为什么在扬州抵抗了很短时间就失守了？	8
裸车刚买，有头脑的男人必备6款轻奢车品，瞬间档次提升8千倍	5
「直播中」WF.D成功扳回一局，目前1:2暂时落后	12
尴尬！空篮绝杀都不进？米尔萨普做过2次，有人10公分篮都没放进	2
郑州房价现在多少钱一平？	4
一夫妇连生10胎都是女孩，春节对联写着。上联是，家有千金不算富，请答出下联？	0
俗语说“大难临头各自飞”，最近摊上大事的赵薇会离婚吗？	1
“惨遭报应”!，美国战机突然坠亡，9名高级军官全部惨死！	8
中国十大演技好又美丽的女明星有谁？	1
以色列警告称如果战机被击落将会轰炸俄军事基地，你怎么看？	8
清时的翡翠如意，质料差有收藏价值吗？	0
电视盒子哪家强？	7
周杰伦《迷迭香》唱出新高度！武汉“睡美人”听得“一动”	1
江苏南京业主抱团要求房价每平米上涨1万元，你怎么看？	4
“少年诸葛，智行沂蒙”第九届临沂诸葛亮文化旅游节将举行	0
码农借零售通大数据开小卖部，单日营业额达同地段连锁超市6倍	7
有什么赚点小钱的软件？	7
「牡丹盛会」夜游临夏，一定不能错过这里	9
芍药什时候分株好？	9
上联：挥拭腮边泪，下联怎么对？	0
龙头华峰和永和智控被特停，复牌后的走势会如何？	3
怀化旅游向千亿产业进军	9
5月新上线已官宣定档的网络剧，结爱排第二，第一太意外！	1
高考之后该做什么？	6
5.9日明日股池策略：低位题材启动！	3
为什么过于自律，清高也会让人反感？	6
以色列警告称如果战机被击落将会轰炸俄军事基地，你怎么看？	8
周杰伦的新歌为何一拖再拖？	1
MSI微星游戏本6G独显和7代i7，开挂般的神奇体验！	12
英雄联盟哪个装备被买次数最多？	12
美国退出伊核协议，它的企图是什么？	10
为什么LOL现在风女能上职业赛场，而露露却不能？	12
最优质的大丽花培育基地—甘肃临洮绿洲花卉种植基地	11
钓黄鳝最好的饵料是否只有蚯蚓？	2
如果所有银行不让支付宝绑定银行卡了，支付宝会怎样？	7
《王者荣耀》有哪些“大招没了英雄就废了”的英雄？	12
黄柏树如何种植？	11
小区业主委员会被法院判决撤销备案登记是否预示小区业主委员会被解散？	4
上联：鸟在笼子，恨关羽不能张飞。下联如何对？	0
2018MSI奖金皮肤收入已达140万美元，算下来冠军至少有70万美元！	12
特朗普决心退伊核协议，伊朗总统立刻发表声明：你会后悔的	10
交警的斥责声？无情脸？但暖心交警让我们都欠他们一句：谢谢！	5
我国缺少铜资源，能不能放弃金属材料，用工程塑料来做子弹壳呢？	8
父母同意捐器官，“准植物人”儿子奇迹康复	10
日本会不会为了北方四岛和俄罗斯发生战争？	10
《魔兽世界》中，团队本dps输出差距的主要原因是什么？	12
为什么二战时苏联打日本人那么轻松，而美国打日本却很艰难？	10
舞青年风采，歌爱国心声	6
王者荣耀诸葛亮的大招竟然有半个地图那么远	12
这些情况下绿灯亮了驾车通行同样会被处罚？很多司机不一定知道	5
上蔡农商银行召开第三次股东大会	3
以色列警告称如果战机被击落将会轰炸俄军事基地，你怎么看？	8
续航400km+电动车盘点，帝豪EV450/腾势500领衔	5
迦那格西｜苦乐是来自于外界吗？	4
上联：泰山黄山赵本山，如何对下联？	0
《结爱千岁大人的初恋》贺兰静霆最后和谁在一起，原著小说结局曝光	1
景瑞控股2.4亿收购北京东城区4.3万平商业物业100%所有权股	3
本科一般，考研就被歧视？绝对不是！	6
江西南昌市有人喜欢在清晨放鞭炮，谁知道这是什么习俗？	0
为什么有些人的水彩看起来是很透，而有些人的水彩却很厚重？	0
如何用智能手机相机拍摄好照片？	7
《温暖的弦》张嘉倪好可怜，被张翰唾弃，最后连小潘总也抛弃了她	1
iPhone6s来微信通话只能解锁屏幕才能接听，为什么？	7
蔡徐坤疑似被激光笔照射，粉丝抗议	2
火箭队3名球员过生日，却暴露出阵容缺陷！下次引援真该考虑这事	2
安倍强硬表态不会在中东问题上站队美国，你怎么看？	8
安全感爆棚啊，哪个女生不想拥有这样的队友？	12
鹰击12，大国利器，威力到底有多大？被称作“航母杀手”！	8
景宁：花海瑜伽悦身心	9
荥经县2018年中考“一诊”历史分析会在花滩中学召开	6
蒋欣生日收到许多祝福，朋友晒出的照片的共同特点是“微胖”	1
这个专业毕业三年内涨薪最快，有很大上升空间	6
今年是个丰收年，世界上最大的水果，高速路上晒一晒！	11
农村俗话“斗米养恩，担米养仇”应该怎样理解？	11
大族激光5月9日获外资净买入1.07亿	3
客厅如何布局既合理又能让人眼前一亮？	3
临夏八坊十三巷出游记	9
诛仙手游：道法高却打不过？是你属性堆错了！	12
挽回脸面！女排队员变了，女排主帅变了，比赛地点没有变！	2
美警察误将便利店顾客当小偷，拔枪逼其返还商品	10
北约16国在俄家门口举行军演，调动大批坦克战机，俄军将如何应对？	8
张天爱出席某活动，网友：这套衣服用布料那么少，一定很省钱了！	1
是什么原因造成2018年昆明房价上涨？如果你是一个外地人并且喜欢昆明，会选择来昆明买房吗？	4
曝曼联将用1锋将换切尔西悍将，曾为穆里尼奥旧部	2
越南大呖：优雅的法式小镇，被鲜花包围却几乎没啥游客的地方	9
靖远县局公安局组织开展春季训练实弹射击	8
征服欧洲的成吉思汗是否能算成中国人的骄傲？	10
奥迪A3亮苹果绿G080	5
“芝麻开门”系列的光碟到底是不是正版呢？	12
买房选精装房还是毛坯房好？开发商说出大实话，后悔家里买错了	4
宝玉袭人初试云雨情时，袭人的做法如何？	0
这四种农村野味，第三种被称为树上燕窝，女性吃了它美容养颜！	11
18万不到，奔驰、宝马、奥迪开回家，你该怎么选？	5
如何评价伊能静与秦昊的婚姻？	1
叙利亚的前途在哪里？	8
王杰究竟是被谁毒哑嗓子的？	1
山东地儿里竟然还有这原生灰瓦的乡村民居？真是不太多见啊！	11
特朗普宣布美国将退出伊核协议	10
毛笔字书写大有学问！毛笔技巧掌握准确，才能练就漂亮书法字体	0
他被张国立带红，因拍了3部戏而倾家荡产，如今49岁在汶川养鸡	1
「000735」罗牛山，持续暴涨冲击龙虎榜	3
中国能源进口模式与中东政局	3
《松下对弈图》被北京人民大会堂收藏——戴培仁的人物画欣赏	0
近在咫尺的风景3丨不用进林芝看花，广州吕田就有美如画的花海	9
全球十大防空导弹盘点：中国只有一款上榜，排第7	8
樱桃红了！美味樱桃陆续进入采摘期	11
特朗普正式宣布退出《伊核协议》，伊朗会因此而害怕吗？	10
中国最美的十大女明星是谁？	1
王者荣耀：双定位法师强势秒人，玩好一个就毁天灭地了	12
投资芯片一出手就是3000亿，英特尔、高通会不会怕？钱真的够了么	7
为什么山东大学会逐渐没落？	6
Tripio第一版落地产品已经内测完成	7
《创造101》成员今夕对比：yamy孟美岐没变过，吴宣仪差很远	1
从日常来看，成都的「慢生活」有哪些体现？	9
方舟子说象棋源自印度，中国古代没有大象，你认为这种说法怎么样？	0
天津泰达不甘只做保级队，狂扫贵州恒丰队！	2
以色列警告称如果战机被击落将会轰炸俄军事基地，你怎么看？	8
为什么房产调控总是在限购这一块，为什么不是限售？	4
歼-20战斗机装备的是双管机炮还是加特林式机炮？	8
伊朗与以色列拥核的性质有何不同？	10
长城四月天，不以WEY喜，不以HAVAL悲	5
你读过最有力量的一段文字是什么？	0
主力如何要到散户低价筹码？	3
为什么战斗机飞行员在地面滑行时也要佩戴氧气面罩？	8
姑苏古城外，苏州娄门城墙边的那间精品民宿	9
房住不炒政策，未来三年会让房价是涨是跌	4
王者荣耀：射手拿下对面一塔后该如何扩大优势？王者射手都这么干	12
黄山一年有80%都是下雨天气，连导游都说一年没见过几次日出	9
4000家农资店齐努力，农资拒赊风暴无人能阻！	11
最佳银行信用卡申请顺序！	3
特朗普宣布美国将退出伊核协议，将重启对伊朗制裁	10
西安五月迎来首批推房潮：两天5572套房价格公示！	4
王者荣耀：孙尚香夏日皮肤疑似曝光	12
如果让你选择山西太原和陕西西安的一处定居，你会选择哪里？	9
东莞东城碧桂园特价卖了，慢了就没有了	4
成熟男人出门带上这几样，睡觉做饭应急都解决，自己和家人都不累	5
重庆为什么没有共享单车？	9
要不要听听小白学习Linux经验小谈	7
从安卓手机更换为iPhone手机后，你有什么不同的体验？	7
别以为小程序只带给互联网企业很大，带给传统企业优势也不小	7
曼萨诺吃定贵州恒丰，要么违约金要么降级，看着办吧	2
《青春同学会》徐帆江珊陈赫郑恺首发亮相致敬青春	1
健康白酒不是风口	3
丰田2017财年销售额和纯利润创新高	5
摩旅川藏线的朋友们在泸定接待站	9
我是个售楼员，楼盘旁边有化工厂怎么推销？	4
家里有空地，不如种几棵果树，随摘随吃，吃都吃不完	11
一旦房子价格暴跌，我们会面对怎样的场景？	4
《爱情的边疆》殷桃凭质朴演技，获赞无数	1
上联：一夜春风去，怎么对下联？	0
空包弹在战斗训练中起什么作用？	8
55-40！骑士队半场锁定胜局？猛龙双枪合砍10分	2
首降国产航母的直升机什么型号？问世五年就成一个系列	8
学习马克思斗争精神：主义真，同志以奋斗不止	6
歌手用方言唱西安爆红网络，收听量已超20亿	1
美国恢复“最强制裁”，伊朗对华原油出口或受冲击	3
「招商固收」近期海外市场研究合集	3
移动宽带为什么那么贵？	7
腾讯没有梦想？“马化腾”刘炽平朱啸虎张一鸣姚劲波说	7
如果希拉里取代特朗普当上美国总统，当今世界格局会是怎样的？	10
离海边最近的火车站，由德国人建造，堪称国内“最牛”火车站	9
《英雄联盟》新英雄卡莎在8.6版本出混伤好，还是出暴击流好？	12
本科毕业，三月份辞职，到现在没找到工作，很迷茫，感觉自己啥都不会做，该怎么办？	6
上联：世事识势，食诗是难实腹。下联怎么对？	0
广西来宾柳州两地足球明星携手，助力乡村青少年足球运动	2
除了顺丰，未来所有的快递公司都将倒闭？	7
南京一楼盘业主集体抱团喊涨房价，要求每平米抬高1万，对此大家怎么看？	4
汽车开久了，噪音大的想砸车？教你一笨方法，瞬间让爱车鸦雀无声	5
江铃福特SUV销量连续上涨，MPV同比大幅下跌	5
有哪些曾经被认为很有希望的互联网产品却突然夭折了？	7
以色列警告称如果战机被击落将会轰炸俄军事基地，你怎么看？	8
开一个广告社需要做哪些准备，多少资金？	3
红米note5a手机屏幕摔坏了，想换一个外屏，需要多少钱？	7
周韦彤身材不输林志玲，上面都要包不住了，网友：好怕会被撑开	1
自驾游去哪好玩？	9
第七届甘肃·会宁红色旅游文化节开幕	9
90后小伙用区块链养鸡一年时间完成10万+会员认养吸引资本数千万	11
孩子英语不好，时态分不清，该怎么办？	6
期货反向跟单真的是个骗局吗？	3
走进名校60：南京林业大学	6
哈尔滨出台中小学教师师德“负面清单”	6
初中生学什么有前途？	6
济南园博园免费了，长清湖周边的好去处	9
梅德韦杰夫出任俄罗斯总理，374名议员投票支持	10
人被原子弹炸死时，到底有多痛？	8
你们觉得关晓彤美还是迪丽热巴美？	1
伊朗爆发大规模游行，如果伊朗政府动用武力镇压，美国会军事干预吗？	10
都说各行各业都有自己的游戏规则，那大学的游戏规则是什么？	12
农村的扫帚菜，可以扫地还可以吃，一菜多用	11
你的专业有哪些经典自嘲？	6
如果真发生金融危机，到底是留房子还是留钱？	4
18年假如你有50万，你愿意县城买房子，还是回农村盖自建房别墅	11
德阳一高校开设无人机专业，培养“职业飞手”	6
2018山东事业单位面试：结构化面试都考啥题型	6
雨刮片刮不干净需要更换吗？	5
以太坊并未发生黑天鹅｜SEC行动仍在继续	3
离高考还有一个月，该如何提高分数？	6
微生物农药该如何使用才有效且安全？	11
老公的姨夫找我，让我把新买的房子借给他儿子结婚住，直接拒绝的我错了吗？	4
王者荣耀：铠3款皮肤对比，龙域领主比曙光帅？网友：只是变个色	12
以色列警告称如果战机被击落将会轰炸俄军事基地，你怎么看？	8
BIOS是怎么判定开机时间的？	1
上句：温泉洗去疲惫身，一路花香伴君归；如何对下句？	0
初中生进入青春期家长该如何教育？	6
从小学到初中都需要的书！帮助孩子赢回每一场考试！满分不是梦~	6
深天马A副总经理曾章和辞职	3
如果金州勇士使出全力跟中国男篮打一场，比分会如何？	2
吴冠中罕见60年创作丨《花卉》	0
中巴关系到底有多好？巴铁水果卖不出去，中国全拿下，印度看呆了	11
总价40万起，住在千亩公园旁	9
想买一辆七八万左右的家庭代步车，省油省心，有什么推荐？	5
小米上市，雷军会被架空吗？	7
喜欢冒险就去爬华山，胆子再大也吓到你腿软	9
如何评价雷军称：“小米硬件的综合净利润率永远不会超过5%，，如有超过部分，将超出部分全部返回给用户”？	7
剧版《七月与安生》官宣，赵丽颖郑爽终于不用背锅？	1
爱三亚，从拥抱他的那刻起	9
香港女星徐子淇24岁嫁入豪门生5胎，被喷为生孩子机器，其实不是	1
安徽人心目中最美的地方之一浮山	9
理性还是任性：特朗普决定退出伊核协议	10
韶关这个壁画村颜值好高，每一面墙都有一个故事	9
娱乐圈中奇男子，对妻子情深似海，妻因病离世，第二天他追随而去	1
如果你喜欢《我的世界》，但是你妈妈又说《迷你世界》好，你会怎么办？	12
去日本购物有哪些APP可以参考呢？	7
领克02实车到店，外观帅气不输保时捷，12万起售，新一代神车来了	5
电影行业怨声载道，宣发行业乱象愈演愈烈	1
美国法院判伊朗赔付9·11遇难者家属逾60亿美元，你怎么看？	10
MSI入围赛Day4前瞻：B组收官日，SUP出线形势大好	12
大佬言论｜马化腾回应《腾讯没有梦想》：我的理想不是赚钱	7
上联：泰山黄山赵本山，如何对下联？	0
北京又出组合拳，限价房销售方式靴子落地	4
最密集、形态最多样的峰林-三清山	9
泰国最牛“钉子户”：苦守木屋15年获赔6000万	10
《风云》里17种雷人、奇葩的服装造型，步惊云、断浪最时髦	1
宝马X1家庭用的话，到底值不值得购买？	5
王者荣耀部分英雄和峡谷重案组模型对比，干将莫邪百分百还原海报	12
来文山玩，可以带什么特产？	9
CYS的优势	5
为什么越来越多的人唾弃西方伪民主？	10
我是一名房产中介，现在半年没开单了，还要坚持下去吗？	4
宜春发展前景怎样？	6
刘伟解说乒乓球比赛的水平如何？	2
一夫妇连生10胎都是女孩，春节对联写着。上联是，家有千金不算富，请答出下联？	0
最大时速79公里！成都小伙脚踏长板，18分钟闯过天门山99道弯！	9
为什么中国不造单反相机？	7
西安的房价会有下降的趋势吗？	4
一个冲锋枪弹夹连发几秒钟就能打完，实战时单兵子弹打完了，靠什么作战呢？	8
中国人一年不买苹果手机，苹果会破产吗？	7
微信支付是否已远远超过支付宝？	7
现在农村人为什么都不种地了？	11
投资17亿！占地146亩，通州这个村迎来大项目，将天翻地覆变化	4
杰伦-布朗今日将替补出战，上场时间在25分钟左右	2
如何判断哪里是今年房产投资的洼地？	4
5日游戏热点回顾：王者荣耀：玩家求官方加强猴子，别改李白，策划一一答复	12
固态硬盘和机械硬盘哪个寿命更长？	7
小猴子变大，本田发布2018款Monkey，125	5
「用车1分钟」高速遇险，如何快速锁定自己的位置？	5
汽车车窗起雾？只会傻傻用暖风吹？教你一招让车窗告别模糊	5
上联：公鸡打架头对头，下联怎么对？	0
无人机的四旋翼为什么不能运用到大型有人直升机上？	8
买新房环是二手房，帮您分析以下	4
手残可以做游戏实况视频吗？	12
深度｜叙局势暗潮汹涌，各方抓紧了在叙利亚的军事部署	8
上联：双肩挑世俗，怎么对下联？	0
卜算子，·，五月游西湖	0
美国声称“没有输过任何一场战役”，但是为何美国却输掉了越南战争？	8
去日本的邮轮游需要5万的资产证明吗？	9
最想中国人落地生根的国家，去过的游客几乎都给差评，网友：拒绝	9
「聚焦」哈美华董事长莅临蜜拓蜜集团参观考察	3
杜高犬精髓依旧在，此生唯一	12
总价320万的社区底商，首付160万，租金每月17000，这样的商铺投的值吗？	4
男方不肯在房产证上加名字，还要不要嫁？	4
北京八五年左右的房子还值得投资吗？	4
现代的武装直升机与二战时的螺旋桨战斗机打的话，哪个胜率高？	8
女儿今年高考，希望将来能进入公安系统工作，该报哪些院校能最终能稳妥分配到公安系统呢？	6
九江市同文中学举行“悦读九江”诵读比赛	6
开奶茶店开在什么地方比较好？	9
怎么看待特朗普宣布退出伊核协定后以色列再次偷袭大马士革附近伊朗基地？	10
在日本如何预约Adidas的鞋？	10
毕业季VS“烧钱季”	6
王羲之老年小楷印刷版，太精美了	0
以色列警告称如果战机被击落将会轰炸俄军事基地，你怎么看？	8
美国是怎样进行爱国主义教育的？	6
5月9日大盘收一个缩量十字星！5月10日会出一个超短线机会吗？	3
元亨利贞与四象的关系，和四种自然力对应起来	0
黄磊问惠若琪：你们奥运会的金牌是纯金的吗？惠若琪耿直回应！	2
成都有哪些值得推荐的景点或旅游线路？	9
大吉大利，晚上吃鸡，来看你是那种吃鸡选手！	12
伊核朝核形势逆转？外交巨变暴露美国战略困境	10
一位顶级游资大佬良心赠言：价值千万的炒股心得，胜读万本股票书	3
荒野行动：水陆步枪这么强？单人遇见满编中队，结果ADS救了我！	8
午评：两市弱势震荡沪指午前翻红，填权概念持续火爆	3
日本老兵为何不为侵华道歉？91岁老兵说：若再次开战，我还打中国	8
高速上行驶，轿车和SUV哪个更好？	5
为什么伊朗不怕美国？	10
以前的农村夏天离不开它，既能带来清风，也能驱赶蚊虫	11
华为的手机历史比OPPO短，但销量却比OPPO高，OPPO应该怎么办？	7
今日头条展讯/首届京津冀中国书画作品上海交流展在上海开幕	0
为什么有的果树旺长却不结果？如何改造成高产树？	11
怎么把红米3的cpu改成835？	7
米兰达·可儿出席活动，网友：比腿？在座的各位都是辣子鸡	1
看了林心如产后推婴儿车的活动照，再看谢娜的，网友：差距真大	1
遇到这四个英雄，前期一定要往死里打，后期根本打不过他们！	12
征服欧洲的成吉思汗是否能算成中国人的骄傲？	10
投资P2P什么平台好一点？	7
在北京有房，回西安买算二套吗？	4
河南九条自驾盘山公路，弯弯绕绕盘旋于太行山间，你自驾过几条！	9
遇到了迷你狗怎么办？	5
上联：沉鱼落雁千君醉，如何对下联？	0
《王者荣耀》巅峰赛中，阿珂BAN率已达到100%，能否说明阿珂已成为最强打野？	12
很简单，花5分钟，你就能辨别出国内外“野鸡大学”	6
手机软件WiFi万能钥匙“和”WiFi钥匙，出问题的不是软件而是人心	7
哪个运营商的宽带好？	7
比亚特丽斯·伊丽莎白·玛丽，她是英国公主	10
全军最强汽车兵，运输的不一般东西，运的都是国之利器	8
中国已证实在南海部署导弹？菲总统府：不可全信、有待证实	8
放眼国际市场看看歼15有多贵！	8
羽毛球-数据利好，林丹有望拿下赛季首冠！	2
如果到东京奥运赛场，中国女乒还是昨天原班人马，你放心吗？	2
外汇技术分析理论关键解析	3
如果家里有多余空地，推荐多种几棵营养果树，好吃挂果多	11
卖房子税费404亿？你交的这些税钱，我这辈子都赚不到！	4
抗议无效！美正式决定退出伊核协议，以点赞并率先发起导弹袭击	10
上联：只恐夜深花睡去，如何对下联？	0
多地上调2018年最低工资标准，均线保持在7%以上	3
无常讲经（现代故事）	9
攻略来啦！一起看看中心城区限行后怎么办理通行证	5
通过中介购买已经在按揭的二手房需要注意什么？	4
西媒：托雷斯接近加盟芝加哥火焰队	2
看过来！澳洲过桥签证解析！这篇文章让你读懂澳洲过桥签证	9
上联，梅雨天湿地湿人也湿，下联怎么对？	0
伊朗的战略目标到底是什么？	8
只有默笙才能把何以琛被惹得情绪失控！	1
猛龙该重建了，两个平民核心根本带不来冠军！	2
快讯：*ST罗顿跌停，报于5.26元	3
美官员担忧：伊朗极可能袭击以色列，或从别国发起	10
英雄联盟：笑笑婚姻破坏者发长文解释，这回答太秀了	1
东京和纽约，谁更繁华？	10
假如小明高考进去了清华，而小张高考是普通一本然后考研进入了清华，这两者有什么区别？	6
上联：一生二，二生三，三生万物物物生辉。怎么对下联？	0
红旗H7品质如何？	5
中国该机性能先进！巴铁迫不及待，首架在巴已组装完成	8
能在小区里面开设托管班吗？	6
安装了电表就说明房子有产权吗？	4
中国最悠闲的十座城市，来了就不愿意再走了	9
通知：今年起，农民千万不要在农田干这5件事，不然土地会被收回	11
猛龙主教练赛后接受采访表示：还有最后一场，我们一定要赢！	2
人际交往中，有哪些非常有用的“潜规则”？	6
阿森纳vs伯恩利：温格迎来主场告别战，马夫罗帕诺斯首发	2
农村野外做野味，用一口大锅做，场面太壮观了！	11
特朗普宣布退出伊朗核协议，对中国的影响不亚于贸易战	10
信阳师范学院和新乡医学院，哪个学校实力更强一些？	6
亮剑中枪法最好的四个人，李云龙上榜，赵刚第二	8
开发商为什么急着把房子卖出去，而不是等到升值了再卖呢？	4
美国财政部公布对伊制裁宽限期	10
烟台有多少地方的棚户区要改造？	4
为了掩盖伤口！千玺腿上打粉，赵丽颖背后纹玫瑰，鹿晗手腕围围巾	1
中国股市频繁出现的三大“天坑”，千万不要踩雷，散户要谨记！	3
特朗普宣布美国将退出伊朗核协议，油价直线上涨，能源类股转涨	3
如果骑士火箭进入总决赛，谁的胜算大？	2
保利春拍推介吴冠中罕见60年创作《花卉》	0
33岁的詹姆斯还值顶薪长约吗？	2
本赛季中超最大昏招鲁能制造！球迷怒了：李教授最迂腐！笨佩莱！	2
DNF中，你对你玩的职业有哪些不满的地方？	12
消灭高房价的方法找到了！只需一招，炒房投机客一网打尽？	4
多家房企欲砸钱抢大湾区，新世界中国称将重点布局	4
「600887」伊利股份，年报“五大”核心指标再度夺冠背后	3
辛柏青和朱媛媛，因怀孕与潜伏无缘，女儿的长相有点跑偏	1
夏威夷火山流熔岩数十年，人们还愿在此定居，你怎么看？	10
上联：一念成佛，一念成魔，放下屠刀成正果。求下联？	0
阿伦·艾弗森的故事（四）之堕落一代、新任教练、犯罪记录	2
读书真的是农村孩子唯一的出路吗？	6
阿里巴巴重回国内市值第一，让我们看看BAT手里都有哪些公司	7
马上退伍了，想用十五万来创业，不知道做点什么好，有没有什么建议？	11
立夏立志帽峰山，看山看水自然情！	9
明星助理，有人累成狗，有人送豪车，最豪气还是这位“天王”？	1
这种植物，在路边是绿化，上餐桌是美食，进医院就是中药材！	11
奥尼尔评选现役最适合詹姆斯的五位射手，克雷汤普森居首，你怎么看？	2
农村大妈在集市上卖这东西，一个要60块，生意却非常火爆！	11
马上到美国留学的大学男生，对象找哪的合适？	6
在农村，两层的自建房该如何设计？	4
559亿元全国总票房背后：爆款拉动作用明显，多元化是条好路	1
武松在飞云浦杀掉四人后，可轻松脱身，为何还要“血溅鸳鸯楼”？	0
南京一楼盘业主集体抱团喊涨房价，要求每平米抬高1万，对此大家怎么看？	4
房地产咨询：为什么有首付钱都去买房去了？	4
这几种野味在农村里十分常见，很多人表示没有吃过	11
央美书法教授：学习书法除了临摹，还必须经过167这个环节	0
如何看待当前的房价？	4
集颜值和运动于一身，荣放给你一座安全城	5
詹姆斯绝杀猛龙，凯尔特人队员更衣室内挑衅詹姆斯，两队如果会师东决会很激烈吗？	2
成语接龙（妙趣横生，适合互动，积累词汇，建议收藏！）	6
上联：鸦鹊枝头谈福祸，下联怎么对？	0
农村非常普遍的野草，却有三大神奇功效，你肯定见过	11
七绝，.二首	0
对比一下RX3和GS4的配置哪个更人性化？	5
历史上有哪些栽在女人手上的枭雄？	0
5月5日，女排欧冠就将打响，朱婷能完成赛季四冠的目标吗？	2
瓜迪奥拉：想成功卫冕很难，但曼城愿意接受挑战	2
泰国“变脸”小姐姐爆红，网友争相模仿！网友：翻脸比翻书还快	1
生命里有了当兵的历史，一辈子都值得回味	8
后市将走向何方，不要点以轻心	3
顶级行政车的新腔调：吃“软”不吃“硬”丨AUTO	5
5个坏习惯将影响你科目三考试	5
西宁市落实乡村少年宫经费669万元	6
月季花有多少品种，任何品种花都可以吃或者泡水喝吗，有哪些区别？	3
先河环保：目前雄县VOCs项目未对整体业绩产生重大影响	3
90%的勇士都中了！盘点玩家上线必做的事情	12
招商蛇口前4月签约销售417.04，亿，同比增加，21.44%	3
web安全这个行业的前景怎么样？	7
游戏主播韦神绝地求生在职业选手中是什么水平？	12
万达2018要建100座影城！不盈利还加大投资的背后原因是什么？	1
只涨不跌？楼市的庞氏骗局似乎正在被揭穿，成都房价将何去何从？	4
火炮炮管为什么会有一截粗的地方？	8
房价好不容易开始下跌了，售楼处里为何反而冷清了？	4
暂停期间隆多亲身向浓眉哥示范如何在内线单打，队友们看着不说话直点头，你怎么看？	2
可以使用公积金在异地买房吗？	4
最强十大战机，中国战机排名惊人	8
哪些韩剧比较好看？	1
私家车不一定高配，但车里的用品必须牛犇，看！这几款就很不错	5
文秦霸金：5.9黄金避险拉升难有延续，原油日内低多为主	3
锁定年轻的群体，智尚S35颜值、配置都能满足你	5
戛纳为何这么爱贾樟柯？贾导电影的4大特点也许就是原因	1
日本农业有多优秀？值得我们学习吗？	11
著名画家李海江先生作品集	0
这国再次空袭叙利亚，紧随美航母参战，为何俄军举双手欢迎？	8
汽车四轮定位？	5
1分钟赚75%？横空出世“微交易”，是致富捷径还是赌博坑人？	3
斗地主要怎么把地主斗到“跪”	11
蚂蚁金服估值两周内翻倍达到惊人的1550亿美元，值吗？	7
上班工资不够怎么办，光伏发电来补贴	3
美国投下的原子弹为什么在高空爆炸？	8
剑网三“炜生素”事件“被游戏耽误的出道人”微博评论看哭好多人	12
小白如何玩转二手车行业？	5
以色列警告称如果战机被击落将会轰炸俄军事基地，你怎么看？	8
美国到处打仗，哪里来的钱？	8
《幻想三国志5》广陵支线任务图文指南，广陵支线任务怎么做？	12
从长春自驾到到丹东，两天时间，有什么游玩建议？	9
特朗普的淡漠反应，背后复杂而巨大的利益牵扯，美国会禁枪吗？	8
三网融合了，广电网络怎么发展？	7
拥抱新时代责任，探索可持续发展，浙商银行发布2017年社会责任报告	3
英媒：美国第一夫人梅拉尼娅再陷剽窃风波	10
在这里！日照又要新建一处公园！看看在不在你家附近！	9
上联：长江珠江潘长江，如何对下联？	0
如果不花钱，《王者荣耀》中需要玩多久才能有全英雄？	12
富国大通五月第一期定增市场报告，解禁总规模127.68亿元	3
谢霆锋终说出了他为什么那么爱王菲？连鲁豫都一直看好他们	1
写作文“脑壳痛”？记好这九张图，孩子轻松写出优秀作文	6
农村有哪些好玩的东西，好玩的游戏？你最喜欢哪个？你玩过几个？	11
优普惠2017年营收8211万元，净赚266万元	3
方舟子说象棋源自印度，中国古代没有大象，你认为这种说法怎么样？	0
怎么看待耶路撒冷将以特朗普名字命名美国使馆附近广场这件事？	10
有什么游戏识别不出来的安卓模拟器？	7
高送+次新+热点题材，听说这里常出”妖“？（附股）	3
Alliance进行阵容调整，引入Realzx_和TeaBone	12
2017全球销量榜出炉！大众第一，丰田居然被“它”挤到了第三！	5
大S终止怀孕，前任周渝民释然，送上祝福	1
二级建造师零基础考试能通过吗？	6
kpl联赛比赛服这周更新之后，射手边路共打了几场比赛，胜率如何？	2
鹿晗代言大片首发，玫瑰王子浪漫现身	1
中德生物2017年营收9295万元，净赚1874万元	3
人教版六年级下册语文期中测试卷，含3套试题	6
上联：梅花喜欢漫天雪，如何对下联？	0
信阳师范学院和新乡医学院，哪个学校实力更强一些？	6
元方缘2017年营收1142万元，业绩亏损285万元	3
中考在即，父母该如何跟孩子交流，家长必读	6
鞠婧祎甜美生活照	1
兰州安宁保利领秀山发展前景怎么样？	4
白俄罗斯与俄罗斯的关系怎样？	10
时尚扫街·英国超模凯特·摩丝，黑色露肩连衣裙出门高跟鞋抢镜	1
吴绮莉独自返家神情落寞，再被问小龙女只说了7个字	1
有什么养殖行业是专家提供技术和收购的？	11
如果特朗普“撕毁”伊朗核协议，这个世界将面对什么？	10
疑似大众朗逸Plus价格曝光，或售12万起	5
兰州哪里有适合文艺青年玩的地方？	9
俄罗斯这么大的地方，如果发展房地产会怎么样，能重新崛起吗？	4
安琪拉魔法小厨娘什么时候返场？如果返场卖多少点券？	12
王者荣耀英雄最新出场率公布！高端局英雄看不见低端局称霸峡谷	12
高通骁龙845和835相比，性能有哪些提升？	7
雷军“鬼畜”IPO	7
世界上最奇葩的水果，你未必都见过，吃过其中的一种我就服你	11
2025年豪华酒店市场规模将达到1158亿美元	3
河北公积金最新通知！3市还有这些新变化	4
不可或缺！莱万连续三个赛季进球数达到40球	2
现在买房子真的好么？	4
你怎么看待以色列总理出席俄罗斯5月9日的阅兵并会晤普京？	8
自己的爱车一定要装上这几款车品，超值，不装亏大了！	5
国内外有哪些独具特色的海岛值得一去？	9
上联：一夜春风去，怎么对下联？	0
长安再出中大型SUV，颜值高名字特别还换了新车标，这车定会火！	5
中国股市：本周盘面没有大跌风险而言！	3
“掌舵”法国满一年，马克龙交出了怎样的答卷？	10
刘伟解说乒乓球比赛的水平如何？	2
英雄联盟MSI日本PGM战队四连败，辅助炊锤石提前退出游戏，你认为他发挥的怎么样？	12
在现在的调控政策下，炒房者会不会大面积抛售房子？	4
机器人依旧泛滥，刺激战场新版本被称残次品	12
dota里面有没有你觉得你这辈子都操作不来的英雄？	12
买房，到底买低层好还是高层好？	4
俄拿30架劣质战机以次充好，被中国老将军拆穿，俄司令不好意思张嘴	8
《楚留香》刷新手游新高度，但为何留不住玩家？	12
刺激战场既然这么火，为什么要投放机器人？	12
年薪150万，存款50万，买什么车合适？	4
2018年5月5日草鱼塘头价行情简析——小鱼价格略有下降	11
川北最幸福的城市，每年都会举办女儿节，你知道是哪里？	9
五绝《花香溢满池》	0
原因很简单——这里是社会	6
如何学好初中数学	6
「好书推荐」《水浒传》	0
塔克好消息！戈登好消息！哈登好消息！火箭三大好消息同时来袭！	2
买房什么季节最便宜？	4
在香格里拉体验长安新CS75，它有没有给人惊喜？	5
懂车帝今日最热UGC小视频Top10：改变创造奇迹，想一直在车上不下来了！	5
二十年总结的成交量选股技巧，学会股市就是你的提款机！看懂了？	3
叙利亚政府军缴获霍姆斯北的反对派军火库，发现大批军火是俄制，这是怎么回事？	8
以色列警告称如果战机被击落将会轰炸俄军事基地，你怎么看？	8
敌军受不了！以色列女兵「内在美」持枪上阵	8
猪肉价格不断下跌，为什么农户还要坚持养猪？	11
迈锐宝xl值得入手吗？质量怎么样？	5
广州市区游玩，住哪里比较好？	9
Uzi虎牙首秀冲上热搜，礼物弹幕数双榜第一，400万人气弹幕爆炸	12
奥古斯塔公升级跑车F4！	5
华帝股份：公司向高端智能转型升级、产品力提升等导致产品涨价	3
浙江职业教育迎重大利好	6
空战战场新宠众多，谁能再创“雷电”威名？无人机还是F35	8
农村老话：“一代亲，二代远，三代四代认不到”话粗理在	11
成都都江堰买房怎么样？	4
为什么是欧洲而不是中国或世界上其他地方开启了通向现代的大门？	9
上联：泰山黄山赵本山，如何对下联？	0
种植甘草的朋友速速围观	11
以色列警告称如果战机被击落将会轰炸俄军事基地，你怎么看？	8
纯干货，史上最全解析，主谓一致，下	6
《妖猫传》里最美的群众演员，比杨贵妃还美，你们怎么看呢	1
携程创始人梁建章呼吁女儿随妈妈姓，淡化男性传宗接代观念。对此你怎么看？	7
如果让你选一个城市定居，成都、重庆、上海，选哪一个？	9
去西藏旅游出现高原反应怎么办？	9
张大仙用张良打野是套路还是娱乐？	12
乔峰在《天龙八部》结尾时已死，为何洪七公还能学会降龙？	0
2018年种植的苹果的市场行情怎么样？	11
张钧甯：出席活动，网友：能把裙子穿得这么有气质，也唯独你了	1
《罪人》第2季又添新卡司	1
这种树木你认识吗？农村的山坡上到处都是，它是一种名贵木材	11
现在学什么专业好？	6
浙江哪个地方最穷？	9
Uzi直播首秀人气火爆弹幕刷到黑屏，黄金段位拿五杀称太简单！	12
汉堡主帅：我们理论上还有保级的可能，我们不会放弃	2
NBA彩经：勇士射落鹈鹕，火箭鏖战爵士	2
上联：千峰入眠松涛静，怎么接下联？	0
车主朋友注意了：夏季车子暴晒是很伤漆的，全自动车衣防晒又防尘	5
东风26形成战斗力，它为什么是“海战规则改变者”？	8
如何看待瑞典世乒赛男团半决赛中三名中国球员的表现？	2
后悔没买合资车，买了这车，想5折处理都没人买，砸手里了！	5
传统车企的自我觉悟与新势力造车的鲇鱼效应	5
融资客看好48股，买入占成交超三成	3
一男一女，不是情侣，去旅游住在一起可以吗？	9
心比天高，福比纸薄，对联？	0
美国退出伊核协议是有好处的吗，这个好处是什么？	10
女人真正的归宿是自己？	1
美国财政部公布对伊朗制裁宽限期：最长180天	10
如何利用桃树枝条？	11
顺路探个亲？陕西远征军前往人和主场助威	2
海鲜一般什么时候涨价？	10
阿里巴巴市值飙升中国最大	7
巴基斯坦对中国人有多热情？除了免签，连这件事都不用做了！	9
如果腾讯不再免费，QQ和微信月租50元，中国还会有多少人继续用？	7
支付宝被微信支付远远超过了？马云：能吗	7
普拉多与汉兰达相比，轴距相同且长度更长，为什么二者定位不一样？	5
从20%暴跌到0.8%仅用五年，三星手机为何会在中国遇雪崩式溃败？	7
第二轮环保督查马上开始，对猪价会有什么影响，也许就是决战	11
彩礼重，娶妻难！超3000万光棍被判“无妻徒刑”？别急，专家帮您	11
争夺线下零售市场，支付宝、微信等第三方支付巨头将用哪些杀手锏？	7
方舟子说象棋源自印度，中国古代没有大象，你认为这种说法怎么样？	0
5月9日加密数字货币行情分析	3
包头九原万达什么时候开业？	4
注，意！行人也可能构成交通肇事罪	5
2018年老公准备转业，有什么可推荐的权威机构或者媒体吗？	8
补精神之钙，添脱贫动力（话说新农村）	11
我有个上联，请大家指教：中华上下五千年。请个下联？	0
朝鲜战场的中国“空战之王”，击落7架敌机，回国却被迫离婚	8
同样被腾讯扶持，为什么拼多多成功了而微店失败了？	7
地球上谁敢炸沉美国的航母？	8
上联：白石板桥通南北，下联怎么对？	0
现在的汽车行业，学什么比较好？	5
广东饰品创意产品发布会暨亚马逊优质商家重点扶持恳谈会即将举办	7
茶场的采茶	11
马苏戛纳电影节死赖“蹭红毯”，杨幂被掀对保安比中指！	1
俄罗斯这么大的地方，如果发展房地产会怎么样，能重新崛起吗？	4
想通过养鸽子比赛来赚钱？	11
人民日报：有些贫困户畏难情绪重，需补精神之“钙”	11
联合组阁谈崩僵局持续难解，意大利面临重新选举？	10
陈瑶明明长着萝莉脸，却有御姐的身材，难怪能把裙子穿得可萌可攻	1
未来的海洋城市会是怎样的？	4
聪明车主都不用倒车影像了！现流行稀罕“北斗”导航，高级又显摆	5
巩俐出席某活动，网友：时光流逝风华依旧	1
以色列警告称如果战机被击落将会轰炸俄军事基地，你怎么看？	8
汽车暴晒座位烫坏屁股？教你一个“小妙招”，车内凉爽不发烫	5
农村“长寿”野菜，不仅好吃还抗癌，最主要种一次可连续采收20	11
华池自媒体助推土特产走出农家院	11
爆爆，呆呆，阿木木历，汤米，清水，暗墨，星星知多少，大海，火焰，楚河…你们更爱谁？	12
如果当年雷军留住了他，也许就不会像现在这么忙了！	7
乐行天下武汉首发P2微电动车，剑指千亿级市场	7
以色列警告称如果战机被击落将会轰炸俄军事基地，你怎么看？	8
鹿晗热巴车内甜蜜撕名牌遭李晨怒怼，鹿晗一句话李晨哑口无言了	1
刚刚采摘桑葚怎么泡酒？	11
这10位女星都是二婚，原来她们曾是两口子！网友：扎心了！	1
南京一楼盘业主集体抱团喊涨房价，要求每平米抬高1万，对此大家怎么看？	4
吸引“独角兽”企业政策配套细则正加快制订和陆续出台	3
全年法定带薪节假日28天，世界上假期最多国家是它	9
勉强上了二本的农村大学生何去何从？	6
考研保过班该怎么选择？	6
孩子沉迷《堡垒之夜》！卫报：游戏没错，错的是时间	12
方舟子说象棋源自印度，中国古代没有大象，你认为这种说法怎么样？	0
晋城又一重大工程开工全长400多公里涉及陵川、泽州、高平、阳城	9
英雄联盟：蜘蛛女皇英雄属性、使用技巧、对抗技巧……	12
邹通玺摄影作品的表现力	0
上联：一夜春风去，怎么对下联？	0
老司机必备停车牌，颜值超高还有反骚扰功能	5
琅琊科技小记者团成立，科技小记者有了自己的家	6
住建部约谈12城市，你怎么看？	4
国际航班机长的工资大概多少钱？大多是哪几所院校培养出来的？	6
生石花如何种植？什么季节种植比较好？	11
还在垂涎张家界的美景？那你肯定不知道这些事	9
学霸都有哪些学习方法？	6
经济学家管清友称，现在买不起房就多买两套，不然以后就更加买不起，你怎么看？	4
kpl明星赛最大的败笔是不是替补坐了两场冷板凳？	12
唐伯虎传世名画，绝对值得收藏	0
重庆黄葛树种植基地在哪里？	11
湖南极好金服详解腾讯乐刷刷宝mpos注册步骤及使用步骤	7
詹姆斯又绝杀，乐福又爆发，骑士又胜猛龙，猛龙可以收拾包袱回家	2
《业余游玩》steam周销量排行榜	12
沈阳的房价走势如何，浑南和长白的房子近两年能不能买？	4
关于詹姆斯的8秒神奇绝杀，你想说什么？	2
行百里者半九十，房地产调控不能懈怠	4
美国欲与伊朗正面交锋执意退出协议？西方国家抱成一团与美为敌	10
印度再现金荒，引发印度恐慌	10
富尔茨加考文顿换莱昂纳德，可行吗？	2
男子在餐车就餐遭拒绝，扬言要曝光乘务员，你怎么看？	10
《亮剑》李云龙要50箱手榴弹，为何后勤部长张万和只给他20箱？	8
比炒房客狠比中介猖狂！这群人集体要求房价再涨1万	4
汽车刹车时发生异响是什么原因？	5
大兴安岭垦区做强“五彩产业”	11
有什么赚点小钱的软件？	7
动视暴雪收入仅为腾讯游戏的一半，玩家：在腾讯面前都得跪！	12
能单杀Uzi这位solo，king的，Ming：没错，正是在下solo，queen！	12
宁波联合：2017年年度股东大会决议公告	3
明星减肥有奇招，原来她们都是这么瘦身的！	1
清晨穿越三坊七巷，定格最美的瞬间	9
广西哪里有适合女士清修的寺庙？	0
马云不希望自己的孩子成为第二个自己？马云：健康快乐就好！	7
想从事数学分析老师，该如何一步步实现？	6
如果回到抗日年代，你会和当时的人说什么？网友：一万遍感谢	8
农药对食物的污染，随时吞噬我们的健康	11
2018年，北京买房的62个最优质选择	4
老公的姨夫找我，让我把新买的房子借给他儿子结婚住，直接拒绝的我错了吗？	4
遂宁代表团赴深圳开展投资促进活动	3
6日热点新闻：为什么有的人一晒就黑，有的人怎么晒都不黑？奥秘都在这里	12
河州牡丹进入盛花期，周末迎来游客组团高峰期	9
桃花源到底在哪里，难道它只是陶渊明虚构出来的“乌托邦”吗？	0
这才是城市你死我活的终极PK！决定房价最终天花板！	12
蔡少芬的女儿，贾静雯的女儿，林青霞的女儿，差别太大了！	1
在北京去哪买化妆品比较便宜？	9
大众迈腾1.8TSI领先型，商务气息浓厚显得成熟大气，15万花的值了	5
二手房可以按揭贷款吗？	4
听，烟雨秦淮中发生的这些故事……	9
沉睡的资本，这样被激活	11
梅花美酒香四溢，求下联？	9
腾讯总裁刘炽平：腾讯的每一部分都在追求理想	7
东京游玩8天，如何安排行程？	9
深圳市尚荣医疗股份有限公司关于回购注销部分限制性股票的公告	3
美国退出伊朗核协议，马克龙：法、德、英表示遗憾	10
为什么主机上的30帧比PC上的50帧还要流畅？	12
98k能在所有的狙击步枪中能排多少？为什么？	8
成都市贝瑞和康基因技术股份有限公司2017年年度股东大会决议公告	3
大学四年你都学到了什么？	6
这或许是柳州最一步到位的户型了	4
北京哪里有采摘葫芦的地方？	9
特朗普宣布美国将退出伊核协议	10
网传《马卡报》披露，内马尔希望加盟皇马搭档C罗，可能性有多大？	2
对联:心花，烟花，昙花一现？	0
四川游客张某带着六名女子在三亚沙滩烧烤被撒沙，这事你怎么看？	9
从央视出走的主持人现在谁混得最好	1
长治市壶关县有个天下都土地庙，竟然和大文豪韩愈有关	0
以色列警告称如果战机被击落将会轰炸俄军事基地，你怎么看？	8
地理答啦：推荐一些位于济南市区内的免费景点	9
我县新能源公交车133部，受益省级补贴达2230万	5
「微辣」“机票退改签乱收费”涉嫌霸王条款？乱象根源原来在此！	3
因为“换角”成就的经典影视剧，最后一部刘诗诗肠子都快悔青了！	1
墨索里尼出逃时为什么那么狼狈？	8
怎样看待埃及与美国开始商讨组建阿拉伯军接替美国入驻叙利亚？	8
上联：双肩挑世俗，怎么对下联？	0
一句话证明你玩过LOL？	12
阿里巴巴分销怎么做，店铺分销是怎么回事，如何一键上传淘宝店铺	7
今天乒乓世锦赛半决赛，刘伟解说的，感觉比杨影好，你们觉得呢？	2
邯郸一中校长高玉峰应邀参加北京大学120周年校庆	6
欧盟国家联合研制台风战斗机，为何法国要独立使用阵风战机？两款战机谁更强一些？	8
鲜鲅鱼价格大幅度上涨，休渔初鲜野生海鲜量少价高，养殖大虾50一斤	11
曼联的坏消息是乌姆蒂蒂与巴萨续约合同达成一致	2
[truncated: 11,000 more rows]
