# Supplementary material for: Adaptive and multi-scale feature fusion for Chinese news headline classification
Source: PLoS One. 2026 May 27;21(5):e0345779. doi: 10.1371/journal.pone.0345779 (PMC13215558; doi:10.1371/journal.pone.0345779)
Supplement: S1 Data — (ZIP) [file pone.0345779.s001.zip › data/13data/13train.txt]

印度总理莫迪为什么就间谍中毒案“谴责”俄罗斯？	10
美国到处制造动乱，招致了一些国家的反对，你是否认为美国已成为世界公敌？	10
《创造101》女生私房话：等晚上关了灯你就知道了？体重不让拍摄	1
新区人，值得我们骄傲的青岛西海岸新区实体经济有哪些？	3
40米深12层楼高的世界最深泳池，你能行吗？	9
胡德在与骑士管理层谈话时表达了深切的歉意	2
河北房价能跌吗？	4
为什么山东工资水平比南方几省工资低很多，特别是住房公积金？	3
从巅峰到低谷，保利尼奥巴萨生涯到底经历了什么？如果今夏离队，他还能回归恒大吗？	2
张无忌座驾，赵敏座驾，周芷若座驾，小昭座驾，谁的配置最高！	5
军用降落伞是圆形的，而民用降落伞是方形的吗，为什么？	8
金烂荣为什么被有些网友称为战略忽悠局政委？	8
都说艺考难，如何在录取率只有1.6%情况下，斩获25张合格证？	6
非裔美国少年抢劫亚裔美女未能成功，将其暴打毁容	10
女明星身高体重大揭秘，173的关晓彤居然和161的陈妍希一样重？	1
2018款奥迪A4L，30周年40TFSI运动型落地多少钱？	5
张震低调现身机场颜值20年没变，网友：羡慕航空姐姐	1
苏州房价以后还会不会涨了？	4
农村的人现在还愿意生男孩吗？	11
花开引来全城欢，游聚临夏客房满——“五一”小长假临夏市永靖县旅游市场缘何火爆	9
关晓彤年龄小的老演员，以专业课文化课双第一被北京电影学院录取	1
《九州异闻录》中那些神话传说中的人物之宗布之神后羿	12
孩子读高二，每次回家就玩电脑游戏，怎么办？	6
南刘北过，建国之初围棋双子星座，搁现在大概什么水平	2
受世界杯将要到来影响，带动饮料及白酒板块走强！	3
如何评价郭沫若？	0
湖州首付4万月付3千可以买什么车？	4
强制穿鞋：沙子生锈污染沙漠盐晶，女游客不听劝双腿被截肢	9
上联：日出江花红胜火，下句如何对？	9
布达拉宫夜景，有缘人才能看见！太美了！	9
郑州市管城区小李庄小学防灾减灾应急疏散演练隆重举行	6
「热点新闻」创新低！猛龙系列赛仅完成9次抢断	2
刚毕业大学生最适合的车“奇瑞QQ之后又一款性价比超高的车”	5
“娘娘葱，独头蒜，仰头女，低头汉”为何被称为农村四大毒？	0
誓言同时制衡中俄，美国野心大，突遭后院起火，尴尬大了	10
经常开车车轮卡石头？老司机教你一招，请看下图	5
足球预测分析：特尔斯达vs格拉夫夏普	2
上市不久的迈腾已经降到13.79万，别告诉我你不知道	5
天普大学福克斯商学院目标	6
长城汽车4月销量出炉，哈弗H6、H2双双下滑，WEY总销量达1.3万	5
吃喝玩乐好热闹！济南平阴窑头采摘节来了，各种活动看花眼！	11
明明西部地区时差很大，为什么全国都用北京时间？	2
廖英强被证监会处罚1.2亿，你怎么看？	3
加拿大区块项目Skrumble，Network在Gate.io平台主板全球独家首发	7
《蝴蝶妈妈》在雷山惊艳上演	0
为什么我的世界抄袭迷你世界而不承认？	12
现车等你的青睐，18款本田思域	5
《芥子园》画树起手四岐法译文及作品欣赏	0
衡中老师“怒”了：这些必考知识点都记不住，物理凭什么99+？	6
现在手机的nfc功能都能在哪里使用？	7
许昕是不是当今乒乓球界打法观赏性最高的球员？	2
感人！宁都东韶中学籍400多学子捐资救老师	6
创业农场56万亩水稻插秧工作拉开帷幕	11
他们一旦宣布恋情将轰炸大半个娱乐圈，最后这一对最令人期待！	1
世界最大的寺庙成废墟，7天接待6万游客，中国游客占7成	9
如果小米造战斗机会怎样？	8
只有小学毕业的义乌枣农，培育出鲜枣新品种获得省农科院点赞	11
文征明罕见狂草书法，与祝允明难分伯仲	0
5月31日，格力电器就将迎来董事会换届的时刻，一切是否充满变数？	7
我宝宝念小学二年级了，成绩差，不爱学习，有什么办法让他提高学习兴趣？	6
电瓶车突然充电充不进，电瓶是新的充电器也是好的为什么充不进电？	5
美国声称“没有输过任何一场战役”，但是为何美国却输掉了越南战争？	8
你们都抓紧上车的时候，我果断卖掉了一套房，成功赚到100万！	4
升龙国际微交易均线运用好行情跟着你跑	3
如何决策自己的投资、置业和买房计划？	4
《恶果之地》游迅评测：当植物走上食物链的顶端	12
上证指数是否已经驻底？	3
电脑装什么系统最稳定？	7
中国楼市不断上涨，李嘉诚为什么加速撤离中国楼市？	4
城南镇组织统战对象助力乡村振兴活动	11
《生化危机7》沙漠游戏	12
金州勇士、皇家马德里，谁在世界上影响力大？	2
赵本山女儿球球直播和妈妈互动，赵本六发妻专场大骂"仙家'艾美人	1
包装印刷行业迎来关键期，世纪开元持续转型布局万亿市场	3
如果特朗普遭弹劾下台，谁来接替当总统？	10
如何面对生活中的压力？	1
农村的名贵中药材种植价值高，带你实现最大的利益？	11
为什么总要取消银行保本理财产品和刚性兑付？	3
《王者荣耀》天美将推出夏日新皮肤，分别是李元芳、公孙离的新皮肤，大家觉得如何？	12
中国国产002型航母战斗力能否匹敌世界一流航母？	8
76人103比92胜凯尔特人！穆托姆博现场看球支持76人展现铁血防守	2
福建省最“惨”的城市，曾做过7年省会，如今沦落为5线城市	9
印度有什么好的地方是可取的？	10
中考是完全可以通过冲刺得高分的，这三个备考策略关乎成败	6
白百何出席某活动，网友：再怎么捂脸也遮挡不住你的魅力！	1
限价并没有真的限制房价上涨，成都房价估计要上天	4
特朗普跟里根有可比性吗？	10
美国参议员麦凯恩说他的葬礼上不请特朗普，大家怎么看？	10
以色列暗杀叙利亚7名“国家英雄”的行为该如何定性？	8
电脑下载的游戏无法联网，什么原因？	12
这款合资货，仅售5万多起，外观帅到掉渣，油耗3毛多，帝豪慌了！	5
掠影美国濒临末日后的隐秘废旧核世界	10
英国“机敏级”核攻击潜艇制造过程曝光	8
哪些主播既玩MC又玩迷你？	12
为什么工程类应届毕业生不愿去中铁、中水、中建、中交的基层，是工资低还是条件苦？	6
宿命的7.62花生米，世界名枪就算到吃鸡里最后也变回最强	8
江西省13个国家级贫困县，赣州独占了7个，你的家乡也在列吗？	11
内乡县硬笔书法家协会“百日书写”现场硬笔书法大赛在六小举行	0
农村的人现如今是越来越不赚钱了，如今已经有了新赚钱之路	11
你读过哪些让你感到孤独的句子呢？	0
专家称今年国资改革有三大着力点	3
北京跨世纪洪雨防水工程有限责任公司违反规定使用零散民工被处罚	4
你们希望手机能完成哪些还完成不了的事情？	7
盘点！去年嘉兴哪些上市公司最赚钱？哪些职位能拿高薪	3
你会养卡吗？信用卡如何养卡？	3
有哪些轿车带有后排娱乐功能？	5
零创客淘货源店群软件好么？	7
荒野行动：守桥3大攻略！第三点学会了，满桥都是你的快递盒！	12
颜真卿的《祭侄文稿》凌乱潦草，为什么还能成为千古名帖？	0
调控下的房地产，能买就尽早买！	4
朱砂古镇，厚重历史与年轻时尚在这里汇集成诗	9
充电宝之后，又一家小米生态链企业崛起：扫拖一体机器人仅1598元	7
新规：作业批改必须老师完成，不得让家长批改	6
作为90后00后的你我，下面这几种农村职业你认识几种？	11
盘点4个直言不搞房地产的富豪，这些才是中国真正良心的企业家	4
诸暨大唐镇寻求跨境电商发展新路径，今年争取交易额突破4亿元	7
145名美海军陆战队和海员对阵370名日海军陆战队，结局如何？	8
如何看待张召忠将军说到日本都做不出像国产C919这样的大飞机的观点？	8
范冰冰墨镜红唇携新片《355》启程戛纳，出演超级女特工	1
暴雨天气开车需要这波操作，不然你将面临处罚！	5
史前两千年的“太阳人”出土，这意味着中华历史远远不止五千年？	0
Shibor隔夜拆借利率连跌五日，5月份资金面压力缓解	3
选车牌号有哪些禁忌？	5
高盛集团全球合伙人李天晴：自动仓配、干线和最后一公里仍是资本投入方向	3
中国14个“兵团城市”分布图：全部由军人而建，以部队命名！	8
贵阳的房价五年内会涨到1.5万吗？	4
如何评价360，N7系列手机？	7
暴雪化身慈善家？守望先锋天使慈善皮肤“粉红天使”今日上线！	12
AI走入校园，高中生学人工智能靠谱吗？	7
薛岳将军在湖南抗战中采用的火炉战是怎么回事？	8
《幸福马上来》定档6.8，冯巩刘昊然岳云鹏组天团	1
云南永胜县：放养的牛羊经常掉入地裂缝，天塌地陷的传言是真的	11
京东方A跌至4元，能否乌鸦变凤凰，散户：短期来看没戏了！	3
超模吉赛尔·邦辰Gisele，Bündchen抵达戛纳，准备去参加Met，Gala	1
为什么王者荣耀最近卸载量越来越多？	12
手动挡车在窄路高档位行驶，突然前方来车，会车，应该怎么操作？	5
中国最危险的旅游景点，脚下就是万丈悬崖，但探险的人络绎不绝	9
微视酷CEO杨威：创客教育中的VR技术	7
考研保过班该怎么选？	6
川普总统刚“退群”，以色列和伊朗就开打了	10
西藏旅游特惠政策延至6月底	9
绝地求生：玩家这隐身吉利服比AWM还稀有，神仙开自瞄都打不到！	12
日照市第三实验小学：促进党风廉政落地生根	6
西班牙蓝旗海滩数量稳居世界第一，2018年马德里一家水库上榜	10
110年前的高楼大厦，美国宾州匹兹堡	10
投资加倍！北京环球影城将打造哈利波特等IP园区	3
“沙盒模拟战术竞技类游戏”到底是什么游戏？	12
走进俄罗斯部队饭堂，比较一下他们的伙食和中国部队有什么不同	8
拍卖房可以购买吗？拍卖房的含义及注意事项？	4
巴萨马竞为了格列茨曼进行直接交锋，这一次你站哪边？	2
2017骑行大数据报告：运动人口1200万，核心人群为高学历的年轻人	2
现代这回真拼了！新款轿跑配全景天窗和7AT，专供国内，13万起售	5
比亚迪与美国公司首次开发氢燃料电动巴士	10
榆林输送运动员世界竞走团体锦标赛再传捷报	2
定了！支付宝引入两大基金，以后再也不怕抢不到余额宝了！	3
安丘有这么一位能工巧匠，猜猜他是做啥的！	0
安徽省这个县城博物馆建成仅四年时间，第三年被评为国家4A级景区	9
上联：疏通竹径闲迎月，如何对下联？	0
大马华裔老翁做脚踏车训练晕倒，急救45分钟后身亡	10
考古发掘公众开放日，带你揭开益阳枇杷树山墓群神秘面纱	0
山东已上线并正常运营P2P平台66家，理财有风险，投资需谨慎	3
权健vs恒大首发：恒大郑智缺席高拉特首发，权健四大外援齐齐亮相	2
美国建国不过两百年，为什么会成为世界强国？	10
总师：AG600年内水上试飞，要有1600公里往返能力	8
想在长沙买房，现在哪里买房性价比高？	4
快递多到背包都放不下，全是机器人的刺激战场你还想玩吗	12
上联：泰山黄山赵本山，如何对下联？	0
想换手机，小米哪个系列的手机最好？	7
回家翻翻抽屉，找下这三样东西，它们比房产证更重要	4
她从汽车残骸附近救下狗狗，被它领回现场，不敢相信眼睛	10
《旅行青蛙》中，如果每次给青蛙准备的背包里的东西都是一样，他会不寄明信片吗？	9
张绍刚来蘑菇屋，何炅请吃咸肉、咸肉、猪肘子！这待遇真好啊	1
岳西一患癌老师吊着水给学生上课，对于这个感人的事你有什么想说的？	6
土地流转有哪些陷阱？如何防范？	11
上联：东升旭日惊飞鸟，下联怎么对？	0
中国空军歼-20战机首次开展海上方向实战化训练	8
这三种教育方法，毁娃还帮倒忙，可惜很多父母用了一辈子	6
王者荣耀曾经最大对手变身了，虚荣将加入摇杆操作和语音系统	12
上联:梅笑枝头报春早，如何对下联？	0
这种巴西进口果树，农村也能种！一年6熟，果味纯正，营养还高！	11
潘石屹海南发家之路：搬砖和炒房	4
为什么大多数国家愿意和美国结盟，而不是俄罗斯？	10
农村大哥自家生意年卖二十万，有的来自悬崖，两万村民尝到了甜头	11
拉萨到格尔木自驾，大概需要多长时间？如何合理安排？	9
井冈山市经贸大厦酒店物业招租项目招标	3
日本不害怕东京大轰炸，为何投完两颗原子弹后就投降了？	8
福州市中心、奥体两新盘备案名出炉！鼓楼新项目售价仅17800元/平	4
俄罗斯最强壮女子获得了卧推和硬拉的世界纪录	2
韩长赋：乡村全面振兴将在大中城市率先实现	11
盼不到新作却等来重制？传NS版《精灵宝可梦》为初代再重制	12
广西：开放发展迈出新步伐	3
如何减少猪胚胎与猪仔的死亡率？	11
去旅行，一定要跟这7种人一起！	9
哪些国家拒绝了英国的邀请,，不愿意与俄罗斯为敌？	10
和朋友一起出去旅游怎么算钱？	9
神话故事里上古十大正神都有谁？	0
河南焦作修武平顶窑	9
王直将军原秘书王银茂到我馆参观并展示福建83位开国将军印文集	0
从全球200多家公司盗走数百万用户数据，26岁英国黑客将面临监禁	10
自信的合资车！沦落8.49万，加速9.6秒，3.8毛一公里，还买啥帝豪	5
关于唐英强违规被管理层处罚1.2亿之我见	3
苏索：米兰就是我的家，没有理由离开这	2
县气象局与农经局联合开展春播调研	11
为什么中国缺石油还出口石油？	8
「芸朵品金」：5.8美指站稳93一线，澳美AUDUSD扩大跌幅！	3
如何免费查到某个城市在某时间段关于某品牌的日搜索情况？	7
充满俄罗斯情调，让游客有一种身处异国他乡的感觉	9
中航宣传片现神秘机型，中国版B-2轰炸机来了？	8
地球上最奇葩的村落风俗，中国有一个“小脚女人村”上榜！	10
一颗口感、营养都完美的鸡蛋怎么煮出来？	11
《炉石传说》平衡补丁将于月末上线，这些卡牌会大改	12
农村男子卖美食年收入20万，笑称不如打工挣钱，原因在哪里？	11
怎么把运动紧身衣变紧一点？	2
这就是佛罗里达被破坏的柑橘树的样子	10
天津之王！帕托关键绝杀拯救球队，权健上演一出将相和！	2
如果美国打伊朗，最快可以多久解决战斗？	10
“临工杯”大学生创新设计竞赛成功举办	6
普京为什么特赦叶利钦家族？	10
范冰冰卸妆照，林心如卸妆照，赵薇卸妆照，都不如她的皮肤好	1
王者荣耀：怎能够停止充钱？五月一波皮肤流，官方又爆出新皮肤	12
智能农业的末来发展趋势对农业有什么影响？	11
这家银行够狠！半年内使用两次蚂蚁借呗京东白条，别想申房贷车贷	7
谁是目前半导体最赚钱的芯片巨头，答案可能出乎你的想象	7
LOL中你认为走A手感最好的ADC是哪个英雄？	12
复仇者联盟中，绿殇（绿巨人）战绩如何，是何种意义的存在？	1
新手适合买哪种车？	5
为什么外国人很少存钱，却生活的很好？	3
5月31日，格力电器就将迎来董事会换届的时刻，一切是否充满变数？	3
贝佐斯身家一夜涨了120亿，看看这位世界首富如何花钱	3
奚梦瑶这一身造型很个性，运动鞋加白色纱裙像小仙女	1
送给飘泊异乡人的上联：心若浮尘何归属，恳请下联！	0
《跨界歌王3》吴秀波KTV练嗓，徐静蕾紧张发抖，李亚鹏意外现身	1
世界上最奇特的洞，下面曾是繁华世界，一国军人在里面呆了半年	8
上联：对牛弹琴牛尾舞，如何对下联？	0
山丹：实验田里“新希望”，科技助农创新收	11
俄罗斯境内竟有一座“中国城”，唐朝建筑风格，普京亲自前往参观	10
上联：叹人生苦短，今宵难眠。下联怎么对？	0
SMM中国基本金属4月产量数据发布	3
YTG的路西法怎么又成替补了？	12
java发展前景如何？	6
火箭勇士会师西部决赛，火箭有可能击败勇士进军总决赛吗？	2
金庸笔下的四大放荡女，第一名当之无愧！	0
关于严禁使用非机动车违法接送学生上下学的通告	5
还记得那一场CF比赛吗？中国对日本！这一斧头真解气！	12
唯品会女装好吗？	7
小燕子升级当妈！李晟李佳航喜得贵子，宝宝重七斤二两	1
你对邹城举办中华母亲文化节有什么建议？	0
农村土鸡养殖想搞好这些技术要掌握	11
世界上最壮美的瀑布，都在这里了！	9
泰州中航旅游推出淮安极地海洋馆冰雕，恒温水世界纯玩一日游198元	9
深圳求水山景区游乐场周末亲子游打卡游玩路线推荐	9
未来农村还有人居住吗？	11
大户一直在抛售，股价却没有下跌，是什么原因？	3
城市物流新方向，北汽打造国内纯电动厢货车，最重要的是不限号	5
仅2元的电话卡！这家虚商一年发展出一百万用户就这一招？	7
三亚新房限价，房子会不会便宜呢？	4
2018学年小学一年级部编版语文下册期中测试卷及答案，好题必收藏	6
中亚国家现在在俄罗斯化还是在欧洲化？	10
什么样的人适合炒股？	3
农村土地确权将完成，农业部提出四点具体举措，这下农民开心了！	11
Jeep指南者家享版怎么样？	5
上联：多心未必是好事；下联？	0
老公陈亦飞已出院，谭维维素颜现身心情好，就是气色略显疲惫	1
除了西安交大、西北工大，谁才是陕西第三高校呢？	6
老爸厂里76年的老解放，放了42年，据说买回来司机班换人就没有开	5
预算一千左右，有哪些续航能力不错，屏小一点的手机可以推荐？	7
没有工作单位的证明能办理信用卡吗，提额呢？	3
美国建国不过两百年，为什么会成为世界强国？	10
如何增强记忆力呢？	6
以色列警告称如果战机被击落将会轰炸俄军事基地，你怎么看？	8
房地产翻倍涨价，实体经济却不好做，你怎么看待？	4
大余青龙镇：蔬菜大棚走出致富“阳光道”	11
炉石传说：官方信息发布！平衡补丁将于月末上线，这些卡牌会大改	12
村田雄介发布头号玩家BD稿，一拳超人的摄魂笔触，能否再此延续？	12
在现在的中国，多少资产才算富人？	11
又到一年樱桃季，中国的樱桃到底哪里的最好吃？	11
为什么都说拳王泰森可以打死一头牛？看看这些数据就知道不可能的	2
这部讲政坛性丑闻的英剧，男主角曾曝召妓丑闻，58岁生四子不结婚	10
荒野行动：打劫收获2个超富快递，1个盒子就让我再也不用捡装备！	12
做个精致的女孩：和钱无关	9
想买一辆红旗H5，哪里能买到？保养方便么？	5
巴以边境冲突持续	10
扎心！炒房那些事儿	4
这款跳票2年才上线的游戏，用自身完美诠释了何为“痛并快乐着”	12
马云又出惊人言论，8年后房子最不值钱，他的话可信吗？	4
2018年想考驾照多久能拿证？	6
弹道导弹并不是核武器，为什么一些国家不允许发展？	8
热情五月，给初夏的高原来些“五彩斑斓”	8
国产替代大势所趋，芯片半导体进入快跑道（附股）	3
中东人的生活是什么样的？	10
灵宝市苏村乡：“订单辣椒”助推脱贫攻坚	11
LOL相比较最弱的区是哪一个？	12
太横了，詹姆斯又双叒叕绝杀了！还是压哨绝杀！	2
从云南涉旅案件的通报看旅游市场监管的发展方向	9
详细说一下沙特阿尔法利德王子的豪华生活究竟豪华到什么地步？	10
想去看大堡礁，艾尔利海滩和汉密尔顿岛，去哪个更好？	9
川普也要换新车？普京豪华座驾太炫酷	10
吉鲁：我最喜欢的足球偶像是舍瓦，他是非常全面的射手	2
良丰农业：预混料、浓缩料、全价料、以及教槽料的正确使用方法	11
浪漫夏夜，古蔺这里有星空帐篷感受与自然的零距离	11
低调硬汉少女心！胡军全黑扮酷小红鞋抢镜，背包疾走似男模超帅气	1
想在成都买房，手上有30万左右，买哪个地方的房子前景好？	4
这武器是中国卖得最好的一款，35年热销20多个国家	8
在山东做客喝酒有哪些规矩？	0
聚焦2018未来装备创新发展论坛在京隆重召开	8
哈弗H8和锐界，你会怎么选？	5
2018雍乾盛世精品推荐“上善若水”横幅书法	0
东方院墅，礼序青城	0
绝地求生：当你老妈坐在你旁边看着你打绝地求生，会有什么感受？	12
现在小县城房子6000多，适合买房吗？	4
为什么现在没有人玩CS了？	12
战斗机退役之后怎么处理？	8
美国宣布退出伊核协议，对中东有何重大影响？	8
Uber无人车车祸原因大揭秘：识别出行人却撞上行人！	5
农村养殖户做养殖赚钱只能靠运气吗？	11
G4之战，科沃尔追平纳什！	2
看完纪晓岚的墓地，再看看和珅的墓地，网友：里边还金银？	0
有没有那种遥控式的果园管理机？	11
从巅峰到低谷，保利尼奥巴萨生涯到底经历了什么？如果今夏离队，他还能回归恒大吗？	2
顺心快运即将出炉，快递巨头抢分快运蛋糕	7
27岁跑业务想买个车，帕萨特和A6哪个比较适合？	5
5月22日，美团点评·2018中国餐饮产业创新峰会，等你来！	7
郑州小升初想上外国语初中，这几种招生途径要弄清楚！	6
合肥最好的高中是哪个？	6
根据霍金的理论，把一条鱼扔黑洞里会怎么样？	7
偷狗贼被发现，被群众追打，无奈跳入河中淹死，群众有罪吗？	11
爱因斯坦的故乡，空中列车之城，欧洲的夏都，风景真的不要太好！	9
让玩家们又一次深度喜欢！雷神笔记本再次缔造新传奇！	12
广州恒大的郑智最近为什么一直没有进入比赛名单，是受伤还是什么别的原因？	2
003核动力航母已开建？排水量11万吨载机70架，直接超越美国福特级	8
篮球工厂：请“抑郁症”远离德罗赞！	2
果农种植苹果树夏季修剪，树体补钙防日灼要注意	11
5月9日CFT鸡评：毛鸡价格回落，鸡苗仍大幅上涨	11
世界上有哪些国家最小？	9
OVM-DSI合力进军风电领域	3
全世界最诡异的三座桥：人在水中走，船在桥上过	9
原子弹爆炸产生的威力有多大？	8
艺博会新趋势：有限或者无限	0
江山多娇！人间仙境！	9
上联：不冷不热五月天。如何对下联？	0
火箭名宿马克斯韦尔明日将现身丰田中心助阵	2
“BBunion早教”：早教让孩子更好成长	6
中国史上最惨烈的亡国之战，崖山海战存在三大谜团，至今无解！	8
吉隆通信2017年营收5131万元，净赚77万元	3
张继科调侃景甜胖了……what？这位青岛小哥胆儿挺肥啊～	1
嵊州：白砂枇杷开摘	11
平安产险四川分公司全省运动联赛5月5日成都闭幕	2
“时尚与天主教想象”的福利晚会在大都会艺术博物馆举行	0
大学毕业生，你们找到工作了吗？下半年可参加这些考试	6
《我的世界》中有什么模组，可以与泰坦生物一战？	12
97版《天龙八部》中绝世美女王语嫣、木婉清、钟灵谁更有魅力！	1
6位女明星做饭照，谢娜厨艺最好，范冰冰给李晨煮饺子！	1
谢娜终于高调复出，综艺女王的底气来自哪里？	1
如何和领导打羽毛球？	2
未来趋势，不想孩子被淘汰，这个技能要从小抓起	6
耗资23亿，中国这一超级工程引发日媒高度关注，潘建伟这样表态	8
男子在餐车就餐遭拒绝，扬言要曝光乘务员，你怎么看？	10
火焰喷射器和高压水枪对喷会怎样？	8
成千的服刑犯搬迁，武警荷枪实弹严守	8
智美再丢广马运营权，鸟马是非不断：该如何办好马拉松赛事？	2
我为什么不愿意参加书法比赛？	0
看这轰炸机遭遇战机如何干掉敌人，这重机枪火炮猛	8
《“一带一路”贸易合作大数据报告2018》在京正式发布	7
玉米价格下半年能上涨吗，到秋天能达到多少钱一斤，你怎么看？	11
NBA又一人赛季报销！骑士要小心了，东部最强对手终于来了！	2
出走半生，归来仍是少女，她们已经三四十岁，依然充满少女感	1
戏弄顾客的土耳其冰激凌为什么能流行？	10
越南的人均收入高吗？最低工资是多少？	10
普京要求俄在2024年前成为全球五大经济体之一	10
「海南南北行旅业」迷人的海滩，值得下次去看看！	9
只要你的电动车登记备案，被盗赔给你！具体办理地点在这里……	5
华为麒麟980曝光，离不开寒武纪	7
速写绘画步骤，从打形到上色，最后效果非常惊人	0
朴槿令为亲姐姐朴槿惠声援得到结果了吗？	10
教育市场化，让教育如同一门生意，这类所谓“教师”课程明文标价	6
你们还记得第一次上钻石局打征召模式的心情吗？	12
凶手落网！杀害中远海运巴基斯坦高管幕后黑手疑为公司内部人员	10
引领未来豪华潮流，BMW中大型豪华车设计解析	5
美国限制华为手机进入美国市场，中国为什么不能限制美国苹果手机进入中国市场？	3
原来隔音条用处这么大，以前还傻傻不知道，现在装上太安静了	5
汶川地震10周年：中国军人从5000米高空跃下，连续奋战50个小时	8
上联：泰山黄山赵本山，如何对下联？	0
财经个股消息汇总	3
阿里云贡献者荣誉榜财年首秀，有重磅内容推出	7
国产红旗车真的惊艳到我了，最美概念策划“E·境GT”	5
斯蒂芬库里都拿到过什么爆炸数据？	2
威廉姆斯实现了赤裸裸的野心，要求第三届斯诺克世界冠军	2
这种果树一年结果6次，营养价值极高，赏花品果两不误！	11
Ti8国际邀请赛令状上线，1小时总奖金达200W美刀	12
朱母沃尔特驱逐舰船首反向设计，与100年前的巡洋舰相似，到底是进步还是倒退？	8
世界5大战机排名	8
马化腾没有实现童年梦想，却有了腾讯，你的童年梦想实现了么？	7
高考如何填志愿？	6
新疆切糕、玛仁糖为啥贵？一起来看看它是如何做出来的！	0
为动手收拾伊朗，特朗普连下流招数都使出来！	10
网友：东风日产的研发实力如何？为何几年更新频率那么慢	5
以色列会不会被拖入大规模中东战争？	8
下联:周六日双休。上联怎么对？	0
陈道明妻子背景十分显赫，岳父的实力更是非常强大，一家为人低调	1
兔玩深度专访Looper：LOL职业生涯最大遗憾是没能好好感谢粉丝	12
当今书法功底饱受质疑的著名“书法大师”有哪几人？	0
「商业观察」渝中&民宿&公寓，财信半岛铂寓已撬动时代风口？	9
什么行车记录仪好？	7
何炅录节目不忘给谢娜买土鸡蛋，有一种友谊叫何炅谢娜	1
沭阳县多管齐下抓好农药使用量“零增长”行动	11
王鸥现身机场，这样打扮真美，网友：如今36岁的她让人十分羡慕	1
《西游记》中，是谁在四处散播吃了唐僧肉就可以长生不老的传言？	0
王者荣耀有很多人叫做农药，王者荣耀是不是一无是处？	12
一旦遇到以下MACD形态走势坚决买入，股价必然暴涨，绝无例外！	3
蹦跶三年，拿下常规赛东部第一，仍难逃詹皇魔掌，猛龙如今只能重建	2
94岁和81岁的老师参加跨越半个世纪的同学会	6
俄国到底有多少黑科技？先有核电卡车，后有海上核电站	8
何洁现身机场，网友：求你别再露胳膊秀腿了，腿都比脸粗了！	1
获取招标文件时必须提供投标保证金合理吗？	3
轩逸的火花塞多长时间更换？	5
大学4年究竟要花多少钱？有同学被自己晒出的账单吓到	6
亚冠“中国德比”我们应该怎么看才能更有味道	2
《甄嬛传》里皇上宠爱那么多人，为何对安陵容最绝情？	1
语文老师鼓励小学生写“天书”，网友为破解符号大伤脑筋	6
奥巴马会怎样评价特朗普？	10
什么样的房车在市中心开方便？	5
周冬雨《后来的我们》重庆路演私服，后来我们都喜欢她	1
勇士击败鹈鹕，有谁注意到隆多最后表现，网友：这才是体育本质！	2
金蝉浑身都是宝，养殖容易效益好！	11
你认为在吃鸡游戏中加入“3级鞋”怎么样？	12
西安又有3128套新房在物价局备案了！最低房价已逼近1万	4
王者荣耀曹操后期要用怎样的装备？	12
韦德和原队友第一时间发推祝贺詹姆斯，唯独没有他！	2
印度军队伙食究竟有多好,，为何大部分士兵都挺着大肚腩？	8
宝盈彩：南球杯情报，米内罗竞技近5场不败，晋级需仰仗进攻端	2
杭州临安借力马拉松为旅游招商造势	2
中国将造核航母？激光炮电磁弹射一样不少，福特号地位堪忧	8
土地确权结束后，这五件事农民仍需谨慎，否则面临失地的危险！	11
原来手机拍照时打开这个功能后，就可以提高照片清晰度，快去试试	7
最后10小时考虑！美军要对伊朗动武？英法德三国这次联手制止	10
上联：良书惠播九州，下联如何对？	0
7.12战役越南中将口出狂言，不拿下老山不当司令，解放军笑而不语！	8
你能提供一些适合长途自驾的车吗？	9
公寓、住宅和商铺哪一个更有利于未来的生活？	4
最大胆国产车，先拆车满意再买，7万起售配8AT，黄晓明代言	5
京城最值得你来场文化之旅的博物馆	0
互联侃谈：听说深圳房价连跌18个月了，你觉得真实吗？	4
2018款的新H6、H6C为什么没有电子档杆了？	5
「普查十问」之四：椒江区第二次全国污染源普查何时开始？时间如何安排？	11
世界十大超级炸弹排行榜，中国独占其二	8
支付宝和微信，哪个更好？	7
一生没有烂片的5位演员，第一位大家都不认识，最后一位无人不服！	1
八爪鱼教育与您相约成都——第74届中国教育装备展示会	6
佩嫂又发福利！晒性感自拍照，大胆撩粉丝：想要我这件原味衣服吗	2
唐僖宗为什么宁愿和黄巢死磕到底也不肯封黄巢个官做做呢？	2
你能提供一些适合长途自驾的车吗？	9
谈谈“deimatic”的翻译	6
90后的住房观：超四成表示接受终生租房	4
天长将新添多所小学和幼儿园，在你家附近吗？	6
潮落三江浮华远，如何接句？	9
上联：梅花喜欢漫天雪，如何对下联？	0
LOL，Uzi和微笑谁在LPL的成就最高？	12
蓝田交警关于214辆低速汽车存在交通安全隐患的公告20180508	5
深圳马峦山郊野公园骑游记	9
上大学和不上大学打工有什么区别？	6
DNF开荒奶今天终于海伯伦了，神思者真好玩	12
微信用户注意了，打开这个功能，好友撤回的消息照样可以看到！	7
竞技教学：黑暗复仇者“天梯快速上分”技巧	12
苏州人记忆中的老动物园——东园，正式开放啦！	9
“滞销大爷”——网售滞销水果悲情牌套路	11
纽约上班族于新泽西租屋，节省荷包	10
美媒公布NBA现役最受欢迎的五大球星，你心目中的球星上榜没？	2
骑士又迎特好消息！冠军元老状态回暖，血虐猛龙挺进东决！	2
朱婷下赛季愿意去哪打球？瓦基弗赛季总结会上她已给出答案	2
以色列警告称如果战机被击落将会轰炸俄军事基地，你怎么看？	8
现在手中有iPhone6，换成iphone8值不值得？	7
上联：南来北往买东西，求下联？	0
马云又出惊人言论，8年后房子最不值钱，他的话可信吗？	4
请问上手荣耀9的各位，你们用着有哪些优点和缺点？	7
武汉大学和浙江大学，哪个实力更强？	6
如果东部决赛骑士打绿军，谁能赢？	2
世界上最具有凝聚力的国家是哪个国家？	10
核动力航母的“嘉年华”，数百美军家属参加“老虎巡航”	8
今天你闪退了吗，一大波BUG已经到达刺激战场	12
为什么有的NBA球员拿到大合同后，表现就一落千丈了？	2
LOL5月8日几点能上游戏，更新维护多久结束，维护到12点？	12
上联：泰山黄山赵本山，如何对下联？	0
楼市最新大风向，专家：这就有点尴尬了，房价是涨是跌？	4
夜探峨眉古刹万年寺，法鼓声声，梵音阵阵，更显古刹威严神秘！	9
钟汉良：《惊天大逆转》路透照	1
竹鼠养殖是骗局吗？这是错误的认为，是失败者的牢骚	11
你最难忘的一句宋词是什么？	0
什么是空中白宫、陆地白宫和地下白宫？	10
《王者荣耀》里容易完成极限丝血却反杀的英雄有哪些？	12
调查显示，在东北各城市中，沈阳成海归创业首选城市	3
一场比赛75个击杀！上单EZ辅助刀妹！亚索背对疾风，这场国际赛！	12
绝地求生，见了城市绕道走，学会攻防战不再落地成盒	12
银川火车站绿色种植，美化家园	11
CF手游英雄武器哪一把值得买？	12
小米IPO目标估值700-800亿美元：雷军持股31.41%	7
绝地求生：4AM亚洲狙神孤存，天命杯一枪爆头	12
宝宝睡觉老不踏实，是什么原因造成的？	6
高速偶遇马自达，仔细一看原来是我们的国产车，售价或5万起步！	5
这个政策一出，养老问题保障了，但这些人却老无所依了！	4
布加迪威龙和威航是一辆车吗？	5
开公司你居然不知道商标转让代理机构是干什么的？	4
大连夫妇与中介公司口头确定买房后嫌中介费太高另投别家被打，你觉得中介辛苦介绍好房了之后变主意应该吗？	4
众大咖齐聚大荔，探索中国县级商业新零售	11
「寰宇」离开合买，49%的西班牙合买彩民不再购彩	10
女星茉莉瓦利亚比基尼泳衣度假与女友开心玩耍场面香艳	1
元帅缔造，两栖精兵：英雄连告诉你啥叫“减员不减战斗力”	8
五月你好，带你吃遍重庆各大好吃街！	9
孩子数学方程学不好，怎么办？	6
2018年第一季度托福听力分析	6
每年农民工的工资为什么都在二十八、二十九发？	11
陈小春，应采儿带Jasper小小春，一家其乐融融游迪士尼	1
大众宝来，保养一次500元，这么便宜的保养，还在考虑吗	5
红砖到底哪里好？被禁用还一直在涨价，农民说了几句大实话	11
望远镜该如何挑选？	9
DNF：最尴尬的一套85SS装备，改版之后依然是毫无特色可言	12
汽车漆面保护膜有什么作用？有必要贴吗？	5
银行为什么拒收透明胶粘的纸币？	3
马化腾把腾讯交给你，一天之后收回，你会干什么？	7
这座城市全国最“傻”，13个景点全都免费，10多万游客纷纷涌来	9
刘恺威含泪演唱《心如刀割》，原来他这么深情	1
不到20万就能买2级自动驾驶，这台车你要不要？	5
交警提醒：这几种车再便宜也别买！否则后面吃更大的亏	5
方舟子说象棋源自印度，中国古代没有大象，你认为这种说法怎么样？	0
为什么现在没有人玩CS了？	12
淘宝上的电脑为什么那么便宜？淘宝上的电脑靠谱吗？	7
上联：月下清贫花富贵，如何对下联？	0
土耳其算是大国吗？	10
每个数学老师对符号的叫法都不一样	6
当特岗教师有哪些利弊？	6
汽车参数认识，值得收藏	5
青海民大牡丹开，尽显国色天香	0
如何评价袁立？	1
小本创业在农村做什么？	11
重获新生！一场3-0搅乱中超浑水，59岁铁帅一绝技让中超感到不安	2
明星见自己偶像，吴昕捂着脸哭，王嘉尔像三岁小孩，杨幂脸都红了	1
健美和健体选手的收入是怎么来的？	2
重庆有几个植物园，你知道吗？	9
为什么中学历史教科书中删掉卫青、霍去病会引起大家的热议和愤怒？	6
漳州镇海角有什么好玩儿的？	9
房地产翻倍涨价，实体经济却不好做，你怎么看待？	4
1400以下有哪些性价比比较高的手机？	7
U13青超联赛｜珂缔缘迎来两连胜，麻涌战平富力足校！	2
为什么有的战斗机是双轮有的是单轮？	8
哪些演员的演技烂得让你实在受不了？	1
农村的田地还荒废！今流行这些“金牌”果树，结出果子又大又多	11
“19连跌”来了，怎样看待下跌的房价？	4
电刀+提亚马特超快发育暴击流巨魔	12
马云又出惊人言论，8年后房子最不值钱，他的话可信吗？	4
湖南科技大学和长沙理工大学的实力比较，哪所更强？	6
艺术在进化过程中有什么用？	0
法国驻外军团“装备”中国民用三轮车，获法国媒体称赞	8
刺激战场既然这么火，为什么要投放机器人？	12
芝加哥“白金汉喷泉”正式启动，夏天来了！	9
部队暖心新条令！	8
江南六大古镇都包括哪些？	9
都说80年下海、90年炒股、00年炒房、10年炒比特币，那么现在该干些什么？	3
报名｜环杭环沪大热门的嘉善，哪些地要推？哪些利好不断？	4
30万人口的海滨小城鲅鱼圈，突然涌入30万人身边多了好多外地人	9
大咖云集，GAMES2018研讨会圆满落幕，ArcSoft虹软发表前沿报告	7
岳家拳高级功法——生铁运功	0
七六人又输了！拱手送绿衫军率先拿到赛点	2
穿什么球鞋去撩妹比较好？	2
美国打伊拉克为什么没有拿走一滴石油呢？	10
2018斯诺克世锦赛闭幕式上，国际台联主席巴里赫恩为什么点名批评丁俊晖？	2
黎明做生意赔了十几个亿，金星：人家当老板靠判断，你靠天然！	1
广州市外国语学校，今年招30名特长生	6
「超杀番外剧」看Pd大大是如何穿越次元壁，调戏原画	12
房子到底是会越来越贵还是越来越便宜？	4
28个跌停惨案下的警告！	3
大家都换过几个手机？	7
破解区域发展瓶颈，“北拓”吸引各大房企抢驻	4
纹身的分类	0
10年之后颜值新高！33岁圣保罗穿着新鞋走向西决！	2
美国战机F117隐身功能那么强悍，为何那么早退役了？	8
什么是帝国主义，帝国主义进化到当代有什么特点？	8
《张大千画配诗》原创傅连山～	0
十年深耕，展宇新能扬帆起航，破浪前行	3
五月正适宜种这样的果树苗，家中院子有空地，要来一棵好种还不贵	11
第一产业固定资产投资继续快速增长，农业农村投资越来越吃香	11
VoLTE通话什么意思？	7
小詹皇跑战术被断，大帝身后被掏球！年轻的费城双核亲手葬送比赛	2
美国参议员麦凯恩说他的葬礼上不请特朗普，大家怎么看？	10
华中科技大学有哪些特别厉害的学科和专业呢？	6
以色列能否碾压伊朗？	8
高考发挥失常进了西安邮电大学，这所大学就业怎么样？	6
进NBA后容貌变化有多大？岁月是把杀猪刀，纯情小生变大叔	2
亩产数千斤，别号“王不留”，这种“菜”你晓得吗？	11
沃土出好米，优质大米都是这么来的	11
钟嘉欣出席活动，网友：一条精美的连衣裙和她的气质不凡！	1
多国举办活动纪念马克思诞辰200周年	0
对联：清风一片天，明月万里眠。如何对上联或下联？	0
王者荣耀：初夏福利活动上线，必得游戏特效，参战积分将调整	12
郑州房价会降下来吗？	4
一学期要写多少课时教案才算完成个人业务？	6
欢迎报名！2018清华五道口全球金融论坛——与金融大咖面对面！	3
家庭条件不好，学的是工学专业，要不要考研？	6
歼20带4个副油箱可以飞多远？	8
德国3月工业产出好于预期	3
送给你，最养眼的绿色空间！——钟耕略风景油画！	9
如果有国家对印度开战，美国会帮印度吗？	8
地球红人最讨厌的才不是烂大街的自拍，而是鬼怕的蜡像好不啦	1
三亚和厦门哪个城市更适合养老定居？	4
头条，I，唐家顶级豪宅，备案价去到164715元/㎡	4
520我爱你，家和万事兴——姓氏手机壁纸	0
杭州西湖区租房多少钱？	4
2018中超各队奖金分配，看看你喜欢的球队是怎样分配奖金的	2
广东虎门要求部分入读公办学校家庭做亲子鉴定	6
佩蒂股份：中国宠物食品第一股，上市倒逼企业规范发展	3
鲜蒜价格每斤0.5元左右！包地每亩1300多元！苦了今年的蒜农！	11
凌云CF穿越火线解说	12
杨丽萍的洱海豪宅太阳宫被停业整顿，你怎么看？	4
《幸福照相馆》获好评，林永健左小青倾情定义“小年代”的大幸福	1
冯提莫是如何从万千的主播中成功转型成明星的？	1
广汽集团4月最新销量公布：本田、丰田、三菱等品牌一览	5
亚洲最西端的大国：用国产坦克和中国在东南亚一决高下	8
一大波人在来抢房的路上，置业南开，这也许是你最后的机会！	4
为什么董路那么喜欢鲁能？	2
真有买彩票中头等奖的人吗？	2
为什么丽江的这座古镇老外们抢着要留下？	9
龙华上塘地铁口《上塘公馆》星期六正式开盘豪装交房13000元/平方	4
从负债2.5亿到身价数百亿，现如今他开的什么车？	3
Emily，Ratajkowski在纽约出现	10
全国首次无人机5G航拍直播在沪进行	8
啥时候咱也能去海边游游泳，捞捞古沉船的瓷器拿来赏玩一下呢	0
国内旅游又人造“千年古镇”	9
这里不止是胜者为王，也有他们的故事	2
王者荣耀：史上最霸气的3款皮肤你有几款？第二名今后再难返场！	12
有机菜花的“有机”指的是什么？	11
成都中心城区扩大了，还有主城区说法吗？	4
五月街头的这种黄果子被称为“水果之皇”，是润肺止咳的好东西	0
如何成功地说服父母换电脑？	6
一线城市房价下跌已成定局，刚需应何时入手？	4
790户贫困户将迁新居	11
你知道决定房价走势的真正原因是什么吗？	4
广州附近有什么地方适合情侣旅游？	9
印军的“奇葩”装备	8
普京刚宣布就职，美国海军马上重启第二舰队！	8
不好！旱情可能加剧——春耕期间天气预报	11
广汽讴歌TLX-L全新来袭，超长车身，内饰也很豪华！	5
三月、四月是杭州旅游赏花最好的季节	9
心机女飞黄腾达不想帮曾经帮助过自己的术士，结果报应来了	1
愤怒！18年刚刚过去4个月，至少发生了8起涉军谣言	8
如果伊万卡是下一任美国总统，美国将会是什么样？	10
投资交易的你，是否重视短线操作利害，与趋势！	3
想摆脱隐形贫困？帮你下班之后增加收入	11
王者荣耀：英雄手持武器，后羿持逐日之弓，露娜手持装备最便宜	12
上联：春风赐雨千山秀。下联是什么？	0
当今世界国家综合实力是怎样排名的？	8
月经量减少，妇科医生提醒：小心是早更，别再做下一个早更女友！	1
现实版嫦娥，梅梅和玉兔的一天，白绒绒的毛团抱在怀里看着都温暖	1
在中国的历史上，你认为谁最伟大？	0
苹果深度感应专利被曝光，未来iPhone或加入更多增强现实功能	7
上联：灿是火山。有什么下联吗？	0
如何用哑铃锻炼胸肌？	2
如何联系到淘宝的小二？	7
「高考志愿填报」想要报师范当老师，报考前要弄清楚当老师优缺点	6
上联，塞翁失马，焉知祸福？	0
广东面积最小市：面积仅1711平方公里，却号称中国浪漫之城	9
爱因斯坦临死前为什么要烧掉自己的全部手稿？	8
世乒赛团体赛，刘国梁和刘伟的解说你更欣赏谁？	2
好莱坞《花木兰》投资三亿美元，《雷神3》布景成员加盟	1
美国到处制造动乱，招致了一些国家的反对，你是否认为美国已成为世界公敌？	10
大S不幸流产！揭秘大S徐熙媛怀孕艰难之路	1
下载游戏时，哪些软件比较好用？	12
这种形似枇杷的野果！树上的没人摘，掉在地下的却一大堆人捡	11
杭州买房摇号对于杭州房价有什么影响？	4
这个人坐飞机好兴奋，朋友圈十连发	9
女儿咘咘跟小伙伴抢玩具，超人妈妈贾静雯的做法被赞智商高！	1
公司HR准备面试前的几点小建议	6
菩提祖师为何不把三十六变也传给孙悟空？教的七十二变还有缺陷？	0
4月大豆进口同比降13.7%，外媒：基本停购美国大豆	3
这个家族长盛不衰的秘诀	0
霍金感恩礼拜仪式将对公众开放，千张门票待抽取	10
C罗在西甲德比中脚踝扭伤，会不会缺席和利物浦的欧冠决赛？	2
空间比途观大，还只卖10万？这几款买了就是坑！	5
唐嫣版《何以笙箫默》第二部（婚后的生活）第五十九集第六十集	1
怎么老是你？詹姆斯倚天屠龙再次绝杀，球员圈里的评论亮了！	2
澳大利亚经济怎么样？	7
骏派CX65如何做到赶超轿车媲美SUV？	5
涡喷是战斗机上的，有涡喷航模吗？	8
网文20余年里，这10部经典的网络小说，你还记得几部呢？	0
总高12层楼王洋房，玉兰湾7号楼排卡进行中，开盘可优先选房！	4
自己有几款非常好的游戏主题和内容，怎样才能让游戏公司给予支持？	12
马云又出惊人言论，8年后房子最不值钱，他的话可信吗？	4
考文顿谈被降为替补：没关系的	2
人民币怎样才能国际化？	10
普通院校的学生跟985院校的学生差距有多大？请具体说明？	6
上联：微雨蒙蒙芳草渡，如何对下联？	0
上世纪解放军的军用利器三棱军刺，为什么会被淘汰？	8
河南2018年将实现2365个贫困村脱贫	11
火柴人的经典死亡跑酷，紧张刺激，各种坑队友，!	12
买房者必看：不要再纠结房子的土地年限了，续费才10多块钱一平！	4
没有是非原则，即等于“没有原则”	0
拜腾汽车怎么样？续航给力吗？	5
印花税大免！国家宣布大消息！个税也不用缴了？又能省一大笔钱！	3
村官头条侃侃商南旅游	9
绵阳现在房价暴涨，适合买房子吗？	4
这只股子公司业绩“变脸”，实控人一再减持，股民：我不会上当了	3
南麟电子2017年营收1.05亿元，净赚868万元	3
河南话中有什么有意思的方言吗？为什么说相声的都爱用河南话当梗？	1
弗爵苏醒坐起说话，医生揭秘彻底恢复机会！马塔：为曼联之父夺冠	2
新哈弗开启新时代！	5
想明年来个日本自由行，大概一周，准备多少钱合适呢？	9
当黄山遇上世界风景，一点都不逊色！	9
中国075型两栖攻击舰性能亚洲第一，排水量超4万吨，最后短板补齐	8
4月中山住宅网签2346套，同比上升361%！业内这样解释	4
江南化工募资被扣划2.11亿元，杭州银行强硬回应：有法律依据	3
市面上2000多的踏板摩托车怎么样？	5
“古朴典雅”的瓷器，传承中国文化，瓷雕艺术你知几种？	0
吃鸡里疯狂喝药也能赢？又学到新姿势了	12
房贷审批需要多久呢？	4
为何非洲人宁愿饿死也不种地，渴死不挖井，是物质匮乏还是懒惰？	10
中国最有钱的三个男人都开什么车？其中一个开沃尔沃太低调	5
孩子去哪培训才放心？高新区校外培训机构白名单出炉！	6
昆凌和别的男人穿情侣装，周杰伦吃醋	1
不想把钱存进银行，但同时又不想冒太大风险，该如何投资？	3
大清王朝最后的回光返照，“海圻号”环球航行，回来时已是民国！	8
金星又开撕范冰冰，反遭范冰冰直戳金星的痛处，你怎么看？	1
如果以色列与伊朗发生战争，谁赢的可能性最大？	8
一个人去海南旅游，该如何规划行程？	9
乾隆爷在承德游春出一上联：近看黄花，一点、两点、三点，一如金丁钉地；如何对下联？	0
钱存在信用社好还是邮政储蓄银行好？	3
山东怎么样？	9
农民最关注的的宅基地继承问题，到底能否成功转给子女？	11
汇星人外汇跟单：外汇自动跟单是什么？	3
最新富豪榜：前五有3人投足球，恒大领跑中超，中甲一老板进前50	2
「通过人脸识别探究数学的奥秘」德稻STEAM+R走进宝山实验学校	6
三流大学本科毕业生，平时成绩也没有特别好，想去日本留学，有这个可能吗，如何努力？	6
手机内存4+64与6+64有什么区别？	7
红土女王回归？莎拉波娃终结四连败淘汰贝古！马德里赛挺进16强！	2
四季如春的昆明有哪些冷知识？	4
苹果HomePod或将很快登陆德国/法国/日本	10
一周全球干货梳理：芯片大战一触即发、联储利率按兵不动、小米千亿IPO、苹果公司一季报	7
弹夹内的子弹打光后能丢掉吗？	8
江苏五年制专转本提醒你：贵有恒，何必三更睡五更起	6
她为演戏离开舞台，却在当红时结婚生子，如今44岁胖得认不出！	1
中超垫底队终极杀招，未来2轮赢球奖1000万，输球每人罚3万！	2
留学党都是有钱人家的孩子？小编：呵呵呵呵	6
季后赛最新形势：东西部半决赛3个3-1，唯有骑士4-0横扫，霸气！	2
上联：生是真豪杰，怎样对下联？	0
农业农村部再三提醒：不要盲目种玉米！有多少农民会听？	11
家国情怀传薪火，激扬青春献上合	6
小故事《还是没避开》	5
为什么有些中国文物被永久禁止出国展出？	0
表面上说苹果手机越来越不好，没想到你却偷偷支持	7
上联：风花雪月道进人生酸甜苦辣，如何对下联？	0
Mlxg备战MSI海报发布，表示“比起刷野我更懂入侵”，你怎么看？	12
35000元/㎡、紧邻西五环，848套共产房来了！	4
为什么有些舰艇在长时间出海后，要在舰身缠绕许多线缆？	8
三星s8+会不会卡，买哪个内存版本的好？	7
又一艘小钢炮即将服役，俄海军导弹舰装上了“中国心”	8
“六个钱包”买房言论为何戳中年轻人的心？	4
二手房翻新需要注意什么？	4
亚洲杯赛程出炉，超半数球迷认为国足将会小组垫底！	2
李小龙到底有多强？	2
天津五大道繁花似锦	9
进口汽车关税又降了，这几款进口车可以了解一下，比比亚迪还便宜	5
咘咘卖东西，客人没带钱，咘咘反应挺机灵	1
买思域的都后悔了！10万出头的钢炮王，配8AT拨片换挡更厚道	5
民乐县大力推广水肥一体化，促进农业节本增效	11
呆妹《猎魂觉醒》打怪实力坑李云龙！捏脸还丑成这样？	12
小叮当直播中账号再次被封，他该怎样证明自己没开挂呢？	12
一个股市老兵十年练就炒股“绝活”：炒股越简单的技术越实用	3
中国001A航母早就完工，为何至今仍不服役？	8
美丽的水乡渔村—松溪茶平乡林下村凤凰山庄	9
世界微笑日，笑迎八方客	9
《黑豹》删减片段曝光：黑豹原本反对开放瓦甘达	1
区块链到底是什么？	7
唐泽寿明在日本的地位相当于中国哪位男演员？	1
在农村，孩子最令父母头疼的事是什么？	11
荷城公办小学本周六接受第二阶段报名，报名条件有变化	6
有哪些主角是美女的好玩的单机游戏？	12
上联：北雁南飞双翅东西分上下，如何对下联？	0
想赚的零花钱？教你一招日入60-80	7
骑士挺进东部半决赛。骑士会不会像11年一样把不可能变可能，再得总冠军？	2
以色列警告称如果战机被击落将会轰炸俄军事基地，你怎么看？	8
马云又出惊人言论，8年后房子最不值钱，他的话可信吗？	4
《万象物语》尼德的输出怎么样，尼德金品质输出能力解析	12
这三款SUV随便开哪辆都会面子十足，关键一款比一款便宜！	5
全国首台宝马X7实拍，车长5.2米比路虎奔驰更霸气，或100万起售	5
一线教师忠告：小学6年，孩子不把这些基础打好，初中只有垫底！	6
四大行上调北京房贷利率，专家说：还要继续上浮	4
苹果用户发起请愿：要求苹果召回MacBook，Pro	7
电瓶车天天充会不会充坏电瓶？	7
好先生电视剧全集惠灵顿牛排的是哪一集？	1
《温暖的弦》让张翰张钧甯因戏生情？原来戏外已有答案！	1
看完这个视频终于知道诺基亚为什么倒闭了？成也萧何败也萧何	7
四川道家四大名山，四川人都不一定清楚，确是春游好去处	9
小伙婚前全款买房，离婚时99%房产被判给女方！	4
据说2018年房价会大幅下跌，是真的吗？	4
农村盖房是两层好还是一层好？	11
惹不起！英超降级队连克3大豪门，切尔西靠他还有争四希望？	2
手上有三十万，是理财好还是在县城买房好？	4
为什么美国想打谁就打谁？	8
买房不专业=跳坑！人人弯腰就可以捡到黄金的买房时代结束	4
如果美国打伊朗，最快可以多久解决战斗？	10
深度｜重庆走红秘籍	9
名爵6与思域，到底谁吊打谁？	5
荷兰小清新同志新片，颜值高身材好简直甜到虐狗	1
东京有哪些不起眼但实际很惊艳的店？	9
安徽有什么好的旅游景点？	9
便民助企，青岛加推21个办事项目“最多跑一次”	4
5月9日RNG战队正式前往MSI比赛地，他们现在去会对比赛有所影响吗？	12
福建籍游客到宁夏凭身份证享23家4A级以上景区免门票	9
只有2.01公分的格林为何能防守联盟大部分中锋？	2
信用卡透支15000，逾期后无力偿还，每个月还一点，会被起诉吗？	3
葡萄种植新模式——大树冠栽培技术！操作简单，易学易做	11
山东省17个地级市最新的房价是怎么样的?你怎么看？	4
山东莱西：亩产8万斤，淳朴农民的“茄子梦”正在实现	11
十年安卓一朝AI，谷歌Android，9.0最大特色在这里！	7
蟒山公园大好周末	9
河南农村没有儿子会怎样？	11
江苏省青岛市机械水平达到80%推出了各种农业机械	11
为什么说龙华新区是深圳最佳投资区？	4
CBA之前的台湾队为什么退出了？	2
国产歼20战机未来产量将达到多少架？数量让俄军羡慕，美军更上火	8
《王者荣耀》里，哪些英雄需要铭文才能打出伤害？	12
腹，有诗书气自华！寻根钱塘文化江干谱写新篇章~	0
以套内面积计算的房价，和以建筑面积计算的房价，能相差多少？	4
如何在操作中逐步加仓？	3
凯美瑞应该选哪个配置？	5
济青高速改扩建又有新消息，华山高架桥箱梁浇筑开始	5
为什么大多数国家愿意和美国结盟，而不是俄罗斯？	10
德尔股份：电液泵主要销往多家知名汽车厂商	3
别总是扯“国学”大旗虐待学生	6
又一个“王思聪”诞生！他儿子过3岁生日，马云竟亲自发天价红包！	1
名牌大学毕业后考上公务员，发现同批进入的男生都是三本人员，很委屈，怎么调整？	6
《倚天屠龙记》里的黄衫女是不是杨过和小龙女的后代？	1
一套房和二套房怎么认定？契税、首付和利率及房产税有什么区别？	4
万亿财富来袭！社区商业的“黄金时代”，你准备好了吗？	4
美国中小学教育那么差，为什么能获得那么多诺贝尔奖？	6
上联“一撇一捺写人生”，征下联？	0
如何看待奔驰宣布2022年停产燃油车？	5
iphone，X吃鸡续航短？充电线挡手？操作断触？这三大法宝能解决！	12
吴京背后竟有如此重大的“秘密”网友表示：这是我认识的男神吗？	8
究竟是谁阻止了伊涅斯塔加盟中超？	2
马云又出惊人言论，8年后房子最不值钱，他的话可信吗？	4
聊城：新蒜上市，价格跳水	11
为什么王者荣耀最近卸载量越来越多？	12
刘若英：后来的我们，都好吗？	1
特朗普退出伊核协议必将引爆市场，FED主席助美元大涨	3
最有逼格国产SUV袭来，领克慌了：奇瑞你什么时候憋了个大招？	5
回迁房开发商违约怎么办？	4
一个人“烂泥扶不上墙”的N种表现，赶紧自查！	6
12张图带你重回16年骑士夺冠游行！怀念有欧文的日子！	2
在商业价值与社会影响力之间，演员杨洋如何做好平衡？	1
上联:今日头条，头条今日，说今日头头是道，论头条条条精华；如何对下联？	0
上联：清风绕塌传诗韵，怎么对下联？	0
“体育+旅游”成就的特色小镇	9
猪价持续探底，5月或带来好消息！	11
前北京男篮队员孙悦去哪了？	2
美术生，高考志愿填报要注意这三方面！	6
掌握这3种进攻技巧，场场爆砍20+，妹纸都为你尖叫！	2
2万左右的二手车，经济实用小车	5
公司帮购买公积金，但要全部从工资里扣是否违法？	4
英雄联盟里你认为收割能力最恐怖的英雄有哪些？	12
众泰T500上市，售6万起，被誉为国产最美SUV，众泰汽车颜值巅峰！	5
四角山：乌江岸边的守望与憧憬	9
新加坡聘请印尼女佣的家庭注意了！	10
普京为什么特赦叶利钦家族？	10
1500万劳斯莱斯，霸气！	5
2018中国四川住建博览会-环保水性EAU成亮点	4
书院中国携手诚明内学院举办明堂系列茶席	0
伊戈达拉是不是勇士队专门为火箭队准备的最好的屏障？	2
长安逸动DT自动智享和吉利远景自动挡幸福选哪一个好？	5
刚炸完叙利亚，以色列再和一国起冲突，千人伤亡	10
百亿级大佬分享，跨境电商升级看这些方向	3
九人农教您如何区分有机大米和绿色大米	11
指挥倒车，也是一项技术活	5
有什么投资五万元以内创业的好项目？	3
关于随县一中教师殴打学生的回复	6
老人儿子去世后儿媳改嫁，女儿给养老送终，遗产该怎么继承？	0
OPPO手机玩一天要充好几次电，一定要开启这个开关，两天不用充电	7
中俄此消息一公布，美国真的要遭殃了！	8
王者荣耀多久没登陆才会送snk英雄？	12
绿军“诸葛亮”将一手烂牌打成王炸，有望率队4-0横扫最强黑马！	2
什么品牌的前悬架后悬架最好？	5
如果特朗普“撕毁”伊朗核协议，这个世界将面对什么？	10
美媒泛酸：中国即将建造核动力航母，排水量达超10万吨	8
了不起！保定仨“00后”在河北省机器人竞赛中斩获大奖	6
8日热点新闻：前港姐冠军身陷入不雅片事件？当事人回应：世界真是小	1
惊艳！红旗新车比宝马X6还美，不足20万，途观来了也得歇菜	5
孙悟空不怕太上老君的三昧真火，为何却被红孩儿烧个半死？	0
农村宅基地确权倒塌房屋怎么办？	11
浙江诸暨-西施故里，4A级风景区，五泄	9
土耳其空军将自己国家三艘军舰击沉，让232名海军同胞丧命	10
长江熙岸孔雀城简介	4
上联：盛世千秋伟业，下联怎么对？	0
为什么古语说：“父子不同桌，叔侄不对饮”？	0
以色列警告称如果战机被击落将会轰炸俄军事基地，你怎么看？	8
一天时光玩出不同意义，解锁上海迪士尼遛娃新姿势	9
A股药明康德上市无悬念涨停，药明康德最新股价是多少	3
恩施有没有没开发的好景区？	9
历史上的关中民歌11	0
如果证实反政府武装使用化学武器，美英法会被追责吗？	10
买房是买70多平的小复式，还是130平的平层好？	4
2018款普拉多重磅出击，外观霸气动力十足，堪称最霸道的SUV	5
如今猪市为何“逢节必跌”出现的如此频繁？	11
买了高层西边户会不会夏天很热，会受到什么影响？	4
Dota2：三个物法双修的敏捷后期，第一给了中国一个Major冠军	12
讲道理，阿隆-戈登这肌肉真是劲爆！比肩詹皇让人大饱眼福！	2
你有没有曾经为了一个谎言而付出大代价？	6
公司不签三方有影响吗？	6
研究生毕业进入事业单位，转正定级是初级还是中级？	6
武汉的黄鹤楼、岳阳的岳阳楼和南昌的滕王阁，哪个楼的文化积淀更深？	0
很多人宁愿买oppo也不买华为，异同很明显，你知道几个原因？	7
“百牛渡江”奇观让农民吃上旅游饭	9
?珍水稻收割机哪有卖的，多少钱一台？	11
为什么说“一个河南就是半个中国”？	0
人生总得有一次值得炫耀的选择	4
可以“跪”下来方便上货的C-5运输机	8
豪华与生俱来，诠释美系大气格调，试驾2018款福特金牛座	5
如何做好小学托管班？	6
上大专和当汽车学徒，选哪种比较好？	5
北京有哪些适合拍照留念的地方？	9
高分五号卫星慧眼升空，各路妖魔鬼怪无处藏身	8
《泡沫之夏》开播，第二次翻拍会比第一次好看么？秦俊杰pk何润东	1
普吉别墅，Pool，Villa-CDC置业	4
京都蛮子图鉴：疯狂下注割韭菜，一代网红大佬何时回国？	3
为何美国坚称原子弹下无冤魂？	8
威海荣成哪里好玩？	9
绝地求生，决赛圈与最后一名敌人交战，用手雷与其同归于尽，算谁吃鸡？	12
和记体育爆料：神户胜利船表示，没和老白联系过，不会来日本	2
征服欧洲的成吉思汗是否能算成中国人的骄傲？	10
颐和山庄强势来袭，太湖旅游度假区	9
强索小费，这些国家“特殊对待”中国游客让人恼火	10
签订协议并且公证后的小产权房就合法了吗？	4
青岛现在的房价是怎么样的？	4
土壤板结肥力下降怎么办？这五步让土壤迅速改良，粮食丰产增收！	11
如果证实反政府武装使用化学武器，美英法会被追责吗？	10
刚需和潜需有什么区别？	4
现货黄金投资如何选择出场点？	3
从滇池掠影谈为何云南这么多美丽湖泊总有奇山相伴	9
难怪好多人都装”一条线“，车里静的吓人！高速全程隔音又干净	5
GMIC2018在京圆满落幕，今年的AI的趋势有哪些？	7
股市中如何确定最低点？	3
骑士主场战胜猛龙，4-0晋级下一轮，球员赛后各种搞怪	2
平心而论，F-35算是成功的战斗机吗？	8
乌克兰真的将瓦良格号图纸送给中国了？真相说出来你都不信	8
去日本选择什么修士专业？	6
小米雷军与格力董明珠的赌约，你认为最后结局会是怎样？	7
余额宝转入越来越难，还该继续用下去吗？	3
农业户口升学迁出还能迁回吗？	6
王者荣耀：射手拿一塔后的四种做法，青铜第一种，王者选最后一个	12
5月9日沪铜现货行情快报	3
王者荣耀：S11新赛季辅助TOP3	12
大主播遇到哪些高科技都是怎么处理的	12
“东极水兵”起航巡护界江	8
上联：良书惠播九州，下联如何对？	0
亚冠比赛中，张琳芃球衣事件，恒大官方宣布对经理领队进行处罚，你怎么看恒大管理？	2
黑寡妇第一毫无悬念！漫威8位最火的超级女英雄排行	1
“春季攻势”再来，阿反恐官疑遭塔利班杀害	10
美国退出伊朗核协定会对中东乃至世界带来什么影响？	10
《道德经》中的10句话，每一句都醒悟人生	0
2018国家公务员考试补录面试名单公示	6
头婚却当后妈的几位女星，章子怡最暖心，最后一位被宠上天！	1
乐基儿现身某活动，网友：旁边的这个不是余文乐吗？	1
浙江省校园足球联赛（宁波赛区）小学组总决赛	2
这个广西传统节庆既能放假，也能收获文化传承	0
谢娜产后逆生长？近照曝光简直白到发光！娜娜你也太美了吧！	1
比亚迪汽车4月销量发布：宋MAX连续6个月破万，肠子都要悔青了吗？	5
澳洲红蟹能吃吗？感觉有点像小龙虾，好好吃的样子	10
5万就能买到的日系车，比飞度还皮实，号称开不坏，配4AT油耗仅5L	5
自动挡汽车档位图解说明	5
有哪些优秀的阅读习惯和技巧？	0
大连房价如何？	4
三门峡天鹅湖景区收门票合理吗？	9
官方：莱斯特冠军队主力中卫赛季末离队	2
一清一浊举世无双的奇景！	0
五菱宏光s新款怎么样？	5
5.73万，思域开回家！陕西省家电商会走访二手车经销商商会	5
A股全线反弹，机构说市场“三底”已现	3
下联:周六日双休。上联怎么对？	0
觅渡金生：5.8美指持续强势多头，金价退却底部震荡！	3
什么品种的玉米种最抗倒伏？	11
长得最像鲁迅的演员，却靠演霍元甲出名，71岁高龄仍活跃在荧幕！	1
郑州市三环以外租个一百平的商铺做生意，租金会是多少？	4
二战时，为什么日本敢打美国不敢打苏联？	8
5.8早评：比特币谨防空头来袭	3
DNF每日必刷副本都有什么？	12
下联：荷叶无意添夏绿，如何对上联？	0
有哪些明星因为没文化而闹过笑话？	1
5.8原油操作建议午评	3
琴声倚松共赏月，如何对下联？	0
Klong，Suan市场：一个见证泰国百年历史的市场	9
变频器在行车上的应用	5
违章建筑不补偿？不一定，这种情况是可以拿全额补偿的！	11
灵签占卜：4栋别墅选一座，测出将来你会住上什么样子的房子？	4
做共享经济的基本起步是什么？到底什么是共享经济？	10
从个人竞技状态来看，三个阶段的詹姆斯，哪个最强？	2
马云判断未来房价会便宜如白菜，是基于什么逻辑？	4
怎么学好日语？	6
考生注意！倒计时一个月，今年高考有这些新变化！	6
特朗普为什么可以随意废除此前美国政府达成的各种协议？	10
哈密三道岭拍美人	9
取名困难症患者皇马的贝尔，第一个受害者就是他的儿子	2
苹果的Airpods为什么那么贵？	7
可在空中收放无人机蜂群！“飞行航母”或很快入美武器库	8
被誉为“坦克杀手”的A-10攻击机，真能把坦克打成筛子吗？	8
恩比德：有些回合对我来说并不公平	2
五台山朝圣之旅，每年一度的五台山之行，不虚此行	9
邓丽君张国荣张学友合影，网友表示：很罕见！	1
这新型高蛋白牧草，适应性强、每年可收割8次，每亩最高达30吨！	11
我有个上联，请大家指教：中华上下五千年。请个下联？	0
种花不如种水果，在自家阳台种上这几种果树，放心安全吃个够	11
电视节目里有那么多白癜风专家，为什么冯小刚的白癜风没有专家给治好呢？	10
特朗普宣布美国将退出伊核协议	10
英文单词huge用英文单词的汉语拼音记忆法是这样记忆的	8
怎样把视频发到微信朋友圈？	7
詹姆斯赞新秀季后赛表现：可能是03年后最强一届	2
劲爆！笑笑人设彻底崩塌！离婚事件180度转机？出轨家暴，真是好男人！	1
亿万富豪搞不懂儿子为什么要收购破公司，，微服私访看究竟	7
邢台市的房价还会涨吗？	4
低价卖车为保本，被称为“价格毒药”的威马汽车隐藏了什么？	5
好壮观！好热闹！香港特别行政区举行海上守护神天后娘娘诞大巡游	9
3D游戏人设美图，亮瞎你的双眼，游戏可以这么美	12
韶关周边三日游如何规划路线？	9
CF手游十七：豪无人性！土豪的世界我们永远不懂！喜欢就买买买！	12
如果让你写一部武侠小说，你能想出哪些武功的名称？	0
2018公积金提取新政来了，别让你的公积金一直睡大觉！	4
北京2018普通高中学业水平考试报名入口：北京教育考试院	6
浙江柳市镇,，号称浙江最富裕的小镇,，没有之一	3
张杰写给谢娜的信，女人看了都会感动	1
偷偷告诉你，妈妈每次旅游都带上这些“趣味货，经济实用还安心	9
高楼层跟低楼层到底哪个好呢？	4
上联：春夏秋冬，完美，下联怎么对？	0
刺激战场：游戏中堪比外挂的bug，第3个秒变终极版隐身伏地魔	12
为什么现在没有人玩CS了？	12
二线城市租赁市场崛起，碧桂园长租公寓杀入东莞	4
范冰冰新戏又杀青了，能补因高云翔亏掉的几个亿吗？	1
你们和vn之间有着怎样的故事？	12
老农民感慨，从农家院搬进小区，生活负担越来越重，真心住不起呀	11
普京任命梅德韦杰夫为俄罗斯总理，从梅普到普梅，俄罗斯人如何看待这样的循环？	10
你早年无意的一次“包场”，郭德纲送你“德云社终生相声金卡”	1
2018年美国中期选举，你认为特朗普会下台吗？	10
郴州市商业铺面价是多少？	4
韩瑜出席活动，网友：好羡慕这个肌肉男，有种想去健身的冲动	1
上联：春山花灯路，下联如何对？	0
法律知识：总结在事业单位考试中的无因管理问题	6
上课时学生手机响个不停，老师一怒之下把手机摔了，家长拿发票让老师赔，大家怎么看待这种事？	6
中国的教育，说来说去还得拼爹	6
电动车会成为未来城市代步第一工具吗？	5
县级购物中心高峰论坛及大荔县招商成果发布会隆重举行	4
林肯领袖一号，皇家总统御用座驾	5
60国畅销前十、首月流水近2亿，《哈利波特》手游为何如此强势？	12
良庄镇：互联网+大樱桃，拓宽农民致富路	11
买分红返还型理财保险不能犯的致命性错误有哪些？	3
世界上十大名刀	8
70后，80后，90后，三代人告诉你，谁才是房奴？	4
菏泽市五举措助推新旧动能转换	3
29万入手红旗H7，三十而立选择国产，车主直言：不只是那一抹红	5
京东2018，Q1净利润15亿，但经营利润只有443万	3
成都和重庆你会选择哪座城市定居？	9
娱乐圈之中的这些小仙女不仅颜值高，这智商更是让人佩服	1
石家庄市矿区中学师大顶岗实习生说课比赛暨实习工作座谈交流会	6
江西上饶地图，为何被景德镇和鹰潭挤成东西两半？	0
除了俄罗斯，支持巴沙尔的国家还有哪些？	10
全球首款人工智能机器人教练再升级，开启驾培“超智能”时代	7
31省市正规本、专科大学名单汇总!	6
雷军和任正非谁更厉害？	7
为什么到现在，河南也没有自己的CBA球队？	2
没有满级铭文也能超神的4个英雄，第一名没铭文照样五杀	12
《独孤天下》PK《独孤皇后》，五大人物对比，只有宇文护输了	1
因为物业费而社会无良民？	4
经典摩托赛车篇｜时速220的50CC级GP赛车	5
导致儿童肥胖的原因有哪些？	10
上联：茶香壶外飘，下联怎么对？	0
2018年粮食补贴发放时间确定，以下几类农民没有领取资格	11
菲美举行“肩并肩”联合军演，菲民众抗议：美军离开菲律宾！	8
对标波音787，商飞CR929远程宽体客机预计2025前后首飞	8
丹东：绿色产业有“面子”更要有“里子”	11
书坛公认的十大行书排名靠谱吗？	0
华为发布新款路由器，满足你的宅需求，不用网线，即插即用	7
福州小程序商场｜福州小程序制作｜福州小程序开发商场	7
NC供应链领域高级顾问为你来支招	3
为什么支付宝芝麻信用属于有钱人，用金钱来衡量一个信用，穷人难道就没有信用吗？	3
「5月12日」华理MBA主办国内知名商学院MBA项目巡展	6
为什么歼20要采用国产WS-15发动机？	8
金茶花该怎样养护？	5
在中国古代，有没有人认为地球是圆的呢？	0
利物浦欧冠资格要悬？克洛普的两种玩法：戏虐&心跳	2
坚果Pro销量大获全胜，罗永浩发文“给黑锤子的小伙伴一记重拳”，对此你怎么看？	7
再议沃兴华书展被停，元芳你怎么看	0
为什么商品的价格越高，人们反而更愿意买？	3
农村俗语“会施施一丘，不会施施千丘，施千丘不如施一丘”，怎样施肥才能合理得当？	11
王者小技巧，第二个鲜为人知，倒数第一个能救命！	12
恒大与权健首回合0比0结束，但场上花絮仍然不少，你怎么看待这场比赛，双方能否接受？	2
咸阳市2018年普通高中考试招生工作方案出炉	6
长江边城市有哪些大学，这些大学的教育水平怎么样？	6
为什么俄罗斯食品在中国打不开销路？	10
阿里云服务器备案有多难？	7
广西将培训1万名农村建筑工匠，以在农村从事房屋建设建筑工匠为主	11
孩子高考前一定要注意的事	6
进口曰产途乐性能怎么样？	5
为什么英语启蒙越早越好？	6
小学生课堂笔记，语文老师表示无语，英语老师直接气疯！	6
上联：弦拨三江春水。如何对下联？	0
你认为马克思的理论有不足之处吗？	10
湖南有哪些大学？	6
2018上海房价涨跌榜出炉，青浦房价竟跌2成	4
津媒：亚冠内战维特塞尔回归，高拉特郑智伤愈复出	2
《二十四孝》之孝感动天	0
蒜薹价低雇人抽赔本，蒜农邀请大家免费抽	11
没钱但想创业，做什么资金来的快？	3
「最多省270元！」辽宁4家5A景区推联票，本溪这个地方要火……	9
外教绘本屋｜《Go，Dog.，Go！》前进吧，大狗！	6
去美国留学，一年需要多少钱？	6
方向是大数据，零基础，从python入手发展合适吗？	7
上联：猪不能没有毛，下联怎么对？	11
这是一个没有国籍的海上民族，渔民为了谋生从小就要自毁耳膜	9
奥迪E-Tron量产版新消息，8月30日发布	5
《王者荣耀》的夏日新皮肤将推出三款，两款已知，你觉得第三款会是哪位英雄的？	12
淄博人速看！不管淄博人买不买房，未来都会出现这两件事！	4
重大消息！普京的连任之路！看到他的支持率之后，普京笑了！	10
大国起飞！新型隐身大轰意外官泄，采用飞翼布局！	8
美国国会听证会：用区块链技术改变世界	10
今年前4个月我国货物贸易进出口总值增长8.9%，外贸延续稳中向好	3
dota里面有没有你觉得你这辈子都操作不来的英雄？	12
台湾4月CPI同比增1.98%，物价呈平稳态势	3
鲁能同时首发3名U23，西塞继续无缘	2
陈赫能够这么火，是因为他舅舅陈凯歌导演吗？	1
像普京一样去俄罗斯西伯利亚打猎钓鱼度假，需要花费多少钱？	10
中使馆发埃及旅游指南，遇景区人员索要小费应拒绝	9
想去三四线城市定居，首付有限，是先买个偏点儿的房子，还是再攒几年钱后买好地段的房子？	4
有什么好看的壁纸可以推荐吗？	0
经典FC游戏《三目童子》，隐藏火鸡和秒杀BOSS你都知道吗？	12
到海淀免费公园赏花，度悠闲周末	9
杭州师范大学	6
丰田卡罗拉的保养价格怎么样？小毛病多吗？	5
C语言与C++的差异是什么？	7
中国足协“杰出星锐计划”启动仪式在京举行，里皮致辞	2
西媒：土耳其军事扩张引发中东对手警惕	10
你都没有读过马克思，让我怎么相信你可以改变世界	7
二战最残忍的战役，在那里新兵活不过10分钟，能活三天就能当团长	8
全球战机10大排行：歼10前十	8
农村老话：“冷不靠灯，穷不靠亲”，现实中真的会这样？你如何看待这类事？	11
广西桉树种植的危害全面统计，六个关于种桉树土地和环境问题分析	11
洛阳周边有哪些凉快的旅游景点？	9
二郎神被打入凡间投胎，不小心丢了玉如意，产妇就生了个玉如意	1
日本战败后，裕仁说出投降原因，并不是屈于原子弹！	10
扬州小学排名新鲜出炉！快看看有没有你心仪的！	6
越来越多人买车都不要本田飞度，如今流行买这车，好开又帅气！	5
我们都非常熟悉，但并不知道这些是来自易经的词汇	0
马克龙新政下法国铁路走向何方？	10
DNF卢克团本举报系统真的有用，7人齐心就可以踢出攻坚队！	12
村民的致富道路由我们保驾护航	11
黄圣池《泡沫之夏》今日开播，樱花般少年梦幻出场	1
《欢乐饭米粒儿》爱情语录走红，做有温度的喜剧	1
不同日龄猪的腹泻原因分析和对策全在这里了！(2)	11
贪便宜买八代雅阁，最初全家反对，开了半年后感觉自己赚大了	5
全国首家！政府牵头、村民以旧居入股，欲打造“中原民宿第一镇”	9
上联：泰山黄山赵本山，如何对下联？	0
霍建华帅气逼人高清写真照，网友称：胡歌见了都说帅	1
马鞍山车主请注意！已有交警在严查这种号牌和标贴！	5
玻璃联:黄元申元甲众人赞，求下联？	5
怎样系统学习古代文论？	0
DNF哪个职业控制最稳？	12
巫宏义：黄金亚欧盘持续下跌，晚间谨防加速之后走震荡	3
如何在表格中两列一起排序？	6
这些水果算是比较罕见的，现摘现发，新鲜直售！	11
现在的内蒙古和蒙古国在文化上有哪些差异？	0
这款潜艇号称“水下航母”，是所有战略潜艇的前身，可惜生不逢时	8
全国女士都免门票，河南黛眉山花样迎母亲节！	9
玩过王者荣耀后，去玩LOL是什么体验？	12
解放军史上“最奢侈战争”，将抗美援朝中的这一“魔咒”彻底打破	8
德甲｜将帅不和：莱万拒绝与海因克斯握手；今夏莱万恐离队	2
不败夺冠和欧冠三连谁更难？皇马恐放弃面子，齐达内心意已决？	2
电信的光猫有WIFI功能，为什么不让别人使用？	7
京东时尚蜕变，履新四个月的胡胜利要造一个“美美与共”的新世界	7
央行：代查APP“封杀”不尽，网友：不如求助区块链	7
中国的位置不可忽略，朝美韩热热闹闹，没中国什么事了？	8
外星人，NBA五大丑，被称为大力水手，甚至被人看作木乃伊	2
微盟创始人孙涛勇：“小程序+社交广告”像十年前的“企业官网+百度推广”	7
一个学校的好和差是因为生源还是师资？	6
大张伟应景微笑日秒变假笑男孩，网友：你是专业的	1
林允有着清纯的外型和白皙的皮肤，很青涩，透着灵气的少女	1
南唐后主李煜十大经典诗词，你知道是出自哪些诗词吗？	0
有30万存款，如何能在2年变成100万？	3
「关注」涉案15亿！知名主持人摊上大事，被证监会罚款1.29亿！	3
上联：上不上，下不下，不上不下被卡，如何对下联？	0
辛苦几十年，娶妻回到解放前！这婚，真的结不起了！	11
1分钟知识锦囊｜为什么人形机器人在日常生活里就是火不起来？	7
夏威夷地震引起火山喷发，1700岛民被迫撤离	10
古人常把“绿蚁”称为酒，古代的酒真的与“蚁”有关吗？	0
逢盛夏，甘肃哪里适合避暑？	9
盘点漫威中没有超能力但实力不凡的人物	8
古人为何传玉不传金？	0
德鑫博金：黄金1310支撑强劲，回踩低位继续跟多	3
华为mate10再次刷新，网友表示：保值率不如iPhone8	7
火箭两胜爵士，打蒙爵士悍将！艾克萨姆：我要回家……	2
爱因斯坦的狭义和广义相对论是怎么发现的？	7
重吨位也不拒起步肉！奥迪Q5，2.0T艾森刷ECU起步就有劲儿	5
DNF：一套快被遗忘的85SS套，改版后能不能从下水道冲出来？	12
买房懂得少？面宽进深楼间距得房率不会计算？	4
威廉姆斯第三次捧得斯诺克世锦赛冠军，赛后“全裸”现身发布会	2
看完科比的手、孙杨指纹、詹姆斯的脚！就知道成功的背后是什么了	2
自主智联SUV哪家强，4款热门车型全面对比	5
宋喆出狱愤怒抖出真相，马蓉成功洗白，王宝强彻底凉了	1
这三所211为何这么“落魄”？真的是各有各的难处	6
现在的俄罗斯处于扩张期还是衰退期？	10
法国有29家世界500强企业，美国有132家，你猜日本和我国有几家？	3
四川游客张某带着六名女子在三亚沙滩烧烤被撒沙，这事你怎么看？	9
泰国公主面前合照人人下跪，唯独范冰冰行为被赞霸气！	10
轻量级世界排名最新名单西提猜居榜首，为何武僧一龙没有上榜？	2
2018年美国中期选举，你认为特朗普会下台吗？	10
如何看待C罗在采访里说：教会我踢球的人正在医院饱受煎熬，我有什么心思去庆祝进球？	2
张柏芝搭档吴建豪回归荧幕，她还是美成十八岁的样子	1
同样是狂砍38分，为何老詹和杜兰特的待遇却是天差地别？	2
《灵魂摆渡》里面让人听了想哭的台词，最后一句非常的虐心！	1
冲突迫近！伊朗屡遭空袭何时将发动反击？全世界只剩一个悬念	10
“诗和远方”珠联璧合	9
油价上涨提振通胀预期，黄金虽获支撑但技术突破仍是瓶颈	3
姚笛现身机场，网友：姚笛姐旁边这个男的好眼熟啊	1
为什么骑士打步行者如此艰难，打猛龙却那么轻松？	2
美国号称全球科技第一，为什么移动支付却远落后于中国呢？	7
被名宿怒批不配穿阿森纳球衣，厄齐尔表示本赛季不踢了	2
哪些撩妹的高端操作让你久久不能平复？	4
如何评价台湾女歌手陈盈洁？	1
在农村千万别和什么样的男人结婚？	11
古代没有电，天黑了他们都在干什么？	0
空军想要超音速武器发现至少还得等10年或20年！	8
这被毙的前任爱情片顶一万部	1
可以把小米当做中国的索尼吗？	7
一斤两块五的青菜人都买的吃，为什么两块五的股票没人买呢？	3
克罗地亚国人口不足500万，但在NBA却有他们的神话！	2
伊朗回击了！20枚火箭弹猛轰以色列，中东战火要被再次点燃？	10
五月去什么地方最适合心灵疗伤？	9
250件“假冒”的红白机游戏卡带，浓缩着全世界游戏迷的创意	12
组图：唐嫣现身机场，网友说“糖糖怎么看都很美、都很嫩白”	1
蔡徐坤强势担任队长，范丞丞全程傻笑，陈立农的腿成为最大亮点！	1
加拿大这个80后华人妹子火了，连迪士尼都为她打Call!	10
农业的血与泪，他大概是2017年最悲催的农人吧！	11
剧中最“犀利”的穿帮镜头，图2让人无法理解，图5导演看了会哭！	1
法总统：退出伊核协议或引发战争	10
难倒无数大学生的3道数学题，小学生直言：这并不难！	6
河北省的教育情况跟其他省有什么不一样？如果有不一样，差距很大吗？	6
2018款宝骏310W，中配全款落地价多少钱？	5
王丽坤：出席某活动，网友：应该拿条毯子给她盖住大腿的呀	1
奇瑞-瑞虎5手动家悦版，奇瑞老牌子值得信赖，5万成功入手	5
今年这轮“猪周期”，大跌之后必有大涨吗？	11
重庆洪崖洞夜景：已逝去的洪崖洞海盗船	9
要是詹姆斯退役，国内还会有多少人看NBA？	2
Gigi又陷歧视门：不仅辱华，还歧视黑人！一手好牌打得稀巴烂	10
上海国际摩展Honda发布新款电动车	5
上世纪被中国淘汰的冷兵器“三棱军刺”到底有多猛？	8
如何评价1947年罗斯威尔事件？	8
房地产和B特币一对比，你就知道真正的泡沫长什么样！	4
朋友圈必备10个英语句子！	6
买房前可以先去银行查询能不能贷款再交首付吗？	4
过去的国足与今天国足的差距在哪？	2
病虫防治，各种招数全用上？化防为主其它辅？错错错	11
中弘股份新增借款超净资产100%	3
全家、喜士多、罗森等这些常见的便利店都是谁控股的？	3
牟尼沟，一个比九寨沟更加清静的风光	9
2018年5月8日玉米价格行情走势	11
中国中车重组货车业务成立齐车集团	3
中国道教神仙天后娘娘，今日是妈祖圣诞，她在道教中的神位及司职	0
超级婚嫁时代来临，婚趴集团董事长王伟告你什么是未来新婚庆模式	3
恒大在权健亚冠主场全身而退，全场球迷辱骂郜林，你是怎么看的？	2
火焰除草机，1小时可以除20亩地，农民朋友们，您会买吗？	11
辽宁工程技术大学怎么样？	6
锤子科技CEO罗永浩：当初投了100万炒币，现在变成了3000多万	3
汶川大地震遗孤，长大后成了高原武警战士！	8
《风云》圣王使用天霜拳，轻松克制步惊云的排云掌	0
北京全聚德外卖烤鸭关张，老字号们的电商还有出路吗？	7
「MD，PHOTO」韩国女艺人金熙贞首尔出席，代言化妆品牌宣传活动	1
上联：雨润红花朵朵鲜，下联如何对？	0
上联：江中鱼东游西藏，下联怎么对？	0
世界杯历史上，著名的红黄牌大战是哪一场？	2
啥是葡萄临界期？错过再等一年！及时补充营养	11
黄树新：村里有了产业，发展才有底	11
杨秀清是烧炭工，他的军事才能是怎么来的？	8
买二手房应该注意什么？和中介沟通还要注意什么呢？	4
铺路新三板制度建设，股转首调内部架构	3
阿胶糕可随便吃吗？	9
普京要求俄在2024年前成为全球五大经济体之一	10
豪车配件总价够买6辆整车，千元降价被指“隔靴搔痒”	5
不知看哭多少农村养牛人，农村养牛最悲痛的事，看后你啥感受	11
颜无敌莉莉柯林斯现身，2018，Met，Gala，独特装扮，异样的美	1
《复仇者联盟3》雷神改用斧头，结尾挖下超级大坑，令人期待第4部	1
战机出事故，为何不第一时间逃生？十几名飞行员牺牲让人心酸	8
如何评价日本女乒决赛中的排兵布阵？为何让平野美宇打两场？	2
千年古墓中摆着美食美酒，专家看到旁边的墓志铭后立刻捧腹大笑！	0
正在进行权健VS恒大的亚冠比赛，恒大5号张琳芃需要更换球衣，为什么没有备胎球衣？	2
绝地求生决赛圈的时候，步枪消音器和补偿器你更愿意用哪个？	12
著名军事专家，尹卓	8
5月的三川，这里的风景这里独好	11
唐嫣唐艺昕齐露香肩掩嘴热聊，撩发放电和张天爱PK美腿	1
现在的农村是不是越来越好啦？	11
关键之战爵士官方宣布两个坏消息，这是要放弃比赛了？	2
华纳音乐宣布售出75%Spotify股票，价值约为4亿美元	3
马云又出惊人言论，8年后房子最不值钱，他的话可信吗？	4
明星出道前后的样子差距有多大？	1
普京正式开启“4.0时代”，如何施政成关注焦点	10
上联：只恐夜深花睡去，如何对下联？	0
丽江婚纱照：最好的文艺情怀，它真的很优秀	1
怎样看待米切尔输球后在球员通道爆粗口，矛头直指哈登，讽刺MVP靠造犯规？	2
宝鸡市举办畜牧业暨蜂产业招商引资签约，揽金7.97亿	11
专升本没成功会怎么样？	6
丽水的自考伙伴福利来了！2018年5月自考免考申办公告	6
地表最强女人来中国打比赛！重280斤的中国搏击选手都不如她强壮	2
阿里巴巴研制出全球最强量子电路模拟器“太章”！	8
《王者荣耀》怎么对付速推流？	12
共享汽车，真的是共享经济的下一个风口吗？	7
余额宝利率上升了很多，说明了什么？	3
温州大学瓯江学院	6
来自未来的亮相！领先设计引领时尚新潮流	5
5月7日共7盘获预售证，龙湖万科华润别墅获证	4
《风暴英雄》带给了你什么？	12
清华北大到底青睐什么样的学生，看这个名单就明白了	6
首套房贷利率越来越高，个人购房杠杆率显著下降	4
名牌大学毕业后考上公务员，发现同批进入的男生都是三本人员，很委屈，怎么调整？	6
军迷们请向这位院士科学家致敬	8
港“一地两检”草案完成审议，反对派大闹议会被抬走	10
2018年5月9日生猪价格行情统计	11
男友带着二哈向女友求婚，女友感动到哭，网友：二哈撩妹神器	1
炉石传说10大法术紫卡强度排行榜，第一名的随时有被削弱的危险！	12
蔡依林现身街头，网友：拉链拉再低也没用？	1
松涛奏琴风长起，如何对下联？	0
北京：首套房贷利率上浮至1.1倍	4
翼龙2无人机实战能力如何？	8
奔驰G500巅峰SUV，超高品质超强劲性能	5
揭秘“独狼”大疆竞价融资：争议中敲定10亿美元	7
俄罗斯明明是资本主义国家，为什么还和西方国家这么僵？	10
6399：迷你世界穿墙方法一览，迷你世界怎么穿墙	12
安倍晋三为什么能当这么久首相？	10
夏季引援锁定荷甲年轻力量，瓜帅是在向温格“致敬”？	2
城市绿化为什么不用韭菜？	11
伟大音乐家的缪斯	1
黄石市工商局“五大行动”全力推进商标品牌战略	3
美丽山水撑起美丽经济	11
发现自己上空被空投了原子弹，还有什么补救的措施吗？	8
裸车只要13.48万！这配置和动力上哪去找，外观内饰不输东风A9	5
哥斯达黎加一季度失业率超10%，创5年来新高	10
“利润1元，交税1.2元”，房地产仍是纳税大户	3
4中0、5中0后9中1半场3分，跟哈登争MVP的全明星，被詹姆斯打爆了	2
特朗普：大家都认为我该得诺贝尔	10
潍坊：受气温上升影响，蛋价近期上涨空间有限	11
山西晋中的古庙	0
梦幻西游个性宠炼妖，狂出副宠让人十分舒适？	12
遇到爱茶的男人，就嫁了吧！	0
绝地求生玩多少小时能出来感觉？	12
大连5支足球队周末全部取胜，你怎么看？	2
北京92亿共有产权土地双双流拍说明了什么？	4
第六届中国（临朐）沂山文化节沂山登山大会胜利开幕	2
99%的养猪人不知道母猪流产危害有多大，仅用一招就能提高配种率	11
怎样做好后备鸡的养殖管理？	11
葫芦娃手游，平民葫芦兄弟正义者联盟和黑猫警长一起打大象	12
国际油价短期看涨，11日国内成品油价上调概率加大	3
买房银行审批通过但就是不放款，怎么办？	4
三明沙县七峰叠翠公园玻璃栈道什么时候开放？	9
原来王丽云平时有这样的习惯，难怪一个人也能把女儿教得那么优秀	1
广东的大学毕业证含金量如何排名？	6
三天66亿，新零售奇迹！红星美凯龙是怎么创造的？	7
机票退改签问题引关注，多平台要求标准与航企一致	3
这座名山一年两百多天有佛光，不来太遗憾了	9
“挑刺报告”发布，房产数据“一片空白”不动产登记中心卡壳	4
如果对baby，热巴，赵丽颖，刘亦菲，郑爽的颜值排名，谁最高？	1
杨幂《扶摇》赵丽颖《知否》收视大战？倪妮《凰权》才是大魔王	1
一周车闻：博越25个月卖50万辆；别克将推电动SUV，4秒破百	5
台湾版《三国》，张燕遇到张飞，竟自称赛张飞，结果被一矛挑翻	1
「提示」静安工作的朋友，人才公寓、租房补贴新政了解一下	4
上联：公鸡打架头对头，下联怎么对？	0
东莞限价政策再升级：新建商品住房销售价格一经备案不得上调	4
上海GDP领跑全国，不输“深圳奇迹”，靠的是什么？	9
明星与金领汇集的圣地——加利福尼亚州	9
奇瑞最科幻概念车，灵感来自星球大战？网友：这是星际战舰迷你版	5
参与南京大屠杀的侵华日军，具体有哪些？	8
考生注意！倒计时一个月，今年高考有这些新变化！	6
绝地求生刺激战场的空投掉房顶上，或者是树上，有什么方法弄下来？	12
海南三沙市有哪些天然优势？是不是谁都可以去？有什么限制吗？	9
新版《流星花园》F4的美作，这个颜值你可还满意？	1
中甲第10轮：武汉卓尔发布战永昌海报：对不起，谢谢！	2
南江光雾山下世外桃源般的小水库	9
又是5月8号，19年后如何悼念先辈？航母2艘战机1600架	8
财政部：对按万分之五税率贴花资金账簿减半收印花税	3
「香港攻略」不知道这些「点餐术语」，都不好意思去香港茶餐厅！	9
欧冠半决赛第3局朱婷受伤，万千球迷担心紧张到窒息	2
《集结号》中的团长为什么不直接命令九连死守而是要骗他们以集结号为令撤退？	8
现在谢霆锋算一线明星吗？	1
比泸沽湖还美，这个隐藏在云南秘境的“玻璃湖”终于被人发现了！	9
特朗普宣布对伊朗实施最高级别的经济制裁措施，伊朗经济会被击垮吗？	8
知名证券主持人操纵股票忽悠股民买单被罚1亿，散户真的很容易被割韭菜吗？	3
昆凌和助手穿“情侣装”，评论中胖杰伦吃醋	1
A股入摩在即400亿美元，资金将流入如何布局？	7
德乒主帅：曾让刘国梁、孔令辉、老瓦三大乒乓球大满贯都头疼的人	2
以色列警告称如果战机被击落将会轰炸俄军事基地，你怎么看？	8
如何理解“知其白守其黑为天下式，知其雄守其雌为天下溪，知其荣守其辱为天下谷”这句话？	0
同样的衣服，为什么在柬埔寨和美国折合人民币290元，而在国内690元？	3
企业工资指导线迎密集调整，平均涨幅将超过7%	3
英才计划化学学科2018年将重点开展实地调研等工作	6
我国在055大驱后又曝光了新型战舰，海军实力将大幅提高	8
老人去世时是在床上，床还能要吗？	10
江苏泰州姜堰区签下全省首单农产品质量险	11
4月销量暴增400%，观致满血复活了吗？	5
官场现形记（5）-连环画赏析	0
同是出自步步高,，为何vivo总被OPPO压一头？	1
悟空问答「游戏」领域有哪些值得关注的答主？	12
三菱欧蓝德真的比荣威RX8更值得考虑吗？	5
世人皆知“卧龙凤雏得一可安天下”，可有几人知其后还有一句？	0
当年年少无知的小鬼也曾有这样的梦想，就是去武当山拜师学艺	0
40年后你长啥样？打开手机这个功能，查看未来的自己，太好玩了	7
解密伊瓜因入选阿根廷世界杯阵容：意甲争冠关键战表现打动桑保利	2
无人机能打空对空作战吗？	8
2299元！OPPO，R11s，Plus终于降了：6.4寸全面屏！	7
官方出版的《清史》还没编撰完成，这是为什么呢？	0
26岁的韩东君，26岁的张彬彬，26岁的欧豪，却输给了26岁	1
全球最贵的SUV就要来了，然而你们猜兵哥一斤值多少钱？	5
年轻人追星最高境界，就是把偶像写在论文里	1
中国为何隐忍这么多年不愿动武？真相曝光让人恍然大悟	8
异文化大师唐小豪再添重磅新作《猎境者》磨铁文学首发！	0
买房选择东户好还是西户好？	4
打击垫该怎么玩？	12
LOL：越南战队称中韩赛区不可战胜，只要努力就能进MSI四强	12
粮食、棉花、油料等农产品未来十年发展展望！	11
四大红利指数，买哪只更好？	3
德外长：将竭尽全力保留伊核协议	10
日本J-deite，RIDE机器人项目灵魂人物：多年梦想终于实现！	7
「000735」罗牛山：正宗赛马独角兽，287.8亿开启罗马山新征程！	11
鲁迅每月工资350块大洋，换成现在的人民币值多少钱？	0
张天爱现身机场，网友：穿牛仔裤，看的这腿好宽呀，开的好明显	1
王者峡谷之嬴政带动全场	12
90后如何拼才能不靠爸妈买房？	4
一考生贿赂主考官的岳父，却被当面耻辱，他报复手段令人拍案称奇	6
金氪丨A股大宗交易日报5.9前三甲：金石东方/天目药业/沃尔核材	3
这些绝版老照片，你见过几张？!	1
问题集锦：你想问的买房问题请看这里！	4
后海不是海，这是北京城内700年以前的古老水域，最佳逗留4小时	9
去旅游带什么镜头比较好？	9
不放屁、屁太多、屁太臭，这些“屁事儿”都别忽视	10
花了168万落地辆奔驰迈巴赫S450，坐在后排时，车主说出了真心话	5
南充市营山2018中考数学第一次诊断模拟考试附答案，值得参考	6
上联：田在心上思故乡，求下联？	0
宝骏-560手动超值型，不到5万就买到手，开过之后就知道是真的好	5
林青霞：柔美与英气共存，一直美着的女神	1
牛气了！国产神炮亮相性能太逆天，美专家都咋舌：炮还能这么造	8
顶尖的艺术作品是雅俗共赏还是知音难寻？	0
特朗普为什么可以随意废除此前美国政府达成的各种协议？	10
兰州五泉山公园“五一”重游记！	9
i3，8100处理器能不能用pr剪辑视频呢？	7
怒江属于云南哪里，是一个什么样的地方？	9
奇瑞令人想不到的副业：建军舰、造飞机，海陆空全面发展	8
伊拉克F16空战能力贫弱，却不断空袭叙境内武装，俄叙伊表示欢迎	8
买房：凸阳台还是凹阳台的房子，选择哪种好？很多人选错了	4
法国里昂商学院DBA，给你一次人生蜕变的机会！	6
张一鸣还是没学会忍字诀，微信PK马化腾	7
火箭大比分3比1领先爵士，保罗表示火箭晋级并不保险，还要谨慎。你怎么看？	2
罗格斯大学到底怎么样？	0
蒋欣生日晒美照鼓励自己，杨紫乔欣凌晨庆生尽显姐妹情深	1
再过10年，农村这群年轻人将面临2大难题	11
齐秀绝活！想看食品雕花、VR技术、3D打印等体验项目就看过来	6
《中国诗词大会》导演组：“我们的节目没有任何脚本”	1
高考前，高考中，高考后	6
益阳发现大量楚墓，为研究楚秦时期益阳县治提供新资料	0
中国人电竞最后的骄傲！TI8，DOTA战队能继续捍卫中国荣耀吗	12
怎么计算信用卡分期实际利息？原来很多人都算错了	3
进入2018年人民币为何暴涨？	3
创业秘诀2：卖时效资源建立管道，快速增加被动收入	11
要是詹姆斯退役，国内还会有多少人看NBA？	2
对联。拜空世间万座庙？	0
《天下收藏》赏古阅今——淡妆浓抹诗画情	0
农民闲暇时间种植它当做药材，制作清营汤，每年利润50万	11
有经验的司机告诉你，真正有用的车具，好用还不贵	5
吴京的人格魅力有多大？他说只要是吴京的戏，我一定参与！	1
腾讯游戏回应《王者荣耀》对部分手机进行负优化，你怎么看？	12
你的信用卡会被降低额度，冻结吗？	3
手机经常外放，容易坏吗？	7
马云判断未来房价会便宜如白菜，是基于什么逻辑？	4
委内瑞拉爆发大规模难民潮，资源丰富的委内瑞拉为什么会开启内乱模式？	10
路虎揽胜行政2017，HSE，3.0，汽油，彰显豪华，尤其红色适合女生开	5
从北京限竞房转为共有产权房，看北京调控的套路	4
荔枝堆积成山没有买家愁坏果农？老板用一招解决了问题	11
七成以上餐饮业求职者为90后，成都人才供求量居全国前五	7
农村这些水果好“奇葩”！你见过吗？	11
为何鲁迅写的“我家门前有两棵树，一棵是枣树另一棵也是枣树”会成为名句，而不是病句呢？	0
巴莫特谈打进西决：距离我们的目标更近了一步	2
仓山花海季系列活动精彩纷呈，去建新花卉市场买花很划算	9
梦三国国精彩动图，不飞则已，一飞惊人	12
东轻模压班组获“中国工人先锋号”	8
如何打造简单又时髦的度假风穿搭？	9
「春游季」18款昂科威直降3.3万，下定抢万元养护礼包！	5
埃托奥：内马尔选择巴黎十分正确，姆巴佩应自私些	2
举世瞩目的峰会下月举办，看青青之岛有多美	9
巅峰对决：小米盒子3增强版与泰捷30PRO谁更强？	7
17岁易烊千玺把儿子名字都取好了，网友：孩子他妈呢？	1
“2018全美十大华人杰出青年”榜单公布	10
现在美国满世界卖F35,，就不怕F135发动机的技术外泄吗？	8
开车水平高不高，这个动作可以体现！	5
从齐天大圣拔毫毛吹出千万个到克隆猴“梦梦”克隆技术到底怎样？	0
学位申请要趁早！2019龙岗区学位申请这些材料都准备好了吗？	6
嗨氏超越张大仙登顶斗鱼手机板块，如何看待嗨氏的吸金能力？	12
走进名校65：浙江师范大学	6
张靓颖现身北京演唱会，在舞台崩溃大哭，右耳失聪，坦言没有公主命	1
油菜花海随拍，漠漠老师——看那金灿灿闪闪发光的油菜花	9
微信还有这几个逆天功能，你还不知道吧	7
现在的年轻人，是怎么看待畜牧养殖行业的？	11
探探怎么知道我手机联系人里有暗恋我的人？	7
试驾：10万不到买顶配，这辆国产SUV配置太逆天！	5
家里WiFi网速慢？路由器上绑一个它，网速提高3倍，看完赶紧试试	7
今年这支骑士如果是乔丹来带，会比詹姆斯好吗	2
想换一台动力强的suv，有什么好推荐吗？	5
石头做的窗户你见过吗？带你领略中国石窗雕刻艺术	0
18年打算在青岛买房发现已经买不起了，青岛房价怎么了？	4
伊核问题前世今生及美国在伊朗核问题上的两难选择	10
惊爆龙珠直播运营内讧，就为两款游戏100万的资源位！	12
单套总价起步6000万+却依然引起追捧，这个豪宅项目凭什么？	4
世界上最落魄的国王是什么样的？	10
载45人难民船在希腊海域失踪	10
俄罗斯5月9日胜利日阅兵看点	8
如果美国倒了，韩国和日本会跟随俄罗斯吗？	10
女的学什么手艺有前途？	0
美纽约皇后区华人妇女遭性侵案嫌犯南卡州落网	10
运动紧身裤有什么作用？	2
战斗机无厕所，飞行员想上厕所怎么办？	10
你要去哪儿买房？家庭买房攻略之城市选择	4
三十斤水要放多少红糖喷黄瓜？	11
上联：墙上画马不能骑，怎么对下联？	0
2018年05月08日猪评：养猪人怎么就那么难？猪价成本一跌一升亏损加大！	11
“尧坝驿”项目发布公开征集活动公告，最高奖金两万元	9
两名男子翻山越岭十几个小时，只为救助受困于山上的一只流浪土狗	10
第八届“信谊图画书奖”颁奖典礼在深圳举行，八部作品获奖	0
最新个股研报笔记-2018.5.8	3
为什么农村老话说：左眼跳财，右眼跳灾？看完后您觉得有道理吗？	11
Android手机让人上瘾？谷歌将推新工具帮你戒掉	7
快结婚买不起车，该怎么办？	5
网约车“店大欺客”	7
旋转激光雷达传感器可能会在未来十年成为市场主流	7
东莞以示范引领推动电子商务发展	3
从运输机的侧门跳伞和后舱门跳伞，哪个更有难度？	8
外国人问：当中国的GDP超过美国后，会发生什么？	10
中国旅游网最新评选《中国最美十大名山》，网友：去过三个算你牛	9
觉得首付买房压力大，真正买了却感觉很轻松，是为什么？	4
如何边打电话边上网？一键开启VoLTE统统搞定！	12
迪丽热巴的5岁照，15岁照，19岁照，有没有整容一目了然！	1
为什么有些舰艇在长时间出海后，要在舰身缠绕许多线缆？	8
普京是个好总统吗？	10
人傻钱多：佬外就是这样坑中国人的	10
特朗普完了！中国动手了，直接命中美国命脉	3
今年莱芜蒜薹亩产较去年同期下降14.3%	11
偷渡美国20年的中国夫妇被勒令遣返中国，他们自称美国人，他们还能回中国吗？	10
众泰中大型SUV，T800上市，新车售价13.98万元起	5
奇葩！我居然因为这个被拒绝入境，好冤	6
长途自驾游如果遭遇车辆故障该怎么处理？	5
马銮湾新城建设第三年，未来城市新客厅初见雏形，房价会涨吗？	4
北京大学校长，是什么级别？	6
贾珍：不堪之人也有人性的闪光之处	0
25个房地产商不会告诉你的买房常识	4
上港队员射门后被国安队守门员扑出，这时在守门员前的上港队员补射门进球，为何判越位？	2
你穷不是因为不努力，而是没有看懂别人的赚钱套路！	4
如何助推当下的民营经济？	3
最新！枣庄5月各区（市）房价出炉，快算算你家涨了多少！	4
十天不洗头的一线红星，我想也只有她了吧？	1
10元钱人民币在印度，能买到什么？	10
美媒：中国证监会公布存托凭证草案，为科技巨头回国上市铺路	3
众泰T800售13.98——18.58万元比路虎揽胜还大多2座	5
十里春风不如你，小玉为何自杀？	6
今年青岛四区高中录取率62%，家长们这么看	6
35岁了，混了十年到现在也没有什么积蓄，想放弃工作去创业，可行吗？	3
超过美国！巴西今年将一举成为世界最大的大豆生产国	11
张檬回应刘雨欣，自称年少轻狂，或许因为刘雨欣的一句话？	1
当你生活茫然，不知所措的时候，请看一下这篇文章	9
55家互联网贷款平台共计187000元，撸出当地买房首付！	4
高速150元跑了470公里，油耗怎么样？	5
《我的世界》和《迷你世界》究竟谁会下架？	12
北京女子图鉴迎大结局，北漂的故事未完待续	1
十二战纪密钥大寻宝怎么弄？	8
西藏最美的圣湖——纳木措	9
5年前被“骗”买房的人，现在后悔了吗？	4
你愿意要清华北大的博士学历，还是北京的一套房子？	4
如何评价魏纪中其人？	2
越南特工用中文说再见，化装成越军的解放军小战士上当暴露了	8
电击文库零境交错尽收二次元IP，游戏蜂窝辅助一键推图升级	12
国家为什么禁止未婚女航天员上太空？	8
炒房客含泪自述：不是不想卖，是无人接盘退出无路！	4
郭敬明现身机场，粉丝跪地拍照？网友：这样做也太夸张了吧	1
如果房价再涨一倍，会怎么样？	4
泰国军政府怎么来的？	10
何炅、刘昊然、易烊千玺一同吃饭，旁边的潘粤明却被打了马赛克？	1
允悲，这也许是我听过的最曲折的大樱桃故事	11
世界各国阅兵式上的女兵，哪国女兵最美	8
330欧元一晚，沐浴在幻彩的极光下，冰岛玻璃酒店浪漫如斯	9
金立手机己倒下，下一个国产手机会是谁家呢？	7
17款宾利慕尚加长版玫瑰金双拼奢华代表	5
詹姆斯绝杀骑士拿到赛点晋级在望，专家：詹姆斯太横了	2
偶遇众泰版马自达CX-4,，工厂连夜发货已忙疯，仅6万起	5
丰田考斯特豪华12座，现车改装航空座椅	5
电磁弹射航母终于来了！712所验收一大项目，马伟明院士亲口证实	8
同为后五绝高手，郭靖和杨过的武功谁更高？黄药师无意间透出答案	0
目前的新一线城市中，哪个城市的外地人买房不需要社保？	4
几位年过40都还没结婚的女星，最后一位美的让人窒息，却无人敢娶	1
高考大揭秘｜试卷是由谁命题的？在哪里命题？命题范围是什么？……	6
上海，大众汽车隔音改装大众朗逸隔音改装stp航空系列上海音豪作品	5
龙湖前4月销售585.9亿元，单月环渤海区域贡献最大	4
原创上联：月落星稀天将晓，如何对下联？	0
上联：千言万语一杯酒，下联如何对？	0
关于嘉兴中安引领国际那些你不知道的事，买房必看！	4
长安CS75调校后能重回巅峰吗？	5
农村独生子女三大危机，八成农民都会面临，农民一定要重视！	11
特朗普最后通牒临近，“美国退出伊核”会引爆危机吗？	10
表扬孩子有诀窍，这几句话可要不得，家长你中招了吗？	6
被关27年，76岁出狱后当总统，80岁结婚，黄家驹为他写了一首歌	10
你对学校家长群的马屁精家长有什么看法？	6
“平常为民，战时为兵”西峡这群“兵哥哥”今天帅呆了！	8
不吃晚饭是一种什么样的体验？	0
中国单身达亿，剩女大多在城市，剩男大多在农村，为什么？	11
创业行动比什么都重要，经历才是最大的财富	3
一辈子跑步有什么好处？	2
中弘控股内部控制存在重大缺陷，安徽证监局责令改正	3
上课时学生手机响个不停，老师一怒之下把手机摔了，家长拿发票让老师赔，大家怎么看待这种事？	6
俄罗斯明明是资本主义国家，为什么还和西方国家这么僵？	8
物理参照物怎么理解？	6
日产发飙了！配四驱+锁卖16万，越野不输普拉多，外观比H9霸气	5
互联网保险“背靠大树难乘凉”：4家中仅1家盈利，众安、安心亏损居前	3
闪送频繁跨界联手，品质直送赢社会信任	7
爱车油耗高？这个按键才是真正的”油老虎“！关掉能省油25	5
中国住宅为什么多用剪力墙结构而不是用框架结构？	4
蓝洞创始人身份特殊？腾讯能成功收购蓝洞成二股东吗？	7
农村小哥买房之痛	4
一家信用卡逾期五个月，他行信用卡会封卡降额吗？	3
59元的手柄加个OTG也能用华为P20玩手游吃鸡	12
“蹲下”你们当地是用什么地方方言说的？	9
这一支军队一直守护着唐帝国，直到灭亡都保持着恐怖的战斗力！	8
盘点美国历任总统妻子，谁才是最理想的白宫第一夫人？	10
以色列警告称如果战机被击落将会轰炸俄军事基地，你怎么看？	8
机票并不是越早买越便宜！这些坑憋再踩了	9
英媒社评：特朗普向中国提出非理性贸易要求	10
实用！大连机场“最全攻略”	9
注册资本写多少比较好	3
张家界凤凰玩五天四晚，线路省钱怎样安排？	9
美国建国不过两百年，为什么会成为世界强国？	10
王心凌筹备新辑如学测，连续3年缘牵小鲜肉	1
友情提醒，长寿的卖肾桥已经失去了往日的辉煌	12
二手车怎么选，老司机为你开开路	5
今年种玉米的比预想少！上秋价准好，千万别急卖！	11
职业技能人才与互联网飞速发展，传统式教育如何升级？	6
微信内测“看一看精选”	7
中国五种最贵的茶叶，这不是喝茶而是喝“液体黄金”	0
张琳芃“球衣”问题惹恼俱乐部高层，今日出历史最大罚单！	2
卡特彼勒2018年一季度营收129亿美元	3
大暴兵以前罕见的平静！——浅谈003型航母的进度！	8
微信朋友圈推广广告，如何取得好的效果？	7
出道20年凭《使徒行者2》中卧底一角走红，今携港姐女友过37岁生日	1
四月上海各区成交数据一览，快来看看你所在的区域房价如何！	4
镇原县群众田间点题专家现场解惑	11
2018英雄联盟MSI季中赛花絮：KZ和FW在吃上都异常讲究！	12
导师友情提醒：研究生应注意改掉的4大“不良习惯”	6
散户看盘怎么才能做到“开盘半小时判断全天走势”？	3
普京之后俄罗斯会不会再度分裂？	10
普京第四次就任俄罗斯总统，你怎么看？	10
特朗普被国人疯狂Diss！是因为美国人都离不开“中国制造”？	8
仁爱版英语七年级下U7T1选择题训练含答案解析（2）	6
全国劳模“现身说法”，用技术精神铸就长沙学子“工匠”梦	6
中国官方披露新型远程轰炸机轰20，性能或超美国B21	8
虚拟货币有资产价格泡沫吗？	3
vivo一直模仿苹果，为什么苹果公司不起诉它？	7
“定制版”军事体育运动会，你敢来一较高下么？	8
如何看待国产剧角色落魄时仍然指甲干净、妆容精致？	1
中国房地产风云40年，曾经的海南崩盘时房价暴涨了多少？	4
影视剧中的情侣，安以轩徐正溪、杨幂赵又廷，全都输给了这一对	1
上联：公鸡打架头对头，下联怎么对？	0
浙江大学城市学院	6
美军史上最贵航母再次出现故障，被迫返港维修	8
18款奔驰GLS450，天津港特价马力超大	5
珑璟光电联手上海理工大学研发新型AR光学方案，推动AR走进C端市场	7
全新A6又加长，紧张的不只奔驰宝马	5
我国台湾是否使用微信？	7
美能源部长瑞克·佩里宣布6850万美元用于先进汽车技术研究	5
春暖花开到哪游山玩水好呢？来青岛崂山看看吧！	9
为什么离合器抬快了就会熄火？	5
日本明明打不过美国，二战为何还要偷袭珍珠港？	8
想和家人去重庆旅游，有哪些好玩和好吃的地方推荐吗？	9
10万存款，2018年存入建行三年利息是多少？怎样收益最大化？	3
你如何看中国女乒3:1击败日本队获得世乒赛女团冠军？	2
中国拿下阿联酋30亿大单！土耳其听完当场楞了，中国：没法商量	10
北京房贷利率再涨，专家：等于房价累计上涨10%	3
合肥房价听说又要涨了，是真吗？	4
中国护照又升值！69个免签、落地签国家和地区最新全名单	9
如何下载北斗导航，苹果安卓手机可以使用吗？	7
在衡水买房还是去石家庄买房合适呢？	4
中国十大名茶之信阳毛尖	0
团风的乡村中产是怎样过生活的？	11
如果王兴不卖掉校内，校内有机会成为中国的Facebook吗？	7
拍段视频就能定损？支付宝“定损宝”2.0正式发布	7
900块的机票退票费竟要3800，“买得起却退不起”的闹剧是谁造成的？	3
骑士vs猛龙G2将在北京时间5月4号开战，你怎么看这场比赛？	2
因女裁判执法拜仁与科隆一役，伊朗转播方不停切镜头	2
香菇产业网：食用菌优新品种简介	11
大众被逼急了！最风光B级车直降8万，把奥迪看懵了，10万雅阁慌了	5
如何以此图作诗一首？	0
马云又出惊人言论，8年后房子最不值钱，他的话可信吗？	4
广州白领：房子2年涨130万，是我每天花3小时上班的最大安慰	4
特朗普一意孤行退出伊核，却拖累盟友韩国，400亿说没就没了！	10
教育之修养篇1什么对青少年才是最重要的	0
俄罗斯惹出的祸？西伯利亚现7000个危险地下气泡，随时爆炸！	10
皇马大战巴萨在即，C罗表示，无论结果如何，都毫无意义	2
梵蒂冈在国际上有多大的地位？	9
加州野生熊冬眠后闯入民宅，饱餐一顿后自觉离开	10
泰伦-卢：尤因米勒因为乔丹无冠，现在则是因为詹姆斯	2
平安四号丨禄丰交警：提早融入道路规划，完善交通安全设施建设	5
这五类人只是和你二手车，你上榜了么？	5
年轻人第一套智能家居！小米智能家居全家桶仅售36321元	7
怎么看曼谷巴士拒载中国游客？	10
马光远：为什么说海南限购政策与自贸港的定位背道而驰？	4
切尔西1:0利物浦，如何评价两队的表现？	2
去三亚玩十天大概需要多少钱？准备些什么？住哪里比较舒服点？去哪里迟海鲜比较划算？	9
在玩绝地求生游戏的时候，你们遇到过最奇葩的事情是什么？	12
上联：白石板桥通南北，下联怎么对？	0
马云又出惊人言论，8年后房子最不值钱，他的话可信吗？	4
面对五月玉米的震荡行情，该如何稳定盈利？	11
专访：印尼和中国人文交流方兴未艾——访印尼新任驻华大使乔哈里	6
美国石油产量将在2019年11月前达到1200万桶	3
科陆电子携手招商局资本合作布局新能源业务	3
网传小白以2500万欧元年薪签约J联赛神户胜利船队，对此你怎么看？	2
皇室媳妇不易做！凯特王妃曾倾述：“他们笑我有个缺点”	10
《花样男子》出续集啦！然而道明寺的指定继承人竟然是个弱鸡？！	1
从小就在地里帮爷爷干活，可能城市里的孩子从来都没干过吧！	11
古代“八百里加急”会死人吗，马能跑多快，能一天到达目的地吗？	8
小心！楼市可能出现更坏的情况！	4
《芳华》钟楚曦优雅亮相红毯，徐冬冬紧身裙秀性感身材碾压杨幂！	1
1060.95亿元扶贫资金已全部下发！请注意查收	11
十年观看！中外电影总结！欢迎收藏！	1
伊春“姑娘5元一斤？”不是姑娘是菇茑！北方人常吃南方人没见过	9
魅力龙湾，绿美发展—龙湾之春，怎么能少了你	9
2018斯诺克世锦赛闭幕式上，国际台联主席巴里赫恩为什么点名批评丁俊晖？	2
大热天开车冒热汗？可不只有开空调一个方法，这样做省油又凉快	5
迷你世界小边儿拍搞笑电影，傻蛋看衣服	12
二十万用来投资期货好不好？	3
北大工学院师生设计的向北大120诞辰献礼的迎宾校车，你怎么看这些天之骄子的创意？	6
江一燕现身活动，裙子太透引热议，网友：穿和不穿有什么区别？	1
白水林皋慢城旅游景区正式跨入国家4A级行列	9
内蒙古阿拉善巴丹吉林沙漠，中国四大沙漠之一，有100多个海子	9
微雨蒙蒙芳草渡，另一联怎么对？	0
张馨予：白色的裙子，像一只精灵，眼睛太美了	1
感动！58岁郎平术后坚持参加公益事业，腿脚不便被女排搀扶下台阶	2
厨艺的巅峰对决——博古斯世界烹饪大赛	2
《亮剑》李云龙为何把自己的老婆丢了？	1
《重装机兵2》游戏视频解说全集	12
这个主播的跨界比韦神还夸张，曾组建吃鸡战队力压17Shou夺冠！	12
心机女以为皇后死了，幸灾乐祸想着皇后的位置，结果看见了皇后	1
想要便宜流量多的流量卡，不如参考一下这五款套餐！	7
有人说买手机买新不买旧，也有人说宁愿买老旗舰也不买新的千元机，到底哪个对？	7
驭虎战九州《蛮荒战神》魔兽坐骑出征秘境副本	12
马云又出惊人言论，8年后房子最不值钱，他的话可信吗？	4
《绝地求生》老玩家碾压新手无法生存，新玩家该如何吃鸡成功？	12
美国三大股指周一收高，道指涨0.39%	3
小智在直播中表示英雄联盟比赛没看头，你怎么看？	12
为什么现在都看不到健力宝饮料了？	3
印度人郁闷：为何印度达到中国14年前的GDP，却达不到其生活水平	10
焦点｜福特、众泰携手推共享汽车，近日车市要闻一览	7
中国发明“汉瓦”与太阳能完美融合，以后再也不用交电费	7
农村承包土地的经营权和农民住房财产权等“两权”抵押贷款试点	11
「脱贫攻坚，延川在行动」这一天，永祥书记来到这12户村民家中	11
2018国剧最高分，少不读「水浒」，可这帮小戏骨竟然把水浒演神了	1
深圳房价19连跌！上月跌6元，本月再狂跌16元	4
没有御用摄影师，蒋欣露出苦瓜脸？	1
销售人员如何开发新市场？	10
新资管实施后A股投资者需要注意哪些方面的股票？	3
英拉去哪里了？	10
一汽大众4月销量出炉啦！速腾夺得销量冠军，宝来紧随其后	5
特朗普为何突然改口承认给艳星“封口费”，会影响共和党中期选举选情吗？	10
小法：温格改变了英格兰足球	2
《尘埃4》WeGame版今日将加入比亚迪新能源赛车	5
王者荣耀：只因为老帅离开，曾经的实力变这样？梦泪：想摔手机！	12
虚惊一场？澳珀斯机场航站楼因火警紧急疏散乘客	10
低投资，高回报，荷兰卫斯顿酒店房产投资项目火热进行中	4
中国传统书法作品欣赏	0
中国西北的“抗沙村”，沙海治沙20年，在沙漠修“天路”！	9
从大诗人到杀人犯，究竟是什么让顾城对爱妻举起屠刀？	0
现在月薪6000，想辞职创业卖早餐，靠谱吗？	3
g2，猛龙大败，巴克利又一次放话:我保证骑士能赢下g3，各位怎么看巴克利的这番言论？	2
南宁不经过公证也可以办理房产继承吗？	4
詹姆斯再次绝杀，3-0领先猛龙，你怎么看？	2
带着一部手机游遍中国，做旅游自媒体，边玩边赚钱，简单快乐	9
长颈鹿探入车里讨吃的，不料车窗突然炸裂吓到飞起	5
你认为亚冠八分之一决赛中超三队谁能占得先机，有希望晋级下一轮？	2
购房者未如期支付房款，法官巧调履行合同	4
印媒：7天完虐巴基斯坦打击范围覆盖中国全境？武器全世界水平？	8
夏季开车出游的多，这些车载装备一定要备上，关键时刻大作用	5
微信团队肃清小游戏不良内容，拒绝盗版及“分享滥用”	7
富士康进入半导体行业，安彩高科股票走势会如何？	3
期货弱势震荡，商家观望情绪浓，套现情绪增加｜钢圈说事	3
恩比德15+13狂喷垃圾话，不断挑衅无惧做绿军眼中钉	2
不当“啃老族”甘为新农夫，柳林县王家塔村高家四兄弟志在乡村创大业	11
美国最害怕俄罗斯武器将亮相明天2018红场阅兵现场	8
一位英国游客眼里的日本，夜幕降临后好似变成另一个国家	10
99%的遵义人都不知道少吃一斤小龙虾，离你的梦想更进一步	5
石油钻井英语-04	6
上联：江上荡舟经风雨，怎么接下联？	0
74岁大爷用280吨铜重建雷峰塔，千年只腐蚀1毫米，一件作品卖20万	0
韩信最怕这名8888坦克！大招天克7神装韩信，触手蓝烟还能反着来	12
婚后得房，也不一定是共同财产	4
「开课预告」倒计时3天，蔡启明老师5月《战略管理》北京即将开课	6
汉兰达死对头来袭，2+3+2或2+2+3可选，号称“小普拉多”，才24万	5
太原市2018年中考体育考试时间公布：5月19-29日各区全部完成	6
彧阳天：美指DXY上破93关口，黄金欧盘破底美盘继续空	3
米171直升机为什么无法上舰？	8
最新款平行进口车报价多少？	5
为什么滴滴公司要给不合法的车辆和司机派单？	7
第八财经：德指原油黄金趋势早评	3
河北财产保险市场再添新成员	3
CF生存特训：如何吃鸡？告诉你们几个诀窍，学会了吃鸡不难！	12
为什么苹果公司敢在我国这么强势？	7
DNF冒险团终于将这个改版了，大家觉得这次用处大了吧	12
嘉善是上海的嘉善	4
哪些落地40万左右的SUV值得买？	5
那一年，我们一起骑过的滇藏线（十七）波密——排龙	9
巴菲特为何在股东大会上38次提到中国？	3
生猪价格5月份是否会见底，6月份能开始上涨行情吗？	11
“天地板”操纵案手法曝光，老牌私募被罚1亿！	3
没有长沙户口，可以在长沙购买房产吗？	4
《请回答1988》，再见，1988	1
乡村产业兴旺，“融合”是关键	11
追刘德华致父跳海身亡，杨丽娟：想再见刘德华一面	1
上联：雪落北国一片白，如何对下联？	0
秦岚发微博不修图被工作室踢出群，网友：还招人吗	1
骑士众将归位，詹皇再临东区决赛！	2
武进不锈：实控人之一提议新分红方案，拟10派3.16元	3
在宿舍熬夜打游戏的那些人，后来怎么样了？	12
不收门票，古韵盎然，这个被遗忘千年的小镇，才是古镇该有的模样	9
丰田亚洲龙上市确定，车长近5米，2.0T配8AT，网友：可以替代锐志	5
一颗子弹的生产成本价到底是多少钱？千万不要再被欺骗了！	8
母其弥雅出席活动，网友：设计师要逆天，这裙子设计简直无与伦比	1
智能给予便捷新体验，众泰T500贴心配备车载无线充电	5
非主流打法，玩得就是心跳，战舰世界射速型藏王玩法指南	12
FIM-92“毒刺”防空导弹实现了灵活性与爆发力的结合，其他国家抢购	8
班主任警告：这6种家长绝对不要辅导孩子作业，只会帮倒忙	6
各国领导人会见朴槿惠，奥巴马最开心，安倍靠的最近，他却最冷淡	10
为什么常熟一个县级市的房价要2万多？	4
《幕后玩家》票房突破2亿，徐峥王丽坤演技受好评	1
工作四年后，考公务员还来得及吗？	6
《一骑当千2》诸侯之战探秘	12
AI阵营中的天猫精灵品牌正快速发展，预计18年全年销售突破5亿！	7
抖音惹的祸：马化腾、张一鸣朋友圈“开撕”	7
什么是大类招生？和专业招生有啥区别，如何填报志愿？建议收藏！	6
无为县泥汊镇农家书屋成为农民精神文化乐园	11
76人vs凯尔特人G4，恩比德喷垃圾话，莫里斯另类回应，你怎么看？	2
金州勇士、皇家马德里，谁在世界上影响力大？	2
用华为p20，pro夜景模式拍照很模糊的原因是什么？	7
王者荣耀：还未出场先砍一刀？体验服英雄微调，米莱狄李白遭遇削	12
俄罗斯空军7天之内两次因故障坠机，如此巧合释放了什么信号？	8
法拉利suv叫什么？	5
季后赛最新形势：火箭4-1晋级，中外专家皆看衰，骑士或成赢家？	2
农村俗语“离家千里，勿食枸杞”是什么意思，如何看待这句话？	11
怎么可以快速练好字呢？看看这些练字帖，下笔如有神	0
让房地产商彻夜无眠的事情发生：高铁新城建设遭限！房价会降么？	4
大众速腾1.2T涡轮增压和1.6自然吸气自动挡，哪个好？	5
跟产培训：“跟”出几多效益	8
手机里照片儿丢了怎么办？	7
伊拉克人是如何看待萨达姆死亡的？	10
阿根廷央行8天内接连3次“绝望式”加息，能否给货币疯狂贬值止血？	3
《泡沫之夏》开播：张雪迎美丽现身，自称和尹夏沫有相同点	1
「爱home大数据」深圳330多个小区降价了！最多每平降2万	4
巨型鲨鱼袭击美军战列舰，美军用火炮与深水炸弹进行反击	8
那些年我们追过的当红乐坛组合解散之谜，图1最惋惜，图2最心痛？	1
老梁：现在的盗墓贼凭什么这么猖狂？为什么装备比考古学家都厉害	8
如果EDG厂长和RNG小狗退役后都去做直播，大家认为谁最有可能成为一哥？	12
农村小伙养了两匹马，一年巧赚十几万	11
想考日本的大学院，该怎么办？	6
世锦赛马克威廉姆斯专访，一个姓马的男人决定裸奔！	2
iPhone、安卓用户千万别点这个黑点表情，让所有手机秒崩溃！	7
开发商渐行渐远，县城的房价或最先撑不住，降价潮一触即发	4
上联：琴棋书画秀才乐，下联怎么对？	0
上联，东启明西长更，南箕北斗，如何对下联？	0
北京“新高考”首次合格性考试今起报考	6
E3，2018游戏展有什么值得期待的？	12
石川佳纯真是好姑娘！她今天现身，对中国球迷作一感人表态！	2
匹敌人工智能，微芯片植入大脑将成真！	7
新闻早知道（社会）	6
天润融通2017年营收2.19亿元，净赚6470万元	3
开手动挡车子，在做降档补油的时候，在踩下离合的同时补一脚油，挂档需要松油门么？	5
2018款国产路虎揽胜极光，两车型降10万左右，想出手的看看！	5
倪妮24岁才出道？看来只要努力，现在逐梦演艺圈也不晚！	1
基金项目：红色沙梨新品种“彩云红”关键栽培管理技术	11
陕西榆林和内蒙鄂尔多斯经济实力、城市建设的差距在哪里？	3
DNF：体验服更新，自制史诗可提前体验，任务流程简单	12
为什么文化水平低的家长会让孩子大学学经管等专业，而越是文化水平高的家长会选理工类？	6
dead，game吗？玩家求着V社来收钱，本子开放首日氪金上万美元	12
122个国家达成一个条约，中国一票否决！美俄英法：全力支持	8
现在适合女生玩的手机游戏有哪些？	12
中国移动，联通，电信，哪家不是中国的？	7
你见过最狂的一句诗词是什么？	0
香港娱乐圈被“糟蹋”的5位女神：邱淑贞上榜，最后一位落下隐疾	1
27城人口超300万，在这些城市买房最不怕贬值	4
关键时刻准绝杀加抢断，如何评价凯尔特人G3客场拿下76人？	2
二十年前考上中师的学生的学习水平相当于现在哪个层次的学习水平？	6
马化腾，张一鸣，“朋友圈互怼”微视VS抖音	7
“光临杏花村，却醉女儿红”，上联怎么对？	0
XRP（瑞波币）详细解读：小有名气，大众接受前景几何？	7
莫卧儿帝国统一印度了吗？	10
开创B2E模式商机盒子或改变餐饮新连锁业态	7
为什么说火麒麟毁了CF？	12
幼儿园暴力频发怎么杜绝？	6
现在农村光头汉一大片，由于彩礼一直涨，好多男孩娶不上媳妇怎么办？	11
微信里，为什么看不到来访者的痕迹？	7
这4款高性价比SUV，动力强劲，配置高空间大，最低8万起售	5
客观来说，李根的球技怎么样？	2
支付宝芝麻分多少算正常？分高有什么好处？	7
王者荣耀打高端局，队友不让选择射手的原因有哪些？	12
深度解析：阳光美域98㎡户型待售	4
镜头下：印度疯狂的“蜘蛛人”	10
本田真倒霉！高端品牌老被看成自主新车，月销百台被BBA笑出声	5
备降、复飞、机上急救……这位姐姐飞了41年，飞行故事一箩筐……	8
欧元走势堪忧！后市恐暴跌200点	3
王熙凤为何要对将来要出阁的贾探春妥协？	0
社保交了十五年，我今年48岁不交了行吗？	3
迟到了60年的浪漫诺言，最美夕阳	10
为什么我们几乎很少看到俄罗斯的产品出现在我们生活中？	10
2018年股票投资需要规避哪些风险？	3
戛纳影展来了，这是有新生力量加入的一年，但新面孔在常客的阵容里仍显弱势	1
「在行动」品牌价值超26亿，奉节如何把脐橙做到了全国第一？	11
中小学学生上学时间有了明确规定，你怎么看？	6
王者里这三个召唤师技能让网友直呼：这没什么用创造出来干什么？	12
朗越能源2017年营收1.12亿元，净赚571万元	3
茶之美，悟人生	0
沈阳：皇姑屯事件博物馆，游客免费参观	9
从北京想去周边自驾游，往返共四天，有哪些好玩的地方可以推荐？	9
NBA总决赛为啥不设置季军之战？	2
甘肃省多举措推进老旧住宅小区增设电梯，业主增设电梯可申领住房公积金	4
小诗一首～春耕	11
张家口到呼和浩特在修建一条高铁，预计2018年通车，沿线有新发展	9
三无人员如何申请信用卡	7
手机内存大小影响手机的运行速度吗？是不是内存越大，手机就越快？	7
张杰刚刚微博发出：当妈妈后的第一个生日，生日快乐	1
以华为的技术去造战斗机可以吗，你怎么看？	8
金庸四绝，萧峰、郭靖、杨过、张无忌，武功排名应该是怎样的？	0
多生儿子好打仗，大众轿跑版途观明年面世	5
从2018年小麦价格走势看这一把“火烤小麦”值多少钱	11
为什么中国缺石油还出口石油？	8
DNF：玩家20颗豆子买来荒古，打出14亿伤害，这次赚翻了	12
王子文个子小，衣品却很好，你觉得呢？	1
李克强会见文在寅，除了朝核还提了这个敏感话题	10
非遗、字画、摄影……一组图带你游遍寿光文博会	0
福州仓山花海季系列活动精彩纷呈，去建新花卉市场买花很划算	9
时间谷文化创意港分会场将亮相文博会	0
幸福踏青季，京北一日游——春江水暖鸭先知，一起去看野鸭湖吧	9
上联：泰山黄山赵本山，如何对下联？	0
徐根宝的成功之道——历经风雨74载的上海模子	2
同是《绝代双骄》女主，今一人美貌依旧，她却由港姐季军变大妈	1
如果日本国土滑向海沟沉没，要求中国人民收留，作为中国人你会接受日本人吗？	10
娱乐圈除了有让你羡慕的爱情，还有就是基情！	1
天津五区教育局公布小学初中招生热线（环城四区+滨海）！	6
日本人的脑洞让人望尘莫及，细数这些国家的世界之“最”	10
上交所三方回购业务正式上线，当日成交金额3.7亿元	3
关晓彤，气质出众，网友：鹿晗的眼光不错！	1
如何理解农村俗语：“人穷别说话，位卑别劝人”？	11
怎么推销农场品到饭店去？	9
红旗新豪华车N501曝光，或基于奥迪A6L平台打造	5
RNG出战MSI宣言，比起刷野，我更懂入侵——Mlxg	12
西安这边有什么好的厨师技术学校？	9
最适合一个人旅行的10个漫游地	9
解密：山东密州春酒缘何被诸城博物馆收藏	0
文莱是个怎样的国家？	10
荒野行动为什么撤资肯德基？	3
法国女议员穿了件低胸短裙上节目，结果法国人在网上吵的不可开交……	10
除了李雪健张涵予，《天下长安》还有他的演技值得点赞！	1
12年来，一年一张图！网友：47岁的李嘉欣，仍是“东方珍珠”	1
一代经典：毛瑟手枪	8
中国游客在越南隔着铁丝网买水果，奇葩举动成为当地独特景象	9
海南限购后，下一站去哪？广西防城港，扎堆开盘购房热	4
「雅赏」王洪锡草书《唐人绝句》	0
王者荣耀铂金钻石段位的玩家和王者段位的玩家有什么区别？	12
五五开黑节：长得好看的人都在打《王者荣耀》	12
联通4G好？还是移动4G好？	7
想考教师资格证？先来看看考哪个学段、哪科的更适合吧！	6
各国如何与特朗普打交道，英媒：这些奇招了解一下	10
为什么重庆没有成都发展好？	9
上联：秋水映月一船梦。如何对下联？	0
豆瓣2017年评分最高的12部电影	1
作为央视体育体育频道，CCTV5一到周末就直播马拉松你怎么看？	2
你的考试成绩不仅仅对美国大学申请有作用！	6
搭载沃尔沃平台，外观比奥迪Q5霸气，内饰豪华感足，油耗感人	5
为什么说利物浦在决赛中是更热门的一方	2
缠论解盘：昨天观点不变，3200需要震荡消化压力	3
为什么韩国的空军战机上有“枕戈待旦”这四个汉字？	10
如果生化危机到了，给你CF里随意挑几把武器，你会选择哪些？	12
南唐元帅隐居地，北宋御史故里	9
分红险、万能险、投连险有什么区别？	3
教育部：中小学教材不得夹带教辅二维码	6
西游记最厉害的人物为什么是为悟空指路的樵夫？	0
如果支付宝倒闭了，存在里面的钱会怎样？	7
东风41的威力有多强？	8
上联：梅花喜欢漫天雪，如何对下联？	0
42岁拿下视帝，小15岁前妻为他生下两女儿，如今56岁过成这样	1
租共享汽车一整天的费用大概要花多少钱啊？	5
2018智能营销峰会在上海开幕，AI新营销赋能区域经济	7
魔兽电影亏损一个亿，制作方开始拍卖电影道具，说好的续集要凉？	12
《幕后玩家》创国产原创悬疑片票房新纪录	1
2018年7月13日盛世公主号上海出发，上海-福冈-上海，4晚5天	9
兰亭盛荟的业主们，你们受苦了	4
以色列的军事实力到底有多强大？	8
GOOGLE推GRASSHOPPER，全民玩游戏，学编程！	12
助推街舞文化，阿里体育冠名CSDL第二届中街联赛总决赛	7
硬汉适合买什么硬派越野车	5
精读孙子兵法49-一条绳上的蚂蚱	8
郭德纲经典相声：让我们将相声进行到底，说相声我只服郭德纲	1
法夫尔入主多特？前多特主帅博斯成尼斯新帅候选	2
广东豪车最多的村，卡宴只要30万，劳斯拉斯100万就能开走！	5
山东泰山：“五岳独尊”被包围，与之合影游客排长队	9
官方：西布朗临时主帅达伦-摩尔当选四月最佳主帅	2
美国参议员麦凯恩说他的葬礼上不请特朗普，大家怎么看？	10
[truncated: 193,000 more rows]
